# Supplementary material for: Microbes translocation from oral cavity to nasopharyngeal carcinoma in patients
Source: Nat Commun. 2024 Feb 22;15:1645. doi: 10.1038/s41467-024-45518-2 (PMC10883945; doi:10.1038/s41467-024-45518-2)
Supplement: Supplementary file 4 — Supplementary Data 1 [file 41467_2024_45518_MOESM4_ESM.xlsx]

## Sheet: Supplementary Data 1
	Supplementary Data 1 | Differential analysis of core taxonomies1 in nasopharyngeal microbiota between NPC patients and healthy controls in Cohort 1
	Taxonomy	Taxonomy (abbr)	beta value2	p value2	FDR-q3	Detection rate (%)		Average relative abundance (‰)
						NPC	Control	NPC	Control
	s__Capnocytophaga_gingivalis	C.gingivalis	0.395202	1.84939e-05	0.00147951	10	1.16279	0.723327	0.0708686
	s__Cutibacterium_acnes	C.acnes	-1.44674	6.88989e-05	0.00228104	78.5714	89.5349	46.9828	111.482
	s__Prevotella_intermedia	P.intermedia	0.770454	8.55388e-05	0.00228104	15.7143	0	8.59286	0
	s__Limnobacter_thiooxidans	L.thiooxidans	0.689563	0.000147342	0.00282658	15.7143	1.16279	0.797	0.0109029
	s__Cutibacterium_granulosum	C.granulosum	-1.2986	0.000176662	0.00282658	48.5714	73.2558	5.94066	13.2797
	s__Corynebacterium_accolens	C.accolens	-1.62091	0.000452866	0.00603821	80	91.8605	118.974	224.196
	s__Gemella_haemolysans	G.haemolysans	0.53301	0.000833127	0.00952145	15.7143	2.32558	1.60739	0.0327086
	s__Gemella_morbillorum	G.morbillorum	0.553751	0.000978548	0.00978548	10	0	2.27714	0
	s__Neisseria_elongata	N.elongata	0.404345	0.00124677	0.0110824	11.4286	2.32558	1.3261	0.0327086
	s__Staphylococcus_hominis	S.hominis	-0.493184	0.00168279	0.0128099	4.28571	24.4186	0.127252	1.01942
	s__Peptostreptococcus_stomatis	P.stomatis	0.58409	0.00176135	0.0128099	17.1429	2.32558	2.45797	0.196252
	s__Granulicatella_adiacens	G.adiacens	0.39576	0.00339763	0.0223775	14.2857	3.48837	0.850579	0.0872229
	s__Fusobacterium_nucleatum	F.nucleatum	0.845236	0.00363635	0.0223775	24.2857	3.48837	12.5645	1.89165
	s__Lautropia_mirabilis	L.mirabilis	0.309143	0.00497215	0.0284123	11.4286	5.81395	2.35081	0.109029
	s__Neisseria_mucosa	N.mucosa	0.613587	0.00619446	0.0330371	15.7143	6.97674	11.6938	0.250766
	s__Staphylococcus_epidermidis	S.epidermidis	-1.16099	0.00707549	0.0353775	80	94.186	140.332	169.076
	s__Klebsiella_pneumoniae	K.pneumoniae	0.550464	0.00796154	0.0374661	11.4286	4.65116	32.389	0.34344
	s__Solobacterium_moorei	S.moorei	0.400237	0.00966528	0.0429568	11.4286	5.81395	0.66305	0.158092
	s__Alloprevotella_tannerae	A.tannerae	0.36779	0.0115941	0.0477197	8.57143	2.32558	3.99839	0.119932
	s__Veillonella_parvula	V.parvula	0.476541	0.0119299	0.0477197	17.1429	6.97674	4.2529	1.25928
	s__Neisseria_sicca	N.sicca	0.61831	0.0175465	0.0668437	10	2.32558	11.9014	0.234412
	s__Ralstonia_insidiosa	R.insidiosa	0.354461	0.0204385	0.0713146	15.7143	4.65116	0.904159	0.0763201
	s__Campylobacter_concisus	C.concisus	0.348497	0.020503	0.0713146	8.57143	4.65116	1.3328	0.234412
	s__Fusobacterium_periodonticum	F.periodonticum	0.368686	0.0236544	0.0758449	12.8571	5.81395	1.78153	0.561498
	s__Prevotella_nanceiensis	P.nanceiensis	0.536268	0.0237015	0.0758449	11.4286	3.48837	2.42449	0.179897
	s__Klebsiella_aerogenes	K.aerogenes	0.603425	0.0337869	0.10396	14.2857	6.97674	5.8335	6.92877
	s__Streptococcus_mitis	S.mitis	0.442769	0.0467036	0.138381	22.8571	12.7907	4.16583	1.59727
	s__Porphyromonas_endodontalis	P.endodontalis	0.583128	0.0517784	0.147938	17.1429	5.81395	15.5582	2.34412
	s__Porphyromonas_gingivalis	P.gingivalis	0.232566	0.071887	0.198309	10	3.48837	1.08499	0.125383
	s__Dialister_pneumosintes	D.pneumosintes	0.364754	0.0753747	0.200999	11.4286	2.32558	2.71917	0.310732
	s__Acinetobacter_lwoffii	A.lwoffii	-0.241497	0.0856791	0.221107	1.42857	12.7907	0.00669748	0.528789
	s__Staphylococcus_caprae	S.caprae	0.334634	0.0963436	0.236907	8.57143	6.97674	3.62333	0.550595
	s__Staphylococcus_haemolyticus	S.haemolyticus	-0.47736	0.097724	0.236907	8.57143	22.093	4.34666	9.09299
	s__Staphylococcus_aureus	S.aureus	0.789492	0.10636	0.250259	31.4286	22.093	106.939	54.2527
	s__Haemophilus_parainfluenzae	H.parainfluenzae	0.408368	0.113626	0.259717	11.4286	9.30233	14.2254	0.844972
	s__Staphylococcus_kloosii	S.kloosii	-0.177663	0.131247	0.287049	0	8.13953	0	0.316183
	s__Neisseria_subflava	N.subflava	0.434711	0.13276	0.287049	22.8571	13.9535	16.2079	14.6862
	s__Streptococcus_parasanguinis	S.parasanguinis	0.221138	0.151609	0.319177	4.28571	5.81395	1.87529	0.234412
	s__Prevotella_pallens	P.pallens	0.180444	0.171519	0.344765	7.14286	4.65116	0.823789	1.66814
	s__Pseudomonas_aeruginosa	P.aeruginosa	0.266584	0.172383	0.344765	5.71429	6.97674	8.98131	0.485178
	s__Corynebacterium_tuberculostearicum	C.tuberculostearicum	-0.396036	0.204821	0.399651	34.2857	41.8605	2.97368	4.22486
	s__Bacillus_pseudofirmus	B.pseudofirmus	0.115271	0.241344	0.453929	2.85714	4.65116	0.0803697	0.0926744
	s__Prevotella_melaninogenica	P.melaninogenica	0.301791	0.243987	0.453929	17.1429	13.9535	8.38524	7.84461
	s__Dolosigranulum_pigrum	D.pigrum	-0.561791	0.257728	0.468597	37.1429	48.8372	42.5758	42.1178
	s__Moraxella_osloensis	M.osloensis	-0.179217	0.266151	0.473158	4.28571	13.9535	0.361664	0.757749
	s__Corynebacterium_propinquum	C.propinquum	-0.499842	0.292214	0.479703	40	43.0233	53.0239	41.6871
	s__Dialister_propionicifaciens	D.propionicifaciens	-0.183283	0.296095	0.479703	2.85714	10.4651	0.0334874	1.91345
	s__Cutibacterium_avidum	C.avidum	-0.313266	0.296421	0.479703	18.5714	34.8837	4.70163	2.49676
	s__Rothia_mucilaginosa	R.mucilaginosa	0.185784	0.302826	0.479703	11.4286	8.13953	0.924252	3.26541
	s__Brevundimonas_vesicularis	B.vesicularis	-0.117868	0.303846	0.479703	2.85714	6.97674	0.0736722	0.425212
	s__Citrobacter_koseri	C.koseri	-0.195631	0.305811	0.479703	1.42857	8.13953	0.0535798	2.862
	s__Prevotella_jejuni	P.jejuni	0.140158	0.324858	0.494386	5.71429	4.65116	0.897462	1.84258
	s__Staphylococcus_pasteuri	S.pasteuri	-0.087358	0.327531	0.494386	0	9.30233	0	0.256217
	s__Prevotella_bivia	P.bivia	0.1386	0.361151	0.535039	2.85714	8.13953	2.50486	0.806812
	s__Filifactor_alocis	F.alocis	0.173469	0.371547	0.540432	11.4286	4.65116	0.709932	0.283475
	s__Streptococcus_oralis	S.oralis	0.202833	0.385296	0.550423	20	15.1163	4.5141	0.834069
	s__Negativicoccus_massiliensis	N.massiliensis	-0.222498	0.406446	0.57045	10	18.6047	2.29054	1.52095
	s__Staphylococcus_argenteus	S.argenteus	-0.16055	0.432772	0.596927	4.28571	5.81395	3.40901	2.93832
	s__Streptococcus_salivarius	S.salivarius	0.128731	0.478854	0.642222	10	10.4651	1.20555	1.07393
	s__Prevotella_timonensis	P.timonensis	-0.123765	0.481666	0.642222	4.28571	8.13953	0.71663	1.03577
	s__Paracoccus_marinus	P.marinus	0.0725125	0.509616	0.668349	4.28571	3.48837	0.140647	0.0926744
	s__Deinococcus_wulumuqiensis	D.wulumuqiensis	0.0643627	0.523004	0.674844	4.28571	5.81395	0.221017	0.163543
	s__Corynebacterium_jeikeium	C.jeikeium	0.0808373	0.535017	0.679386	5.71429	4.65116	0.495613	6.57988
	s__Haemophilus_influenzae	H.influenzae	0.184533	0.557706	0.6917	18.5714	6.97674	23.0996	13.3451
	s__Acinetobacter_pittii	A.pittii	-0.0637939	0.562006	0.6917	4.28571	8.13953	0.0401849	0.163543
	s__Veillonella_atypica	V.atypica	0.091207	0.580606	0.703765	5.71429	5.81395	1.29931	1.41737
	s__Staphylococcus_saprophyticus	S.saprophyticus	-0.0639737	0.60445	0.716073	1.42857	6.97674	0.013395	0.561498
	s__Corynebacterium_segmentosum	C.segmentosum	-0.202103	0.608662	0.716073	24.2857	25.5814	14.5938	11.4208
	s__Streptococcus_gordonii	S.gordonii	0.056867	0.635348	0.736635	8.57143	5.81395	0.522403	0.119932
	s__Campylobacter_ureolyticus	C.ureolyticus	-0.123898	0.659103	0.746504	10	16.2791	1.26582	6.11651
	s__Sphingobacterium_multivorum	S.multivorum	-0.0458788	0.662522	0.746504	1.42857	9.30233	0.0334874	0.708686
	s__Streptococcus_pneumoniae	S.pneumoniae	-0.0938815	0.677938	0.753264	8.57143	10.4651	11.7876	6.29095
	s__Streptococcus_sanguinis	S.sanguinis	0.0514039	0.720338	0.789411	10	9.30233	1.19215	0.207154
	s__Prevotella_buccalis	P.buccalis	0.0712934	0.762262	0.824067	5.71429	6.97674	1.17206	3.15093
	s__Moraxella_nonliquefaciens	M.nonliquefaciens	0.0587578	0.822337	0.867614	10	8.13953	7.17969	9.6981
	s__Staphylococcus_cohnii	S.cohnii	0.0330074	0.824233	0.867614	4.28571	8.13953	0.870672	0.403406
	s__Staphylococcus_sciuri	S.sciuri	0.0242388	0.853552	0.886808	1.42857	4.65116	0.0602773	0.408857
	s__Staphylococcus_capitis	S.capitis	0.0439818	0.874202	0.89409	18.5714	19.7674	12.5578	4.72094
	s__Staphylococcus_arlettae	S.arlettae	0.0136954	0.893057	0.89409	2.85714	8.13953	0.234412	0.212606
	s__Deinococcus_antarcticus	D.antarcticus	0.0139676	0.89409	0.89409	2.85714	6.97674	0.0468823	0.119932
	g__Abiotrophia	Abiotrophia	0.280098	0.0207606	0.0622817	8.57143	4.65116	0.354966	0.0817715
	g__Gemella	Gemella	0.929335	6.80905e-06	0.000326834	27.1429	3.48837	4.26629	0.0545143
	g__Corynebacterium	Corynebacterium	-1.69283	4.50606e-05	0.00108146	85.7143	96.5116	203.355	331.605
	g__Capnocytophaga	Capnocytophaga	0.510426	8.42461e-05	0.00129688	14.2857	2.32558	2.26375	0.109029
	g__Cutibacterium	Cutibacterium	-1.46892	0.000108073	0.00129688	81.4286	93.0233	57.6452	127.569
	g__Alloprevotella	Alloprevotella	0.926579	0.000187895	0.00150171	27.1429	5.81395	15.9266	1.09574
	g__Neisseria	Neisseria	1.40867	0.00018807	0.00150171	40	19.7674	45.5629	15.4439
	g__Limnobacter	Limnobacter	0.702136	0.000218999	0.00150171	15.7143	1.16279	0.797	0.0109029
	g__Fusobacterium	Fusobacterium	0.951762	0.000723876	0.00434326	30	9.30233	15.431	2.45314
	g__Peptostreptococcus	Peptostreptococcus	0.62071	0.00145312	0.00774997	17.1429	2.32558	3.69031	0.218057
	g__Klebsiella	Klebsiella	1.03786	0.00212791	0.010214	25.7143	11.6279	38.4837	7.52843
	g__Aggregatibacter	Aggregatibacter	0.622536	0.00326926	0.0142659	10	0	4.84897	0
	g__Solobacterium	Solobacterium	0.412809	0.00391198	0.0156479	11.4286	5.81395	0.66305	0.158092
	g__Catonella	Catonella	0.544054	0.00541165	0.0199815	10	1.16279	2.05612	0.0327086
	g__Lautropia	Lautropia	0.322327	0.00645899	0.0221451	11.4286	5.81395	2.3843	0.130834
	g__Granulicatella	Granulicatella	0.449579	0.0112632	0.0360423	22.8571	9.30233	1.83511	0.501532
	g__Ralstonia	Ralstonia	0.367034	0.028692	0.0810127	15.7143	4.65116	0.904159	0.0763201
	g__Lawsonella	Lawsonella	0.362834	0.0592661	0.158043	14.2857	15.1163	0.629563	2.42589
	g__Haemophilus	Haemophilus	0.696419	0.0629359	0.158996	31.4286	13.9535	38.5708	17.0412
	g__Acinetobacter	Acinetobacter	-0.375591	0.0672736	0.161457	11.4286	25.5814	0.207622	1.30834
	g__Prevotella	Prevotella	0.707605	0.0912978	0.208681	45.7143	36.0465	32.2952	22.449
	g__Actinomyces	Actinomyces	0.192963	0.109606	0.239139	7.14286	5.81395	0.884067	0.997612
	g__Porphyromonas	Porphyromonas	0.572789	0.118853	0.24804	32.8571	17.4419	20.3268	4.84632
	g__Veillonella	Veillonella	0.355808	0.141295	0.28259	17.1429	10.4651	8.54598	6.60169
	g__Treponema	Treponema	0.338041	0.158943	0.305171	12.8571	4.65116	9.2827	0.41976
	g__Kocuria	Kocuria	-0.305246	0.184428	0.340482	7.14286	9.30233	0.187529	3.21089
	g__TM7x	TM7x	0.14648	0.234786	0.417398	7.14286	5.81395	0.703235	1.28109
	g__Dolosigranulum	Dolosigranulum	-0.549218	0.267228	0.454205	37.1429	48.8372	42.5758	42.1178
	g__Streptococcus	Streptococcus	0.373702	0.296388	0.454205	50	37.2093	29.9377	12.5656
	g__Brevundimonas	Brevundimonas	-0.138946	0.299337	0.454205	4.28571	10.4651	0.10716	0.714138
	g__Filifactor	Filifactor	0.186042	0.299922	0.454205	11.4286	4.65116	0.709932	0.283475
	g__Brachybacterium	Brachybacterium	-0.127091	0.303468	0.454205	0	9.30233	0	3.4126
	g__Staphylococcus	Staphylococcus	-0.42004	0.312266	0.454205	91.4286	94.186	274.375	244.606
	g__Chroococcidiopsis PCC 7203	Chroococcidiopsis PCC 7203	0.140147	0.330754	0.466947	5.71429	5.81395	0.314781	0.15264
	g__Campylobacter	Campylobacter	0.292963	0.376213	0.51595	22.8571	24.4186	3.81756	6.44359
	g__Negativicoccus	Negativicoccus	-0.209925	0.443281	0.577984	10	18.6047	2.29054	1.52095
	g__Chryseobacterium	Chryseobacterium	-0.160396	0.445529	0.577984	10	17.4419	0.55589	1.33015
	g__Dermabacter	Dermabacter	0.0847678	0.509341	0.643378	4.28571	6.97674	0.113857	0.441566
	g__Rothia	Rothia	0.109495	0.540516	0.656702	12.8571	11.6279	0.984529	3.30902
	g__Leptotrichia	Leptotrichia	0.0876747	0.547252	0.656702	7.14286	6.97674	1.03811	1.62453
	g__Paracoccus	Paracoccus	-0.128043	0.581097	0.680308	15.7143	27.907	1.24573	0.523338
	g__Citrobacter	Citrobacter	-0.106331	0.61378	0.701463	2.85714	8.13953	0.127252	2.862
	g__Moraxella	Moraxella	-0.138608	0.71851	0.802058	17.1429	26.7442	34.5523	22.4763
	g__Pseudomonas	Pseudomonas	0.0523967	0.825743	0.89612	10	13.9535	9.2827	0.877681
	g__Deinococcus	Deinococcus	-0.0371502	0.840112	0.89612	10	16.2791	0.58268	0.932195
	g__Bacillus	Bacillus	-0.0144741	0.913439	0.945204	2.85714	9.30233	0.0803697	0.823166
	g__Sphingobacterium	Sphingobacterium	-0.0108692	0.925512	0.945204	1.42857	9.30233	0.180832	0.708686
	g__Dialister	Dialister	0.0131176	0.959741	0.959741	15.7143	15.1163	3.30186	2.42044
	1: Core species represent the taxonomies with detection rate over 5% in the cohort.
	2: Beta and p values were calculated by ANCOM-BC analysis (two-sided), adjusted for sex, age, status of cigarette smoking and alcohol drinking, caries and oral/nasal diseases.
	3: FDR-q was obtained from p value corrected for false discovery rates (FDR) by two-sided test.
	Abbreviations: NPC, Nasopharyngeal carcinoma patients
