# Supplementary material for: Microbes translocation from oral cavity to nasopharyngeal carcinoma in patients
Source: Nat Commun. 2024 Feb 22;15:1645. doi: 10.1038/s41467-024-45518-2 (PMC10883945; doi:10.1038/s41467-024-45518-2)
Supplement: Supplementary file 5 — Supplementary Data 2 [file 41467_2024_45518_MOESM5_ESM.xlsx]

## Sheet: Supplementary Data 2
	Supplementary Data 2 | Results of SparCC network analysis in the NPC group1
	node01	node02	R	P value
	s__Dolosigranulum_pigrum	s__Corynebacterium_propinquum	0.679129	0
	s__Staphylococcus_epidermidis	s__Corynebacterium_accolens	0.628466	0
	s__Peptostreptococcus_stomatis	s__Prevotella_intermedia	0.547249	0
	s__Fusobacterium_nucleatum	s__Prevotella_intermedia	0.530639	0
	s__Cutibacterium_granulosum	s__Cutibacterium_acnes	0.527263	0
	s__Fusobacterium_nucleatum	s__Dialister_pneumosintes	0.4858	0
	s__Staphylococcus_epidermidis	s__Cutibacterium_granulosum	0.47394	0
	s__Dialister_pneumosintes	s__Prevotella_intermedia	0.448054	0
	s__Staphylococcus_epidermidis	s__Corynebacterium_tuberculostearicum	0.438947	0
	s__Fusobacterium_nucleatum	s__Peptostreptococcus_stomatis	0.420553	0
	s__Fusobacterium_nucleatum	s__Staphylococcus_epidermidis	-0.410499	0
	s__Dialister_pneumosintes	s__Peptostreptococcus_stomatis	0.396862	0
	s__Streptococcus_oralis	s__Streptococcus_mitis	0.388608	0
	s__Neisseria_subflava	s__Prevotella_melaninogenica	0.379488	0.001
	s__Staphylococcus_epidermidis	s__Cutibacterium_acnes	0.378924	0
	s__Cutibacterium_granulosum	s__Corynebacterium_tuberculostearicum	0.375091	0
	s__Veillonella_parvula	s__Streptococcus_oralis	0.37088	0
	s__Cutibacterium_granulosum	s__Corynebacterium_accolens	0.364164	0
	s__Prevotella_intermedia	s__Corynebacterium_accolens	-0.354781	0
	s__Veillonella_parvula	s__Prevotella_melaninogenica	0.345212	0
	s__Staphylococcus_epidermidis	s__Cutibacterium_avidum	0.336154	0.001
	s__Neisseria_subflava	s__Veillonella_parvula	0.334684	0
	s__Treponema_medium	s__Treponema_maltophilum	0.332069	0
	s__Fusobacterium_nucleatum	s__Filifactor_alocis	0.331513	0
	s__Neisseria_subflava	s__Streptococcus_oralis	0.329041	0.002
	s__Staphylococcus_capitis	s__Corynebacterium_propinquum	0.322351	0
	s__Streptococcus_salivarius	s__Prevotella_melaninogenica	0.322156	0.001
	s__Haemophilus_parainfluenzae	s__Neisseria_subflava	0.320967	0
	s__Fusobacterium_nucleatum	s__Corynebacterium_accolens	-0.314803	0
	s__Cutibacterium_avidum	s__Corynebacterium_accolens	0.314539	0
	s__Dialister_pneumosintes	s__Filifactor_alocis	0.313608	0
	s__Negativicoccus_massiliensis	s__Cutibacterium_granulosum	0.312926	0.003
	s__Fusobacterium_nucleatum	s__Cutibacterium_acnes	-0.310044	0
	s__Treponema_amylovorum	s__Peptoanaerobacter_stomatis	0.309397	0.001
	s__Filifactor_alocis	s__Prevotella_intermedia	0.30597	0.003
	s__Staphylococcus_epidermidis	s__Staphylococcus_capitis	0.302761	0.001
	s__Streptococcus_salivarius	s__Rothia_mucilaginosa	0.300271	0.001
	s__Staphylococcus_capitis	s__Corynebacterium_accolens	0.297932	0.002
	s__Corynebacterium_propinquum	s__Corynebacterium_accolens	0.294289	0.001
	s__Treponema_maltophilum	s__Peptoanaerobacter_stomatis	0.293555	0.002
	s__Veillonella_parvula	s__Streptococcus_salivarius	0.293293	0.003
	s__Cutibacterium_granulosum	s__Cutibacterium_avidum	0.29224	0
	s__Staphylococcus_epidermidis	s__Prevotella_intermedia	-0.291968	0.002
	s__Porphyromonas_endodontalis	s__Corynebacterium_accolens	-0.291349	0.003
	s__Streptococcus_salivarius	s__Streptococcus_oralis	0.285409	0.004
	s__Treponema_medium	s__Treponema_amylovorum	0.279152	0.001
	s__Neisseria_subflava	s__Capnocytophaga_gingivalis	0.277705	0.002
	s__Cutibacterium_acnes	s__Corynebacterium_accolens	0.277377	0.001
	s__Klebsiella_aerogenes	s__Cutibacterium_avidum	0.276897	0.007
	s__Neisseria_subflava	s__Fusobacterium_periodonticum	0.276686	0.002
	s__Treponema_maltophilum	s__Treponema_amylovorum	0.275795	0.001
	s__Moraxella_nonliquefaciens	s__Corynebacterium_propinquum	0.27463	0.003
	s__Pseudomonas_aeruginosa	s__Aggregatibacter_segnis	0.273497	0.008
	s__Klebsiella_aerogenes	s__Staphylococcus_epidermidis	0.273256	0.005
	s__Neisseria_subflava	s__Streptococcus_mitis	0.273088	0.004
	s__Streptococcus_oralis	s__Rothia_mucilaginosa	0.270004	0.005
	s__Streptococcus_oralis	s__Prevotella_melaninogenica	0.267535	0.007
	s__Porphyromonas_gingivalis	s__Corynebacterium_propinquum	0.266298	0.009
	s__Dialister_pneumosintes	s__Staphylococcus_epidermidis	-0.264609	0.001
	s__Veillonella_atypica	s__Rothia_mucilaginosa	0.263641	0.002
	s__Cutibacterium_acnes	s__Corynebacterium_segmentosum	0.258968	0.006
	s__Peptostreptococcus_stomatis	s__Corynebacterium_accolens	-0.258845	0.003
	s__Haemophilus_parainfluenzae	s__Prevotella_melaninogenica	0.258542	0.008
	s__Fusobacterium_nucleatum	s__Porphyromonas_endodontalis	0.258468	0.004
	s__Corynebacterium_tuberculostearicum	s__Corynebacterium_accolens	0.257687	0.005
	s__Neisseria_subflava	s__Neisseria_mucosa	0.257288	0.01
	s__Dolosigranulum_pigrum	s__Corynebacterium_accolens	0.255099	0.006
	s__Filifactor_alocis	s__Porphyromonas_endodontalis	0.254701	0.003
	s__Treponema_maltophilum	s__Treponema_denticola	0.252435	0.003
	s__Neisseria_sicca	s__Prevotella_nanceiensis	0.252116	0.004
	s__Peptostreptococcus_stomatis	s__Staphylococcus_epidermidis	-0.250043	0.004
	s__Dialister_pneumosintes	s__Cutibacterium_acnes	-0.248419	0.01
	s__Veillonella_atypica	s__Streptococcus_salivarius	0.247916	0.003
	s__Veillonella_atypica	s__Campylobacter_concisus	0.247766	0.005
	s__Fusobacterium_nucleatum	s__Campylobacter_rectus	0.24652	0.005
	s__Cutibacterium_acnes	s__Corynebacterium_tuberculostearicum	0.245778	0.008
	s__Staphylococcus_haemolyticus	s__Staphylococcus_epidermidis	0.245614	0.007
	s__Moraxella_nonliquefaciens	s__Dolosigranulum_pigrum	0.24524	0.004
	s__Fusobacterium_periodonticum	s__Streptococcus_salivarius	0.244076	0.002
	s__Treponema_medium	s__Dialister_pneumosintes	0.240444	0.008
	s__Veillonella_atypica	s__Streptococcus_oralis	0.238735	0.008
	s__Dialister_pneumosintes	s__Solobacterium_moorei	0.23814	0.012
	s__Pseudomonas_aeruginosa	s__Klebsiella_aerogenes	0.237177	0.006
	s__Ralstonia_insidiosa	s__Cutibacterium_granulosum	0.236502	0.009
	s__Moraxella_nonliquefaciens	s__Staphylococcus_capitis	0.236286	0.007
	s__Veillonella_parvula	s__Veillonella_atypica	0.235381	0.011
	s__Treponema_maltophilum	s__Dialister_pneumosintes	0.233513	0.01
	s__Fusobacterium_nucleatum	s__Cutibacterium_granulosum	-0.232411	0.009
	s__Staphylococcus_caprae	s__Staphylococcus_capitis	0.232381	0.01
	s__Treponema_amylovorum	s__Dialister_pneumosintes	0.231344	0.004
	s__Corynebacterium_segmentosum	s__Corynebacterium_accolens	0.231275	0.016
	s__Prevotella_nanceiensis	s__Porphyromonas_endodontalis	0.231162	0.009
	s__Staphylococcus_epidermidis	s__Porphyromonas_endodontalis	-0.231027	0.009
	s__Peptostreptococcus_stomatis	s__Filifactor_alocis	0.230652	0.006
	s__Staphylococcus_epidermidis	s__Corynebacterium_segmentosum	0.229342	0.011
	s__Staphylococcus_capitis	s__Corynebacterium_segmentosum	0.228825	0.008
	s__Neisseria_elongata	s__Fusobacterium_nucleatum	0.228603	0.014
	s__Neisseria_subflava	s__Dialister_pneumosintes	-0.227826	0.012
	s__Neisseria_subflava	s__Ralstonia_insidiosa	-0.226022	0.009
	s__Neisseria_elongata	s__Streptococcus_sanguinis	0.224629	0.017
	s__Fusobacterium_nucleatum	s__Solobacterium_moorei	0.224513	0.01
	s__Limnobacter_thiooxidans	s__Negativicoccus_massiliensis	0.222969	0.012
	s__Treponema_maltophilum	s__Fusobacterium_nucleatum	0.221584	0.016
	s__Streptococcus_salivarius	s__Streptococcus_mitis	0.220251	0.015
	s__Negativicoccus_massiliensis	s__Cutibacterium_acnes	0.219882	0.007
	s__Neisseria_subflava	s__Cutibacterium_granulosum	-0.219304	0.012
	s__Fusobacterium_periodonticum	s__Corynebacterium_segmentosum	-0.218906	0.016
	s__Fusobacterium_periodonticum	s__Veillonella_parvula	0.217918	0.014
	s__Haemophilus_influenzae	s__Neisseria_subflava	-0.217746	0.007
	s__Dialister_pneumosintes	s__Corynebacterium_accolens	-0.216875	0.012
	s__Neisseria_mucosa	s__Neisseria_elongata	0.216424	0.019
	s__Veillonella_parvula	s__Cutibacterium_granulosum	-0.215791	0.01
	s__Fusobacterium_periodonticum	s__Gemella_haemolysans	0.215692	0.009
	s__Haemophilus_parainfluenzae	s__Streptococcus_salivarius	0.215323	0.01
	s__Klebsiella_aerogenes	s__Cutibacterium_granulosum	0.214738	0.009
	s__Solobacterium_moorei	s__Porphyromonas_endodontalis	0.214531	0.008
	s__Fusobacterium_periodonticum	s__Streptococcus_oralis	0.212312	0.014
	s__Neisseria_sicca	s__Prevotella_melaninogenica	0.210261	0.012
	s__Campylobacter_showae	s__Porphyromonas_endodontalis	0.209553	0.016
	s__Haemophilus_parainfluenzae	s__Streptococcus_oralis	0.209063	0.014
	s__Ralstonia_insidiosa	s__Corynebacterium_accolens	0.209002	0.012
	s__Neisseria_sicca	s__Corynebacterium_accolens	-0.208779	0.02
	s__Filifactor_alocis	s__Corynebacterium_accolens	-0.208608	0.022
	s__Treponema_medium	s__Filifactor_alocis	0.208604	0.016
	s__Lautropia_mirabilis	s__Streptococcus_sanguinis	0.208337	0.013
	s__Staphylococcus_capitis	s__Cutibacterium_acnes	0.207956	0.026
	s__Filifactor_alocis	s__Campylobacter_rectus	0.207007	0.022
	s__Peptostreptococcus_stomatis	s__Cutibacterium_acnes	-0.20687	0.013
	s__Streptococcus_oralis	s__Cutibacterium_granulosum	-0.204987	0.015
	s__Prevotella_melaninogenica	s__Rothia_mucilaginosa	0.204598	0.014
	s__Prevotella_nanceiensis	s__Corynebacterium_accolens	-0.204589	0.017
	s__Dialister_pneumosintes	s__Porphyromonas_endodontalis	0.203303	0.017
	s__Moraxella_nonliquefaciens	s__Streptococcus_mitis	-0.203209	0.023
	s__Neisseria_subflava	s__Corynebacterium_propinquum	0.201446	0.014
	s__Treponema_denticola	s__Dialister_pneumosintes	0.201378	0.013
	s__Aggregatibacter_segnis	s__Cutibacterium_acnes	-0.20009	0.021
	s__Veillonella_parvula	s__Granulicatella_adiacens	0.199873	0.017
	s__Streptococcus_oralis	s__Streptococcus_infantis	0.198275	0.028
	s__Fusobacterium_periodonticum	s__Prevotella_melaninogenica	0.198126	0.022
	s__Streptococcus_salivarius	s__Streptococcus_infantis	0.197012	0.016
	s__Treponema_maltophilum	s__Staphylococcus_epidermidis	-0.196791	0.013
	s__Alloprevotella_tannerae	s__Porphyromonas_endodontalis	0.196239	0.021
	s__Negativicoccus_massiliensis	s__Campylobacter_ureolyticus	0.196187	0.021
	s__Solobacterium_moorei	s__Prevotella_intermedia	0.19595	0.024
	s__Fusobacterium_nucleatum	s__Staphylococcus_capitis	-0.195739	0.023
	s__Corynebacterium_tuberculostearicum	s__Corynebacterium_propinquum	-0.195729	0.021
	s__Streptococcus_salivarius	s__Corynebacterium_segmentosum	-0.19572	0.021
	s__Veillonella_atypica	s__Prevotella_melaninogenica	0.195318	0.017
	s__Veillonella_parvula	s__Rothia_mucilaginosa	0.195154	0.027
	s__Treponema_medium	s__Cutibacterium_acnes	-0.194935	0.025
	s__Peptoanaerobacter_stomatis	s__Prevotella_intermedia	0.194272	0.026
	s__Treponema_medium	s__Peptostreptococcus_stomatis	0.194184	0.029
	s__Neisseria_subflava	s__Streptococcus_salivarius	0.193171	0.026
	s__Streptococcus_oralis	s__Capnocytophaga_gingivalis	0.192808	0.021
	s__Peptostreptococcus_stomatis	s__Alloprevotella_tannerae	0.19239	0.018
	s__Dialister_pneumosintes	s__Peptoanaerobacter_stomatis	0.192131	0.024
	s__Gemella_haemolysans	s__Porphyromonas_endodontalis	0.191817	0.025
	s__Dialister_pneumosintes	s__Streptococcus_mitis	-0.191264	0.028
	s__Treponema_amylovorum	s__Cutibacterium_acnes	-0.190607	0.018
	s__Haemophilus_parainfluenzae	s__Fusobacterium_periodonticum	0.190179	0.025
	s__Streptococcus_cristatus	s__Corynebacterium_propinquum	0.189501	0.021
	s__Fusobacterium_periodonticum	s__Cutibacterium_granulosum	-0.189099	0.019
	s__Neisseria_subflava	s__Negativicoccus_massiliensis	-0.188609	0.02
	s__Staphylococcus_haemolyticus	s__Corynebacterium_accolens	0.188392	0.03
	s__Neisseria_elongata	s__Gemella_morbillorum	0.188357	0.021
	s__Treponema_medium	s__Prevotella_intermedia	0.18823	0.036
	s__Neisseria_subflava	s__Staphylococcus_aureus	-0.187898	0.031
	s__Fusobacterium_nucleatum	s__Corynebacterium_tuberculostearicum	-0.185561	0.026
	s__Gemella_morbillorum	s__Prevotella_nanceiensis	0.185074	0.031
	s__Haemophilus_influenzae	s__Prevotella_melaninogenica	-0.185047	0.028
	s__Veillonella_atypica	s__Prevotella_pallens	0.184341	0.028
	s__Treponema_denticola	s__Prevotella_intermedia	0.18433	0.03
	s__Treponema_medium	s__Peptoanaerobacter_stomatis	0.184017	0.033
	s__Pseudomonas_aeruginosa	s__Prevotella_buccalis	0.18364	0.033
	s__Neisseria_mucosa	s__Streptococcus_sanguinis	0.182868	0.033
	s__Negativicoccus_massiliensis	s__Corynebacterium_tuberculostearicum	0.182512	0.021
	s__Neisseria_subflava	s__Gemella_haemolysans	0.182225	0.016
	s__Veillonella_parvula	s__Streptococcus_mitis	0.182153	0.03
	s__Streptococcus_infantis	s__Rothia_mucilaginosa	0.181717	0.025
	s__Neisseria_mucosa	s__Gemella_haemolysans	0.181401	0.028
	s__Granulicatella_adiacens	s__Capnocytophaga_gingivalis	0.181036	0.037
	s__Peptostreptococcus_stomatis	s__Solobacterium_moorei	0.180722	0.029
	s__Streptococcus_infantis	s__Streptococcus_australis	0.180205	0.041
	s__Streptococcus_oralis	s__Granulicatella_adiacens	0.180167	0.027
	s__Limnobacter_thiooxidans	s__Staphylococcus_epidermidis	0.180101	0.028
	s__Staphylococcus_capitis	s__Dolosigranulum_pigrum	0.18003	0.03
	s__Treponema_maltophilum	s__Prevotella_intermedia	0.179484	0.024
	s__Veillonella_parvula	s__Cutibacterium_avidum	-0.179398	0.03
	s__Treponema_amylovorum	s__Prevotella_intermedia	0.179108	0.037
	s__Aggregatibacter_segnis	s__Corynebacterium_accolens	-0.178948	0.031
	s__Prevotella_intermedia	s__Cutibacterium_acnes	-0.178787	0.038
	s__Limnobacter_thiooxidans	s__Streptococcus_oralis	-0.178737	0.019
	s__Neisseria_elongata	s__Staphylococcus_epidermidis	-0.178494	0.047
	s__Campylobacter_showae	s__Prevotella_intermedia	0.17811	0.043
	s__Cutibacterium_granulosum	s__Corynebacterium_segmentosum	0.178026	0.035
	s__Gemella_haemolysans	s__Streptococcus_mitis	0.177448	0.025
	s__Staphylococcus_aureus	s__Corynebacterium_accolens	-0.176158	0.046
	s__Fusobacterium_periodonticum	s__Prevotella_pallens	0.176077	0.031
	s__Streptococcus_mitis	s__Rothia_mucilaginosa	0.175845	0.032
	s__Staphylococcus_capitis	s__Streptococcus_oralis	-0.175623	0.038
	s__Staphylococcus_haemolyticus	s__Corynebacterium_tuberculostearicum	0.17553	0.031
	s__Treponema_denticola	s__Staphylococcus_aureus	0.175134	0.038
	s__Neisseria_sicca	s__Staphylococcus_epidermidis	-0.175088	0.033
	s__Neisseria_subflava	s__Streptococcus_pneumoniae	-0.174814	0.033
	s__Fusobacterium_periodonticum	s__Cutibacterium_acnes	-0.174418	0.043
	s__Neisseria_subflava	s__Capnocytophaga_leadbetteri	0.174398	0.035
	s__Klebsiella_aerogenes	s__Streptococcus_oralis	-0.174348	0.041
	s__Peptostreptococcus_stomatis	s__Staphylococcus_aureus	0.17428	0.031
	s__Prevotella_melaninogenica	s__Cutibacterium_granulosum	-0.173997	0.043
	s__Aggregatibacter_segnis	s__Porphyromonas_endodontalis	0.173881	0.05
	s__Prevotella_pallens	s__Prevotella_jejuni	0.173232	0.041
	s__Corynebacterium_segmentosum	s__Corynebacterium_jeikeium	0.172604	0.044
	s__Neisseria_subflava	s__Staphylococcus_haemolyticus	-0.171701	0.031
	s__Treponema_denticola	s__Treponema_amylovorum	0.171434	0.048
	s__Aggregatibacter_segnis	s__Klebsiella_aerogenes	0.171244	0.047
	s__Cutibacterium_avidum	s__Cutibacterium_acnes	0.170537	0.04
	s__Filifactor_alocis	s__Alloprevotella_tannerae	0.170314	0.03
	s__Haemophilus_influenzae	s__Klebsiella_pneumoniae	0.17029	0.047
	s__Porphyromonas_endodontalis	s__Corynebacterium_tuberculostearicum	-0.170092	0.043
	s__Ralstonia_insidiosa	s__Staphylococcus_epidermidis	0.169658	0.041
	s__Haemophilus_parainfluenzae	s__Rothia_mucilaginosa	0.169126	0.048
	s__Streptococcus_gordonii	s__Cutibacterium_acnes	0.169009	0.046
	s__Fusobacterium_periodonticum	s__Veillonella_atypica	0.168072	0.036
	s__Veillonella_atypica	s__Streptococcus_infantis	0.167852	0.04
	s__Klebsiella_aerogenes	s__Staphylococcus_haemolyticus	0.167678	0.04
	s__Limnobacter_thiooxidans	s__Cutibacterium_granulosum	0.166511	0.049
	s__Solobacterium_moorei	s__Campylobacter_showae	0.166033	0.043
	s__Treponema_medium	s__Neisseria_subflava	-0.166018	0.037
	s__Solobacterium_moorei	s__Capnocytophaga_sputigena	-0.165489	0.045
	s__Prevotella_intermedia	s__Porphyromonas_endodontalis	0.165363	0.042
	s__Prevotella_melaninogenica	s__Prevotella_jejuni	0.164929	0.044
	s__Campylobacter_showae	s__Cutibacterium_acnes	-0.164638	0.047
	s__Streptococcus_pneumoniae	s__Corynebacterium_tuberculostearicum	0.164614	0.047
	s__Staphylococcus_capitis	s__Staphylococcus_aureus	-0.163185	0.049
	s__Haemophilus_influenzae	s__Ralstonia_insidiosa	0.16224	0.042
	s__Lautropia_mirabilis	s__Staphylococcus_haemolyticus	0.1617	0.047
	s__Staphylococcus_epidermidis	s__Campylobacter_concisus	-0.161542	0.05
	s__Campylobacter_showae	s__Campylobacter_concisus	0.15852	0.043
	s__Klebsiella_aerogenes	s__Prevotella_melaninogenica	-0.158172	0.047
	s__Staphylococcus_capitis	s__Cutibacterium_granulosum	0.153566	0.047
	1: Result were obtained from SparCC analysis based on Cohort 1; correlation pairs with P < 0.05 (two-sided) were shown.
	Abbreviations: NPC, Nasopharyngeal carcinoma; SparCC, Sparse correlations for compositional data algorithm.
