# Supplementary material for: Microbes translocation from oral cavity to nasopharyngeal carcinoma in patients
Source: Nat Commun. 2024 Feb 22;15:1645. doi: 10.1038/s41467-024-45518-2 (PMC10883945; doi:10.1038/s41467-024-45518-2)
Supplement: Supplementary file 6 — Supplementary Data 3 [file 41467_2024_45518_MOESM6_ESM.xlsx]

## Sheet: Supplementary Data 3
	Supplementary Data 3 | Results of SparCC network analysis in the control group1
	node01	node02	R	P value
	s__Filifactor_alocis	s__Porphyromonas_endodontalis	0.568241	0
	s__Prevotella_jejuni	s__Prevotella_histicola	0.555442	0
	s__Prevotella_pallens	s__Prevotella_melaninogenica	0.543133	0
	s__Streptococcus_oralis	s__Streptococcus_australis	0.530304	0
	s__Prevotella_salivae	s__Prevotella_pallens	0.529393	0
	s__Lautropia_mirabilis	s__Streptococcus_sanguinis	0.517573	0
	s__Veillonella_dispar	s__Prevotella_histicola	0.515858	0
	s__Veillonella_dispar	s__Streptococcus_parasanguinis	0.51318	0
	s__Veillonella_atypica	s__Prevotella_jejuni	0.511475	0
	s__Streptococcus_salivarius	s__Streptococcus_parasanguinis	0.511177	0
	s__Filifactor_alocis	s__[Eubacterium] saphenum group_saphenum	0.511107	0
	s__Veillonella_dispar	s__Veillonella_atypica	0.504044	0
	s__Streptococcus_parasanguinis	s__Prevotella_histicola	0.499269	0
	s__Streptococcus_infantis	s__Streptococcus_australis	0.476678	0
	s__Leptotrichia_wadei	s__Veillonella_atypica	0.466785	0
	s__Veillonella_atypica	s__Prevotella_salivae	0.464941	0
	s__Veillonella_dispar	s__Prevotella_jejuni	0.4602	0
	s__Fusobacterium_nucleatum	s__Streptococcus_oralis	-0.459064	0
	s__Streptococcus_sanguinis	s__Rothia_aeria	0.452624	0
	s__Veillonella_atypica	s__Prevotella_histicola	0.450562	0
	s__Prevotella_salivae	s__Prevotella_histicola	0.448891	0
	s__Haemophilus_parainfluenzae	s__Neisseria_subflava	0.44623	0
	s__Haemophilus_parainfluenzae	s__Streptococcus_australis	0.445152	0
	s__Prevotella_salivae	s__Prevotella_jejuni	0.442913	0
	s__Streptococcus_salivarius	s__Streptococcus_mitis	-0.442651	0
	s__Filifactor_alocis	s__[Eubacterium] nodatum group_nodatum	0.442628	0
	s__Veillonella_atypica	s__Streptococcus_parasanguinis	0.441334	0
	s__Leptotrichia_wadei	s__Prevotella_melaninogenica	0.43729	0
	s__Mogibacterium_diversum	s__[Eubacterium] nodatum group_sulci	0.437184	0
	s__Leptotrichia_wadei	s__Prevotella_pallens	0.437052	0
	s__[Eubacterium] brachy group_brachy	s__Porphyromonas_endodontalis	0.433866	0
	s__Mogibacterium_diversum	s__Solobacterium_moorei	0.432924	0
	s__Neisseria_subflava	s__Streptococcus_australis	0.429822	0
	s__Gemella_haemolysans	s__Streptococcus_mitis	0.429624	0
	s__Streptococcus_australis	s__Capnocytophaga_gingivalis	0.427154	0
	s__Veillonella_atypica	s__Streptococcus_salivarius	0.419696	0
	s__[Eubacterium] nodatum group_nodatum	s__[Eubacterium] brachy group_brachy	0.418627	0
	s__Prevotella_melaninogenica	s__Actinomyces_graevenitzii	0.416808	0
	s__Filifactor_alocis	s__Tannerella_forsythia	0.416431	0
	s__[Eubacterium] nodatum group_sulci	s__Solobacterium_moorei	0.416207	0
	s__Veillonella_atypica	s__Streptococcus_australis	-0.413295	0
	s__Solobacterium_moorei	s__Actinomyces_graevenitzii	0.410026	0
	s__Streptococcus_parasanguinis	s__Prevotella_jejuni	0.408545	0
	s__[Eubacterium] nodatum group_nodatum	s__Porphyromonas_endodontalis	0.405367	0
	s__Prevotella_oris	s__Prevotella_nigrescens	0.40284	0
	s__Tannerella_forsythia	s__Prevotella_intermedia	0.399334	0
	s__Prevotella_salivae	s__Prevotella_melaninogenica	0.39925	0
	s__[Eubacterium] saphenum group_saphenum	s__Porphyromonas_endodontalis	0.399244	0
	s__Leptotrichia_wadei	s__Prevotella_salivae	0.396721	0
	s__Prevotella_pallens	s__Prevotella_jejuni	0.393845	0
	s__Filifactor_alocis	s__[Eubacterium] brachy group_brachy	0.393681	0
	s__Streptococcus_oralis	s__Rothia_mucilaginosa	0.392469	0
	s__Prevotella_melaninogenica	s__Prevotella_histicola	0.392334	0
	s__Prevotella_intermedia	s__Porphyromonas_endodontalis	0.391769	0
	s__Prevotella_nigrescens	s__Prevotella_denticola	0.38937	0
	s__Neisseria_subflava	s__Streptococcus_parasanguinis	-0.388915	0
	s__Streptococcus_mitis	s__Streptococcus_cristatus	0.387948	0
	s__Megasphaera_micronuciformis	s__Prevotella_jejuni	0.386374	0
	s__Streptococcus_australis	s__Prevotella_oris	-0.383722	0
	s__Tannerella_forsythia	s__Porphyromonas_endodontalis	0.382243	0
	s__Veillonella_dispar	s__Prevotella_salivae	0.382006	0
	s__Fusobacterium_nucleatum	s__Filifactor_alocis	0.37594	0
	s__Prevotella_intermedia	s__Porphyromonas_gingivalis	0.375855	0
	s__Prevotella_melaninogenica	s__Prevotella_jejuni	0.37285	0
	s__Fusobacterium_nucleatum	s__Porphyromonas_endodontalis	0.372737	0
	s__Filifactor_alocis	s__Porphyromonas_gingivalis	0.37168	0
	s__Neisseria_subflava	s__Capnocytophaga_gingivalis	0.369092	0
	s__Streptococcus_oralis	s__Streptococcus_mitis	0.364333	0
	s__Mogibacterium_diversum	s__Prevotella_melaninogenica	0.361962	0
	s__Prevotella_histicola	s__Actinomyces_graevenitzii	0.360695	0
	s__[Eubacterium] brachy group_brachy	s__Streptococcus_constellatus	0.360202	0
	s__Leptotrichia_wadei	s__Prevotella_jejuni	0.357324	0
	s__[Eubacterium] nodatum group_sulci	s__Prevotella_melaninogenica	0.355475	0
	s__Neisseria_mucosa	s__Gemella_haemolysans	0.355367	0
	s__Granulicatella_adiacens	s__Rothia_mucilaginosa	0.35394	0
	s__Haemophilus_parainfluenzae	s__Streptococcus_oralis	0.353939	0
	s__Neisseria_subflava	s__Streptococcus_infantis	0.353456	0
	s__Fusobacterium_periodonticum	s__Prevotella_melaninogenica	0.351739	0
	s__Fusobacterium_periodonticum	s__Prevotella_nanceiensis	0.351525	0
	s__Fusobacterium_periodonticum	s__Streptococcus_australis	0.349663	0
	s__Gemella_haemolysans	s__Streptococcus_cristatus	0.34926	0
	s__[Eubacterium] saphenum group_saphenum	s__[Eubacterium] nodatum group_nodatum	0.346602	0
	s__Treponema_denticola	s__[Eubacterium] saphenum group_saphenum	0.345966	0
	s__Streptococcus_oralis	s__Prevotella_oris	-0.345132	0
	s__Fusobacterium_nucleatum	s__Rothia_mucilaginosa	-0.344634	0
	s__Streptococcus_oralis	s__Streptococcus_infantis	0.343432	0
	s__Treponema_medium	s__Rothia_mucilaginosa	-0.343094	0
	s__Streptococcus_sanguinis	s__Prevotella_melaninogenica	-0.342595	0
	s__Treponema_amylovorum	s__Fusobacterium_nucleatum	0.342078	0
	s__Filifactor_alocis	s__Prevotella_intermedia	0.338655	0
	s__Veillonella_atypica	s__Megasphaera_micronuciformis	0.338146	0
	s__Tannerella_forsythia	s__Porphyromonas_gingivalis	0.337319	0
	s__Veillonella_dispar	s__Streptococcus_salivarius	0.336135	0
	s__Treponema_amylovorum	s__Porphyromonas_endodontalis	0.335687	0
	s__Streptococcus_sanguinis	s__Actinomyces_naeslundii	0.335428	0
	s__Prevotella_pallens	s__Prevotella_nanceiensis	0.33469	0
	s__Treponema_denticola	s__Filifactor_alocis	0.334533	0
	s__Fusobacterium_nucleatum	s__[Eubacterium] saphenum group_saphenum	0.334522	0
	s__Gemella_morbillorum	s__Streptococcus_salivarius	-0.331933	0.001
	s__Lautropia_mirabilis	s__Rothia_aeria	0.331789	0
	s__Treponema_denticola	s__Tannerella_forsythia	0.330365	0
	s__Neisseria_oralis	s__Streptococcus_sanguinis	0.329996	0.001
	s__Porphyromonas_gingivalis	s__Porphyromonas_endodontalis	0.32997	0
	s__Porphyromonas_endodontalis	s__Rothia_mucilaginosa	-0.326838	0
	s__Veillonella_atypica	s__Prevotella_pallens	0.325336	0
	s__[Eubacterium] saphenum group_saphenum	s__[Eubacterium] brachy group_brachy	0.325307	0
	s__Veillonella_atypica	s__Capnocytophaga_gingivalis	-0.3205	0
	s__Neisseria_subflava	s__Lautropia_mirabilis	0.319852	0
	s__Prevotella_melaninogenica	s__Rothia_aeria	-0.319679	0
	s__Solobacterium_moorei	s__Prevotella_melaninogenica	0.319337	0
	s__Prevotella_jejuni	s__Actinomyces_graevenitzii	0.318902	0
	s__Peptostreptococcus_stomatis	s__Mogibacterium_diversum	0.318428	0
	s__Neisseria_subflava	s__Prevotella_histicola	-0.317786	0
	s__Veillonella_dispar	s__Streptococcus_australis	-0.317772	0
	s__Neisseria_subflava	s__Fusobacterium_periodonticum	0.316712	0
	s__Mycoplasma_orale	s__Porphyromonas_endodontalis	0.316328	0
	s__[Eubacterium] saphenum group_saphenum	s__Porphyromonas_gingivalis	0.316206	0
	s__Capnocytophaga_leadbetteri	s__Capnocytophaga_granulosa	0.316134	0
	s__Granulicatella_adiacens	s__Actinomyces_pacaensis	0.315792	0.001
	s__Mogibacterium_diversum	s__Prevotella_pallens	0.315665	0
	s__Treponema_medium	s__Prevotella_nanceiensis	-0.315257	0
	s__Gemella_haemolysans	s__Actinomyces_graevenitzii	-0.315092	0
	s__Treponema_amylovorum	s__Prevotella_intermedia	0.313644	0
	s__Streptococcus_salivarius	s__Prevotella_histicola	0.313417	0
	s__Lautropia_mirabilis	s__Prevotella_histicola	-0.312788	0
	s__Veillonella_dispar	s__Gemella_morbillorum	-0.312426	0
	s__Prevotella_salivae	s__Actinomyces_graevenitzii	0.312331	0
	s__[Eubacterium] nodatum group_sulci	s__Prevotella_pallens	0.312068	0
	s__Neisseria_elongata	s__Lautropia_mirabilis	0.311758	0
	s__Prevotella_pallens	s__Prevotella_histicola	0.310815	0
	s__Veillonella_dispar	s__Streptococcus_sanguinis	-0.310247	0
	s__Filifactor_alocis	s__Mycoplasma_orale	0.310209	0.001
	s__Megasphaera_micronuciformis	s__Prevotella_salivae	0.309546	0
	s__Solobacterium_moorei	s__Prevotella_histicola	0.309446	0
	s__Streptococcus_parasanguinis	s__Actinomyces_pacaensis	0.309444	0
	s__Solobacterium_moorei	s__Prevotella_pallens	0.308938	0
	s__Fusobacterium_nucleatum	s__Porphyromonas_gingivalis	0.308652	0
	s__Haemophilus_parainfluenzae	s__Streptococcus_infantis	0.307198	0
	s__Veillonella_dispar	s__Megasphaera_micronuciformis	0.305781	0
	s__Streptococcus_oralis	s__Porphyromonas_endodontalis	-0.304744	0
	s__Neisseria_mucosa	s__Streptococcus_cristatus	0.304733	0
	s__Fusobacterium_nucleatum	s__[Eubacterium] brachy group_brachy	0.304411	0
	s__Streptococcus_australis	s__Prevotella_nigrescens	-0.304384	0.001
	s__Neisseria_subflava	s__Neisseria_elongata	0.303195	0
	s__[Eubacterium] nodatum group_sulci	s__Actinomyces_graevenitzii	0.30294	0
	s__Gemella_haemolysans	s__Streptococcus_sanguinis	0.302391	0.001
	s__Treponema_denticola	s__Porphyromonas_endodontalis	0.302103	0.001
	s__Neisseria_oralis	s__Prevotella_melaninogenica	-0.301783	0.001
	s__Gemella_morbillorum	s__Gemella_haemolysans	0.299806	0
	s__Treponema_medium	s__Streptococcus_oralis	-0.29963	0
	s__Gemella_morbillorum	s__Streptococcus_cristatus	0.299436	0
	s__Solobacterium_moorei	s__Capnocytophaga_granulosa	-0.299337	0
	s__Peptostreptococcus_stomatis	s__[Eubacterium] nodatum group_sulci	0.299194	0
	s__Streptococcus_oralis	s__Capnocytophaga_gingivalis	0.298947	0
	s__Neisseria_elongata	s__Mogibacterium_diversum	-0.298725	0.001
	s__Fusobacterium_periodonticum	s__Streptococcus_infantis	0.298514	0.001
	s__[Eubacterium] nodatum group_nodatum	s__Tannerella_forsythia	0.298111	0.001
	s__[Eubacterium] saphenum group_saphenum	s__Tannerella_forsythia	0.297666	0
	s__Fusobacterium_periodonticum	s__Veillonella_tobetsuensis	0.296186	0.001
	s__Peptostreptococcus_stomatis	s__Solobacterium_moorei	0.295912	0
	s__Filifactor_alocis	s__Porphyromonas_pasteri	-0.295607	0
	s__[Eubacterium] nodatum group_sulci	s__Prevotella_nanceiensis	0.294946	0
	s__Mogibacterium_diversum	s__Streptococcus_parasanguinis	0.294661	0
	s__Treponema_medium	s__Porphyromonas_endodontalis	0.294091	0.001
	s__Haemophilus_parainfluenzae	s__Streptococcus_parasanguinis	-0.293932	0.001
	s__Neisseria_subflava	s__Streptococcus_gordonii	-0.293764	0.001
	s__Veillonella_atypica	s__Prevotella_melaninogenica	0.293133	0
	s__[Eubacterium] saphenum group_saphenum	s__Streptococcus_salivarius	-0.292999	0
	s__Streptococcus_parasanguinis	s__Rothia_mucilaginosa	0.292735	0.002
	s__Streptococcus_oralis	s__Prevotella_nanceiensis	0.291637	0
	s__Streptococcus_parasanguinis	s__Prevotella_intermedia	-0.291468	0
	s__Fusobacterium_nucleatum	s__[Eubacterium] nodatum group_nodatum	0.291358	0
	s__Prevotella_pallens	s__Rothia_aeria	-0.290773	0
	s__Veillonella_atypica	s__Streptococcus_oralis	-0.289631	0
	s__Neisseria_subflava	s__Streptococcus_anginosus	-0.289588	0.001
	s__Prevotella_salivae	s__Alloprevotella_rava	0.289543	0
	s__Streptococcus_australis	s__Porphyromonas_pasteri	0.289008	0
	s__[Eubacterium] brachy group_brachy	s__Prevotella_intermedia	0.287169	0.001
	s__Streptococcus_salivarius	s__Atopobium_rimae	0.28694	0
	s__[Eubacterium] brachy group_brachy	s__Prevotella_pleuritidis	0.286673	0
	s__Streptococcus_sanguinis	s__Prevotella_histicola	-0.286263	0
	s__Streptococcus_salivarius	s__Prevotella_jejuni	0.286146	0
	s__Streptococcus_sanguinis	s__Streptococcus_australis	0.285874	0.003
	s__Fusobacterium_periodonticum	s__Mogibacterium_diversum	0.285399	0
	s__Streptococcus_anginosus	s__Capnocytophaga_gingivalis	-0.284406	0.002
	s__Actinomyces_graevenitzii	s__Actinomyces_bouchesdurhonensis	0.284335	0
	s__Veillonella_dispar	s__Rothia_aeria	-0.28405	0
	s__Megasphaera_micronuciformis	s__Prevotella_histicola	0.283842	0.001
	s__Mogibacterium_diversum	s__Actinomyces_graevenitzii	0.283822	0.002
	s__Treponema_amylovorum	s__[Eubacterium] saphenum group_saphenum	0.283568	0
	s__Prevotella_nanceiensis	s__Prevotella_melaninogenica	0.283408	0
	s__Prevotella_nigrescens	s__Alloprevotella_tannerae	0.283311	0.001
	s__Solobacterium_moorei	s__Prevotella_jejuni	0.283217	0
	s__Treponema_medium	s__Treponema_amylovorum	0.282463	0.002
	s__Streptococcus_salivarius	s__Rothia_mucilaginosa	0.28187	0
	s__Leptotrichia_wadei	s__Prevotella_histicola	0.28153	0
	s__Prevotella_intermedia	s__Rothia_mucilaginosa	-0.281299	0
	s__Treponema_denticola	s__Fusobacterium_nucleatum	0.280896	0.001
	s__Streptococcus_parasanguinis	s__Granulicatella_adiacens	0.280247	0.002
	s__Streptococcus_sanguinis	s__Pseudopropionibacterium_propionicum	0.279677	0
	s__Streptococcus_australis	s__Streptococcus_anginosus	-0.27932	0
	s__Filifactor_alocis	s__Streptococcus_constellatus	0.278762	0
	s__[Eubacterium] brachy group_brachy	s__Streptococcus_sanguinis	-0.277679	0
	s__Campylobacter_concisus	s__Prevotella_salivae	0.277469	0
	s__Veillonella_dispar	s__Prevotella_pallens	0.27703	0.001
	s__Leptotrichia_wadei	s__Actinomyces_bouchesdurhonensis	0.276737	0
	s__Treponema_denticola	s__Streptococcus_salivarius	-0.276638	0
	s__Treponema_amylovorum	s__Filifactor_alocis	0.276535	0.001
	s__Haemophilus_parainfluenzae	s__Lautropia_mirabilis	0.276434	0
	s__Fusobacterium_periodonticum	s__[Eubacterium] nodatum group_sulci	0.276208	0.001
	s__Veillonella_dispar	s__Streptococcus_oralis	-0.275905	0.003
	s__Streptococcus_sanguinis	s__Capnocytophaga_sputigena	0.275743	0
	s__Lautropia_mirabilis	s__Prevotella_melaninogenica	-0.275191	0.002
	s__Streptococcus_sanguinis	s__Porphyromonas_endodontalis	-0.274853	0.001
	s__Actinomyces_pacaensis	s__Actinomyces_graevenitzii	0.274695	0
	s__Treponema_amylovorum	s__Prevotella_pleuritidis	0.274002	0
	s__Leptotrichia_buccalis	s__Prevotella_loescheii	0.273953	0.001
	s__Streptococcus_sanguinis	s__Prevotella_jejuni	-0.273891	0.001
	s__Gemella_morbillorum	s__Streptococcus_australis	0.273675	0.002
	s__Treponema_denticola	s__Treponema_amylovorum	0.272998	0
	s__Streptococcus_parasanguinis	s__Capnocytophaga_sputigena	-0.272828	0.001
	s__Neisseria_elongata	s__Streptococcus_parasanguinis	-0.272754	0.001
	s__Fusobacterium_periodonticum	s__Prevotella_pallens	0.272454	0.001
	s__Streptococcus_parasanguinis	s__Campylobacter_showae	-0.271355	0
	s__Treponema_amylovorum	s__Tannerella_forsythia	0.271105	0.001
	s__Prevotella_histicola	s__Actinomyces_pacaensis	0.271065	0.001
	s__Corynebacterium_durum	s__Actinomyces_naeslundii	0.270791	0.004
	s__Streptococcus_australis	s__Prevotella_histicola	-0.270313	0.001
	s__Streptococcus_mitis	s__Corynebacterium_durum	0.269015	0.001
	s__Streptococcus_oralis	s__Prevotella_intermedia	-0.268918	0.002
	s__Streptococcus_australis	s__Prevotella_jejuni	-0.268869	0.001
	s__[Eubacterium] nodatum group_nodatum	s__Mycoplasma_orale	0.268866	0.001
	s__Treponema_denticola	s__Campylobacter_rectus	0.268777	0.002
	s__Alloprevotella_tannerae	s__Rothia_mucilaginosa	-0.268389	0.002
	s__Oribacterium_asaccharolyticum	s__Streptococcus_salivarius	0.267847	0
	s__Mogibacterium_timidum	s__Streptococcus_constellatus	0.266804	0
	s__Streptococcus_gordonii	s__Granulicatella_adiacens	0.266456	0.001
	s__Veillonella_atypica	s__Campylobacter_concisus	0.266153	0
	s__Leptotrichia_buccalis	s__Gemella_haemolysans	0.265688	0.001
	s__Streptococcus_sanguinis	s__Prevotella_pleuritidis	-0.26546	0
	s__Prevotella_jejuni	s__Alloprevotella_rava	0.264868	0
	s__Neisseria_elongata	s__Capnocytophaga_granulosa	0.264275	0
	s__Prevotella_pallens	s__Actinomyces_graevenitzii	0.264079	0.001
	s__Prevotella_nigrescens	s__Rothia_mucilaginosa	-0.264008	0.002
	s__Streptococcus_salivarius	s__Actinomyces_oris	0.263995	0.001
	s__[Eubacterium] nodatum group_sulci	s__Prevotella_intermedia	-0.263615	0.001
	s__Veillonella_atypica	s__Alloprevotella_rava	0.263465	0.003
	s__Streptococcus_oralis	s__Porphyromonas_pasteri	0.263224	0
	s__Streptococcus_parasanguinis	s__Actinomyces_graevenitzii	0.263224	0.001
	s__Treponema_denticola	s__Porphyromonas_gingivalis	0.262802	0.001
	s__Gemella_morbillorum	s__Streptococcus_oralis	0.262661	0
	s__Streptococcus_parasanguinis	s__Prevotella_melaninogenica	0.26258	0.002
	s__Lautropia_mirabilis	s__Streptococcus_australis	0.262027	0
	s__Neisseria_subflava	s__Olsenella_uli	-0.261853	0.001
	s__Streptococcus_parasanguinis	s__Atopobium_rimae	0.261636	0.001
	s__Treponema_amylovorum	s__Rothia_mucilaginosa	-0.261513	0.002
	s__Mogibacterium_diversum	s__Rothia_aeria	-0.26151	0.001
	s__Leptotrichia_wadei	s__Megasphaera_micronuciformis	0.26147	0.001
	s__Oribacterium_asaccharolyticum	s__Prevotella_intermedia	-0.26132	0
	s__Treponema_medium	s__Filifactor_alocis	0.260864	0.001
	s__Mycoplasma_orale	s__Tannerella_forsythia	0.260792	0
	s__Streptococcus_australis	s__Alloprevotella_tannerae	-0.260396	0.001
	s__Capnocytophaga_sputigena	s__Capnocytophaga_gingivalis	0.260191	0.001
	s__Rothia_mucilaginosa	s__Actinomyces_pacaensis	0.25992	0.002
	s__Campylobacter_concisus	s__Prevotella_pallens	0.259886	0
	s__[Eubacterium] brachy group_brachy	s__Mycoplasma_orale	0.258675	0.003
	s__[Eubacterium] saphenum group_saphenum	s__Mycoplasma_orale	0.258381	0.002
	s__Gemella_morbillorum	s__Prevotella_histicola	-0.258236	0
	s__Veillonella_parvula	s__Solobacterium_moorei	-0.258097	0.003
	s__[Eubacterium] nodatum group_sulci	s__Oribacterium_asaccharolyticum	0.256497	0.002
	s__Streptococcus_mitis	s__Prevotella_melaninogenica	-0.256406	0.001
	s__Capnocytophaga_gingivalis	s__Prevotella_nanceiensis	0.256156	0.002
	s__[Eubacterium] nodatum group_nodatum	s__Streptococcus_constellatus	0.255999	0.001
	s__Veillonella_tobetsuensis	s__Veillonella_dispar	-0.255985	0.001
	s__Oribacterium_asaccharolyticum	s__Prevotella_jejuni	0.255343	0.002
	s__Fusobacterium_nucleatum	s__Streptococcus_australis	-0.254811	0.001
	s__Veillonella_atypica	s__Oribacterium_asaccharolyticum	0.254538	0.003
	s__Gemella_morbillorum	s__Streptococcus_mitis	0.254474	0.001
	s__Streptococcus_constellatus	s__Tannerella_forsythia	0.254448	0.001
	s__Streptococcus_gordonii	s__Actinomyces_oris	0.254431	0.002
	s__Capnocytophaga_ochracea	s__Capnocytophaga_granulosa	0.254264	0.002
	s__Treponema_medium	s__Porphyromonas_gingivalis	0.254257	0.002
	s__[Eubacterium] nodatum group_sulci	s__Tannerella_forsythia	-0.254064	0
	s__Lautropia_mirabilis	s__Porphyromonas_endodontalis	-0.253809	0.002
	s__Neisseria_oralis	s__Actinomyces_graevenitzii	-0.253116	0.005
	s__Fusobacterium_periodonticum	s__Gemella_morbillorum	0.253079	0
	s__Filifactor_alocis	s__Streptococcus_sanguinis	-0.252853	0.002
	s__Haemophilus_parainfluenzae	s__Streptococcus_anginosus	-0.252643	0.005
	s__Streptococcus_parasanguinis	s__Porphyromonas_gingivalis	-0.252382	0
	s__Neisseria_elongata	s__Prevotella_loescheii	0.252349	0.005
	s__Neisseria_elongata	s__[Eubacterium] nodatum group_sulci	-0.251926	0.002
	s__Treponema_medium	s__Neisseria_oralis	0.251756	0.002
	s__[Eubacterium] saphenum group_saphenum	s__Campylobacter_concisus	-0.251608	0.001
	s__[Eubacterium] nodatum group_sulci	s__Prevotella_histicola	0.250984	0.002
	s__Haemophilus_parainfluenzae	s__Veillonella_atypica	-0.250968	0
	s__Haemophilus_parainfluenzae	s__Capnocytophaga_gingivalis	0.250908	0
	s__Neisseria_oralis	s__Neisseria_mucosa	0.250622	0.001
	s__Fusobacterium_nucleatum	s__Prevotella_intermedia	0.250591	0.004
	s__Streptococcus_salivarius	s__Actinomyces_graevenitzii	0.250472	0
	s__Veillonella_parvula	s__Alloprevotella_tannerae	0.250362	0
	s__Streptococcus_parasanguinis	s__Streptococcus_australis	-0.250335	0.002
	s__Fusobacterium_periodonticum	s__Capnocytophaga_gingivalis	0.250086	0.002
	s__Treponema_denticola	s__Prevotella_intermedia	0.250057	0.005
	s__Streptococcus_parasanguinis	s__Prevotella_salivae	0.249903	0.002
	s__Veillonella_atypica	s__Capnocytophaga_leadbetteri	-0.249884	0.001
	s__Gemella_morbillorum	s__Streptococcus_parasanguinis	-0.249675	0.003
	s__Streptococcus_mitis	s__Actinomyces_graevenitzii	-0.249664	0.001
	s__Leptotrichia_hofstadii	s__Prevotella_loescheii	0.249065	0.003
	s__Oribacterium_sinus	s__Streptococcus_anginosus	-0.249016	0.002
	s__Streptococcus_sanguinis	s__Capnocytophaga_granulosa	0.248835	0.005
	s__Prevotella_oris	s__Prevotella_denticola	0.248088	0.001
	s__Streptococcus_anginosus	s__Prevotella_melaninogenica	-0.247928	0.001
	s__Streptococcus_gordonii	s__Rothia_mucilaginosa	0.247848	0.002
	s__Rothia_dentocariosa	s__Actinomyces_oris	0.247772	0.002
	s__Haemophilus_parainfluenzae	s__Veillonella_dispar	-0.247363	0.002
	s__Oribacterium_asaccharolyticum	s__Solobacterium_moorei	0.24626	0.001
	s__Lautropia_mirabilis	s__Campylobacter_showae	0.246153	0.002
	s__Lautropia_mirabilis	s__Prevotella_jejuni	-0.246117	0.004
	s__Oribacterium_parvum	s__Oribacterium_asaccharolyticum	0.245461	0.001
	s__Prevotella_pallens	s__Alloprevotella_rava	0.245194	0.001
	s__Neisseria_oralis	s__[Eubacterium] nodatum group_sulci	-0.244977	0.003
	s__Streptococcus_constellatus	s__Porphyromonas_endodontalis	0.244886	0.001
	s__Streptococcus_anginosus	s__Capnocytophaga_leadbetteri	-0.244722	0.004
	s__Treponema_medium	s__Capnocytophaga_gingivalis	-0.244642	0.004
	s__Streptococcus_oralis	s__Granulicatella_adiacens	0.244597	0.003
	s__Neisseria_oralis	s__Rothia_aeria	0.244589	0
	s__Prevotella_melaninogenica	s__Actinomyces_naeslundii	-0.244567	0.006
	s__Oribacterium_asaccharolyticum	s__Streptococcus_parasanguinis	0.244548	0.004
	s__Streptococcus_australis	s__Prevotella_aurantiaca	0.244135	0.002
	s__Mycoplasma_orale	s__Prevotella_intermedia	0.243423	0.007
	s__Treponema_denticola	s__[Eubacterium] nodatum group_nodatum	0.243399	0.001
	s__Gemella_haemolysans	s__Actinomyces_naeslundii	0.24318	0.005
	s__Veillonella_dispar	s__Actinomyces_pacaensis	0.242623	0.005
	s__Prevotella_nanceiensis	s__Prevotella_aurantiaca	0.242615	0.005
	s__Veillonella_atypica	s__Pseudopropionibacterium_propionicum	-0.242382	0.005
	s__Gemella_haemolysans	s__Prevotella_jejuni	-0.242176	0.005
	s__Streptococcus_australis	s__Pseudopropionibacterium_propionicum	0.242174	0.002
	s__Streptococcus_oralis	s__Pseudopropionibacterium_propionicum	0.242061	0.004
	s__Neisseria_subflava	s__Rothia_dentocariosa	-0.24194	0.003
	s__Filifactor_alocis	s__Gemella_haemolysans	-0.24155	0.006
	s__Fusobacterium_periodonticum	s__Streptococcus_anginosus	-0.24141	0.004
	s__Streptococcus_australis	s__Capnocytophaga_granulosa	0.241342	0.003
	s__[Eubacterium] saphenum group_saphenum	s__Streptococcus_sanguinis	-0.241181	0.004
	s__Oribacterium_asaccharolyticum	s__Prevotella_histicola	0.240563	0.005
	s__Lautropia_mirabilis	s__Streptococcus_parasanguinis	-0.240554	0.002
	s__Neisseria_subflava	s__Prevotella_nanceiensis	0.240425	0.003
	s__Streptococcus_infantis	s__Porphyromonas_gingivalis	-0.24034	0.004
	s__Veillonella_atypica	s__Streptococcus_infantis	-0.240236	0.004
	s__Gemella_morbillorum	s__Streptococcus_sinensis	0.240157	0.005
	s__Dialister_invisus	s__Streptococcus_anginosus	0.239835	0.006
	s__Streptococcus_mitis	s__Streptococcus_gordonii	0.23919	0.005
	s__Mogibacterium_diversum	s__Streptococcus_sanguinis	-0.239154	0.002
	s__Treponema_amylovorum	s__[Eubacterium] nodatum group_nodatum	0.238865	0.001
	s__Treponema_amylovorum	s__Mycoplasma_orale	0.238417	0.003
	s__Streptococcus_oralis	s__Porphyromonas_gingivalis	-0.238368	0.002
	s__Porphyromonas_gingivalis	s__Rothia_mucilaginosa	-0.238183	0.007
	s__Leptotrichia_wadei	s__Solobacterium_moorei	0.238162	0.005
	s__Lautropia_mirabilis	s__Capnocytophaga_sputigena	0.23781	0.002
	s__Prevotella_oris	s__Prevotella_baroniae	0.237786	0.002
	s__Rothia_mucilaginosa	s__Rothia_dentocariosa	0.237561	0.01
	s__[Eubacterium] brachy group_brachy	s__Tannerella_forsythia	0.237531	0.005
	s__Treponema_denticola	s__[Eubacterium] brachy group_brachy	0.237388	0.005
	s__Leptotrichia_wadei	s__Veillonella_dispar	0.237162	0.006
	s__Streptococcus_salivarius	s__Streptococcus_oralis	-0.236936	0.001
	s__Veillonella_parvula	s__Streptococcus_mitis	-0.236814	0.007
	s__Streptococcus_gordonii	s__Prevotella_pallens	-0.236748	0.007
	s__Streptococcus_parasanguinis	s__Solobacterium_moorei	0.236526	0.004
	s__[Eubacterium] brachy group_brachy	s__Gemella_haemolysans	-0.236316	0.002
	s__Megasphaera_micronuciformis	s__Streptococcus_sanguinis	-0.236299	0.007
	s__Campylobacter_rectus	s__Actinomyces_graevenitzii	-0.23626	0.008
	s__Gemella_haemolysans	s__Pseudopropionibacterium_propionicum	0.23617	0.004
	s__Leptotrichia_buccalis	s__Granulicatella_adiacens	-0.236034	0.003
	s__Streptococcus_anginosus	s__Prevotella_loescheii	-0.235626	0.003
	s__Neisseria_subflava	s__Streptococcus_salivarius	-0.235553	0.005
	s__Mogibacterium_diversum	s__Prevotella_jejuni	0.235521	0.001
	s__Streptococcus_oralis	s__Prevotella_aurantiaca	0.235215	0.009
	s__Streptococcus_anginosus	s__Prevotella_pallens	-0.2348	0.005
	s__Mogibacterium_diversum	s__Prevotella_histicola	0.234769	0.004
	s__Neisseria_mucosa	s__Actinomyces_graevenitzii	-0.234645	0.009
	s__Gemella_haemolysans	s__Porphyromonas_pasteri	0.234084	0.004
	s__Mogibacterium_diversum	s__Actinomyces_pacaensis	0.233826	0.002
	s__Streptococcus_australis	s__Prevotella_baroniae	-0.23382	0.006
	s__Streptococcus_australis	s__Rothia_mucilaginosa	0.233635	0.007
	s__Treponema_amylovorum	s__Streptococcus_sanguinis	-0.233616	0.005
	s__Fusobacterium_nucleatum	s__Streptococcus_sanguinis	-0.233387	0.003
	s__Treponema_denticola	s__Prevotella_pallens	-0.233202	0.004
	s__Prevotella_melaninogenica	s__Pseudopropionibacterium_propionicum	-0.233183	0.006
	s__Veillonella_atypica	s__Prevotella_oris	0.233091	0.012
	s__Neisseria_subflava	s__Veillonella_atypica	-0.232953	0.008
	s__Neisseria_subflava	s__Atopobium_rimae	-0.232902	0.006
	s__Fusobacterium_nucleatum	s__Prevotella_oulorum	-0.232631	0.004
	s__Neisseria_subflava	s__Actinomyces_pacaensis	-0.232535	0.008
	s__Neisseria_subflava	s__Capnocytophaga_sputigena	0.232453	0.003
	s__Porphyromonas_gingivalis	s__Atopobium_rimae	-0.232074	0.004
	s__Porphyromonas_endodontalis	s__Actinomyces_naeslundii	-0.232071	0.003
	s__Neisseria_subflava	s__Prevotella_oris	-0.232039	0.007
	s__Mogibacterium_timidum	s__[Eubacterium] nodatum group_nodatum	0.23164	0.003
	s__Oribacterium_asaccharolyticum	s__Prevotella_pallens	0.231618	0.004
	s__Prevotella_intermedia	s__Actinomyces_naeslundii	-0.231442	0.011
	s__Treponema_amylovorum	s__Streptococcus_oralis	-0.231173	0.007
	s__Pseudopropionibacterium_propionicum	s__Rothia_aeria	0.230649	0.012
	s__Prevotella_denticola	s__Actinomyces_bouchesdurhonensis	-0.230554	0.003
	s__Capnocytophaga_gingivalis	s__Porphyromonas_pasteri	0.230508	0.007
	s__Capnocytophaga_sputigena	s__Actinomyces_graevenitzii	-0.230386	0.004
	s__Leptotrichia_wadei	s__Streptococcus_sanguinis	-0.229763	0.011
	s__Treponema_denticola	s__Campylobacter_concisus	-0.22966	0.006
	s__Streptococcus_infantis	s__Prevotella_aurantiaca	0.229641	0.003
	s__Neisseria_subflava	s__Capnocytophaga_granulosa	0.229444	0.006
	s__[Eubacterium] nodatum group_nodatum	s__Streptococcus_sanguinis	-0.228762	0.004
	s__Peptostreptococcus_stomatis	s__Porphyromonas_endodontalis	0.228606	0.006
	s__Veillonella_atypica	s__Capnocytophaga_sputigena	-0.228358	0.005
	s__[Eubacterium] saphenum group_saphenum	s__Prevotella_intermedia	0.228138	0.007
	s__Streptococcus_oralis	s__Streptococcus_gordonii	0.228128	0.008
	s__Streptococcus_australis	s__Porphyromonas_endodontalis	-0.228045	0.007
	s__Streptococcus_infantis	s__Prevotella_jejuni	-0.228011	0.003
	s__Gemella_haemolysans	s__Prevotella_pleuritidis	-0.227883	0.008
	s__Alloprevotella_tannerae	s__Porphyromonas_endodontalis	0.227831	0.004
	s__Mogibacterium_diversum	s__Prevotella_loescheii	-0.227781	0.008
	s__Haemophilus_parainfluenzae	s__Pseudopropionibacterium_propionicum	0.227735	0.009
	s__Treponema_medium	s__Fusobacterium_nucleatum	0.227709	0.007
	s__Lautropia_mirabilis	s__Streptococcus_infantis	0.227404	0.005
	s__Alloprevotella_tannerae	s__Corynebacterium_durum	-0.227338	0.008
	s__Porphyromonas_pasteri	s__Porphyromonas_endodontalis	-0.227294	0.007
	s__Gemella_haemolysans	s__Tannerella_forsythia	-0.226849	0.007
	s__Streptococcus_cristatus	s__Prevotella_melaninogenica	-0.226667	0.007
	s__Neisseria_elongata	s__Oribacterium_asaccharolyticum	-0.226551	0.007
	s__Treponema_denticola	s__Oribacterium_asaccharolyticum	-0.226505	0.004
	s__Streptococcus_parasanguinis	s__Streptococcus_gordonii	0.226205	0.004
	s__Tannerella_forsythia	s__Porphyromonas_pasteri	-0.226029	0.004
	s__Veillonella_tobetsuensis	s__Prevotella_shahii	0.225251	0.007
	s__Streptococcus_gordonii	s__Rothia_dentocariosa	0.225136	0.004
	s__Veillonella_parvula	s__Rothia_mucilaginosa	-0.225071	0.007
	s__Veillonella_tobetsuensis	s__Veillonella_parvula	0.22483	0.003
	s__Streptococcus_oralis	s__Prevotella_nigrescens	-0.224719	0.007
	s__Pseudopropionibacterium_propionicum	s__Rothia_dentocariosa	-0.22464	0.007
	s__Dialister_invisus	s__Streptococcus_oralis	-0.224615	0.005
	s__Solobacterium_moorei	s__Prevotella_loescheii	-0.224605	0.005
	s__Veillonella_dispar	s__Alloprevotella_rava	0.224287	0.008
	s__Solobacterium_moorei	s__Capnocytophaga_ochracea	-0.22416	0.008
	s__Neisseria_oralis	s__Lautropia_mirabilis	0.224141	0.009
	s__Streptococcus_salivarius	s__Streptococcus_pneumoniae	-0.224003	0.007
	s__Peptostreptococcus_stomatis	s__Streptococcus_constellatus	0.223982	0.008
	s__Prevotella_nigrescens	s__Prevotella_multiformis	0.22386	0.011
	s__Mogibacterium_diversum	s__Prevotella_intermedia	-0.223545	0.008
	s__Neisseria_elongata	s__Rothia_aeria	0.223471	0.007
	s__Fusobacterium_nucleatum	s__Tannerella_forsythia	0.223422	0.006
	s__Streptococcus_infantis	s__Prevotella_multiformis	-0.223228	0.01
	s__Streptococcus_australis	s__Capnocytophaga_leadbetteri	0.223059	0.004
	s__Haemophilus_sputorum	s__Haemophilus_parainfluenzae	0.222896	0.007
	s__[Eubacterium] nodatum group_sulci	s__Streptococcus_australis	0.222862	0.009
	s__Streptococcus_sanguinis	s__Streptococcus_infantis	0.222845	0.007
	s__Megasphaera_micronuciformis	s__Prevotella_pallens	0.2227	0.006
	s__Prevotella_salivae	s__Prevotella_oulorum	0.22266	0.002
	s__Haemophilus_parainfluenzae	s__Porphyromonas_endodontalis	-0.222614	0.012
	s__Veillonella_dispar	s__Actinomyces_graevenitzii	0.222481	0.014
	s__Prevotella_nanceiensis	s__Porphyromonas_pasteri	0.222388	0.005
	s__[Eubacterium] nodatum group_sulci	s__Porphyromonas_gingivalis	-0.222377	0.003
	s__Streptococcus_constellatus	s__Porphyromonas_pasteri	-0.222315	0.007
	s__Oribacterium_sinus	s__Prevotella_nigrescens	-0.222299	0.004
	s__Lautropia_mirabilis	s__Actinomyces_pacaensis	-0.221757	0.006
	s__Haemophilus_parainfluenzae	s__Streptococcus_sanguinis	0.221543	0.007
	s__Capnocytophaga_leadbetteri	s__Capnocytophaga_gingivalis	0.221528	0.01
	s__Haemophilus_parainfluenzae	s__Prevotella_shahii	0.221054	0.008
	s__Oribacterium_asaccharolyticum	s__Actinomyces_graevenitzii	0.220984	0.006
	s__Lautropia_mirabilis	s__Actinomyces_naeslundii	0.220895	0.007
	s__Fusobacterium_nucleatum	s__Dialister_invisus	0.220766	0.013
	s__Capnocytophaga_granulosa	s__Capnocytophaga_gingivalis	0.220466	0.013
	s__Dialister_invisus	s__Prevotella_nigrescens	0.220033	0.01
	s__Neisseria_elongata	s__Prevotella_histicola	-0.219976	0.005
	s__Streptococcus_salivarius	s__Streptococcus_australis	-0.219886	0.009
	s__Treponema_denticola	s__Rothia_mucilaginosa	-0.219857	0.008
	s__Streptococcus_gordonii	s__Campylobacter_concisus	-0.219789	0.012
	s__Fusobacterium_periodonticum	s__Porphyromonas_pasteri	0.219461	0.012
	s__Neisseria_subflava	s__Porphyromonas_gingivalis	0.219188	0.004
	s__Streptococcus_sanguinis	s__Streptococcus_parasanguinis	-0.218927	0.006
	s__Streptococcus_anginosus	s__Prevotella_oris	0.218722	0.003
	s__Haemophilus_parainfluenzae	s__Prevotella_histicola	-0.218224	0.008
	s__Lautropia_mirabilis	s__Prevotella_loescheii	0.218192	0.013
	s__Rothia_aeria	s__Corynebacterium_durum	0.217741	0.009
	s__Streptococcus_anginosus	s__Campylobacter_concisus	-0.217728	0.007
	s__Streptococcus_parasanguinis	s__Capnocytophaga_leadbetteri	-0.217691	0.01
	s__Leptotrichia_wadei	s__Corynebacterium_durum	-0.217687	0.011
	s__Streptococcus_parasanguinis	s__Capnocytophaga_gingivalis	-0.21764	0.009
	s__Fusobacterium_periodonticum	s__Streptococcus_salivarius	-0.217279	0.005
	s__Neisseria_mucosa	s__Solobacterium_moorei	-0.217057	0.003
	s__Streptococcus_sinensis	s__Streptococcus_parasanguinis	-0.217051	0.012
	s__Lautropia_mirabilis	s__Streptococcus_anginosus	-0.216942	0.017
	s__Lautropia_mirabilis	s__Pseudopropionibacterium_propionicum	0.21672	0.007
	s__Streptococcus_sanguinis	s__Prevotella_salivae	-0.216439	0.009
	s__Megasphaera_micronuciformis	s__Streptococcus_australis	-0.216423	0.012
	s__Streptococcus_sanguinis	s__Prevotella_pallens	-0.216195	0.008
	s__Mycoplasma_orale	s__Actinomyces_naeslundii	-0.216075	0.018
	s__Porphyromonas_pasteri	s__Porphyromonas_gingivalis	-0.215983	0.004
	s__Prevotella_oris	s__Alloprevotella_tannerae	0.21594	0.01
	s__Mycoplasma_orale	s__Capnocytophaga_granulosa	-0.215931	0.009
	s__Prevotella_veroralis	s__Alloprevotella_rava	0.215883	0.009
	s__Neisseria_elongata	s__Veillonella_atypica	-0.215768	0.005
	s__Streptococcus_salivarius	s__Capnocytophaga_gingivalis	-0.215582	0.007
	s__Streptococcus_parasanguinis	s__Prevotella_aurantiaca	-0.215253	0.003
	s__Granulicatella_adiacens	s__Prevotella_intermedia	-0.215023	0.014
	s__Gemella_morbillorum	s__Actinomyces_graevenitzii	-0.214972	0.006
	s__Prevotella_pleuritidis	s__Prevotella_intermedia	0.214897	0.011
	s__Solobacterium_moorei	s__Actinomyces_bouchesdurhonensis	0.214305	0.012
	s__Prevotella_nigrescens	s__Prevotella_baroniae	0.2133	0.007
	s__Streptococcus_sanguinis	s__Porphyromonas_gingivalis	-0.212818	0.01
	s__Mogibacterium_timidum	s__[Eubacterium] brachy group_brachy	0.212804	0.01
	s__Megasphaera_micronuciformis	s__Capnocytophaga_gingivalis	-0.212769	0.013
	s__[Eubacterium] nodatum group_nodatum	s__Prevotella_intermedia	0.212249	0.015
	s__Streptococcus_cristatus	s__Porphyromonas_endodontalis	0.21224	0.009
	s__Veillonella_atypica	s__[Eubacterium] saphenum group_saphenum	-0.212174	0.018
	s__Tannerella_forsythia	s__Prevotella_nanceiensis	-0.212154	0.01
	s__Neisseria_mucosa	s__Peptostreptococcus_stomatis	-0.212045	0.009
	s__Gemella_haemolysans	s__Porphyromonas_gingivalis	-0.212019	0.009
	s__Veillonella_parvula	s__Prevotella_loescheii	0.211853	0.015
	s__Streptococcus_parasanguinis	s__Prevotella_shahii	-0.211783	0.016
	s__Streptococcus_sinensis	s__Prevotella_histicola	-0.211745	0.009
	s__Streptococcus_oralis	s__Propionibacterium_acidifaciens	0.211682	0.01
	s__Prevotella_pleuritidis	s__Porphyromonas_endodontalis	0.211667	0.012
	s__Treponema_amylovorum	s__Porphyromonas_gingivalis	0.211265	0.005
	s__Veillonella_dispar	s__Streptococcus_infantis	-0.211213	0.009
	s__Solobacterium_moorei	s__Prevotella_denticola	-0.211124	0.009
	s__Neisseria_elongata	s__Solobacterium_moorei	-0.210931	0.01
	s__Treponema_medium	s__Mycoplasma_orale	0.210892	0.007
	s__Lautropia_mirabilis	s__Capnocytophaga_gingivalis	0.21082	0.013
	s__Streptococcus_australis	s__Prevotella_nanceiensis	0.210572	0.012
	s__Prevotella_oulorum	s__Actinomyces_graevenitzii	0.210234	0.011
	s__Gemella_morbillorum	s__Prevotella_jejuni	-0.210162	0.005
	s__[Eubacterium] nodatum group_nodatum	s__Streptococcus_anginosus	0.210034	0.015
	s__Neisseria_elongata	s__Actinomyces_pacaensis	-0.210032	0.011
	s__Streptococcus_salivarius	s__Prevotella_intermedia	-0.209967	0.013
	s__[Eubacterium] nodatum group_nodatum	s__Capnocytophaga_granulosa	-0.209762	0.011
	s__Leptotrichia_buccalis	s__Streptococcus_parasanguinis	-0.209612	0.012
	s__Streptococcus_pneumoniae	s__Streptococcus_constellatus	0.209478	0.011
	s__Lautropia_mirabilis	s__[Eubacterium] brachy group_brachy	-0.209453	0.005
	s__Prevotella_salivae	s__Corynebacterium_durum	-0.209293	0.002
	s__Treponema_medium	s__Prevotella_melaninogenica	-0.209225	0.012
	s__Treponema_medium	s__[Eubacterium] nodatum group_sulci	-0.209149	0.013
	s__Fusobacterium_nucleatum	s__Mycoplasma_orale	0.209008	0.01
	s__[Eubacterium] saphenum group_saphenum	s__Rothia_mucilaginosa	-0.208837	0.009
	s__Veillonella_tobetsuensis	s__Porphyromonas_pasteri	0.208616	0.021
	s__Streptococcus_constellatus	s__Streptococcus_anginosus	0.208542	0.009
	s__Leptotrichia_buccalis	s__Actinomyces_pacaensis	-0.20849	0.018
	s__[Eubacterium] nodatum group_sulci	s__Rothia_aeria	-0.208486	0.013
	s__Filifactor_alocis	s__Prevotella_pleuritidis	0.208482	0.016
	s__Streptococcus_australis	s__Prevotella_salivae	-0.208339	0.01
	s__Neisseria_subflava	s__Leptotrichia_buccalis	0.208292	0.014
	s__Prevotella_salivae	s__Actinomyces_bouchesdurhonensis	0.208246	0.006
	s__Streptococcus_infantis	s__Prevotella_nigrescens	-0.208105	0.013
	s__[Eubacterium] saphenum group_saphenum	s__Prevotella_nigrescens	-0.20774	0.012
	s__Neisseria_elongata	s__Streptococcus_salivarius	-0.207487	0.015
	s__Veillonella_dispar	s__Solobacterium_moorei	0.207445	0.014
	s__Solobacterium_moorei	s__Prevotella_veroralis	0.207377	0.009
	s__Streptococcus_anginosus	s__Prevotella_nanceiensis	-0.207047	0.015
	s__Streptococcus_infantis	s__Prevotella_histicola	-0.207047	0.014
	s__Oribacterium_parvum	s__Prevotella_intermedia	-0.206927	0.014
	s__Lautropia_mirabilis	s__Gemella_haemolysans	0.20658	0.013
	s__Veillonella_atypica	s__Solobacterium_moorei	0.206306	0.012
	s__Streptococcus_sinensis	s__Streptococcus_salivarius	-0.205943	0.01
	s__Lautropia_mirabilis	s__[Eubacterium] nodatum group_nodatum	-0.205859	0.007
	s__Streptococcus_oralis	s__Corynebacterium_durum	0.205613	0.008
	s__Filifactor_alocis	s__Campylobacter_concisus	-0.204917	0.009
	s__Prevotella_melaninogenica	s__Corynebacterium_durum	-0.204764	0.014
	s__Veillonella_tobetsuensis	s__Prevotella_histicola	-0.204716	0.013
	s__Streptococcus_mitis	s__Streptococcus_australis	0.204547	0.013
	s__Neisseria_elongata	s__Veillonella_dispar	-0.20414	0.011
	s__Treponema_denticola	s__[Eubacterium] nodatum group_sulci	-0.203916	0.013
	s__Mogibacterium_diversum	s__Capnocytophaga_granulosa	-0.203742	0.012
	s__Veillonella_dispar	s__Prevotella_melaninogenica	0.203724	0.009
	s__Haemophilus_parainfluenzae	s__Prevotella_oris	-0.203677	0.018
	s__[Eubacterium] saphenum group_saphenum	s__Streptococcus_constellatus	0.203631	0.016
	s__Veillonella_atypica	s__Gemella_morbillorum	-0.203231	0.018
	s__Dialister_invisus	s__Rothia_mucilaginosa	-0.20296	0.017
	s__Veillonella_atypica	s__Prevotella_aurantiaca	-0.202941	0.013
	s__Atopobium_rimae	s__Rothia_mucilaginosa	0.202796	0.014
	s__Streptococcus_infantis	s__Prevotella_nanceiensis	0.202715	0.019
	s__Filifactor_alocis	s__Actinomyces_naeslundii	-0.202653	0.018
	s__Neisseria_oralis	s__Selenomonas_noxia	0.202611	0.014
	s__Streptococcus_sinensis	s__Streptococcus_mitis	0.202577	0.02
	s__Streptococcus_anginosus	s__Prevotella_denticola	0.202172	0.021
	s__Granulicatella_adiacens	s__Porphyromonas_gingivalis	-0.202123	0.017
	s__Rothia_aeria	s__Actinomyces_pacaensis	-0.202022	0.016
	s__Oribacterium_parvum	s__Porphyromonas_endodontalis	-0.201878	0.016
	s__Leptotrichia_wadei	s__Campylobacter_concisus	0.201863	0.024
	s__Neisseria_mucosa	s__Prevotella_melaninogenica	-0.201855	0.015
	s__Streptococcus_salivarius	s__Streptococcus_cristatus	-0.201688	0.012
	s__Neisseria_elongata	s__Peptostreptococcus_stomatis	-0.20167	0.023
	s__Treponema_amylovorum	s__[Eubacterium] brachy group_brachy	0.201579	0.021
	s__Veillonella_dispar	s__Prevotella_oris	0.201269	0.014
	s__Mycoplasma_orale	s__Porphyromonas_gingivalis	0.200958	0.015
	s__Oribacterium_parvum	s__Tannerella_forsythia	-0.200914	0.019
	s__Gemella_haemolysans	s__Mycoplasma_orale	-0.20088	0.015
	s__Treponema_denticola	s__Streptococcus_parasanguinis	-0.200829	0.021
	s__Mogibacterium_diversum	s__Prevotella_nanceiensis	0.200607	0.011
	s__Capnocytophaga_gingivalis	s__Prevotella_oris	-0.200598	0.013
	s__Porphyromonas_endodontalis	s__Pseudopropionibacterium_propionicum	-0.200223	0.018
	s__Rothia_aeria	s__Actinomyces_naeslundii	0.200008	0.023
	s__Prevotella_intermedia	s__Alloprevotella_tannerae	0.199297	0.015
	s__Mycoplasma_orale	s__Streptococcus_sanguinis	-0.19921	0.013
	s__Filifactor_alocis	s__Porphyromonas_catoniae	-0.199197	0.015
	s__Streptococcus_australis	s__Prevotella_denticola	-0.19918	0.014
	s__Streptococcus_salivarius	s__Capnocytophaga_sputigena	-0.199088	0.022
	s__Lautropia_mirabilis	s__Mogibacterium_diversum	-0.198689	0.018
	s__Treponema_medium	s__Treponema_denticola	0.19866	0.021
	s__Streptococcus_sanguinis	s__Corynebacterium_durum	0.19864	0.014
	s__Fusobacterium_nucleatum	s__Bifidobacterium_dentium	-0.198543	0.019
	s__[Eubacterium] brachy group_brachy	s__Porphyromonas_pasteri	-0.198521	0.017
	s__Streptococcus_infantis	s__Prevotella_intermedia	-0.198243	0.029
	s__Mogibacterium_timidum	s__Prevotella_pallens	-0.198233	0.016
	s__Treponema_medium	s__Streptococcus_australis	-0.198203	0.018
	s__Campylobacter_gracilis	s__Prevotella_loescheii	0.198124	0.019
	s__Lautropia_mirabilis	s__Campylobacter_concisus	0.197945	0.025
	s__Veillonella_dispar	s__Prevotella_aurantiaca	-0.197885	0.025
	s__Oribacterium_asaccharolyticum	s__Prevotella_salivae	0.197789	0.017
	s__Prevotella_denticola	s__Actinomyces_graevenitzii	-0.197566	0.017
	s__Streptococcus_sanguinis	s__Rothia_mucilaginosa	0.197423	0.015
	s__Mogibacterium_diversum	s__Streptococcus_salivarius	0.197346	0.018
	s__Treponema_amylovorum	s__[Eubacterium] nodatum group_sulci	-0.197311	0.021
	s__Capnocytophaga_ochracea	s__Rothia_aeria	0.197261	0.01
	s__Capnocytophaga_gingivalis	s__Rothia_dentocariosa	-0.19724	0.02
	s__Oribacterium_sinus	s__Actinomyces_bouchesdurhonensis	0.197085	0.014
	s__Leptotrichia_wadei	s__Actinomyces_naeslundii	-0.19708	0.017
	s__Neisseria_mucosa	s__[Eubacterium] nodatum group_sulci	-0.197063	0.014
	s__Prevotella_histicola	s__Pseudopropionibacterium_propionicum	-0.19678	0.021
	s__Prevotella_oulorum	s__Prevotella_histicola	0.196758	0.017
	s__Streptococcus_mitis	s__Actinomyces_naeslundii	0.196659	0.021
	s__Prevotella_histicola	s__Alloprevotella_rava	0.196624	0.028
	s__Streptococcus_infantis	s__Prevotella_oris	-0.196483	0.015
	s__Neisseria_mucosa	s__Streptococcus_mitis	0.196122	0.02
	s__Streptococcus_oralis	s__Alloprevotella_rava	-0.19602	0.023
	s__Prevotella_pallens	s__Corynebacterium_durum	-0.195828	0.021
	s__Pseudopropionibacterium_propionicum	s__Actinomyces_naeslundii	0.195789	0.015
	s__Neisseria_elongata	s__Capnocytophaga_sputigena	0.195758	0.022
	s__Treponema_amylovorum	s__Gemella_haemolysans	-0.195719	0.018
	s__Prevotella_salivae	s__Prevotella_nanceiensis	0.195328	0.019
	s__Leptotrichia_hofstadii	s__Streptococcus_australis	0.195292	0.018
	s__Streptococcus_mitis	s__Alloprevotella_tannerae	-0.195083	0.018
	s__Fusobacterium_periodonticum	s__Prevotella_aurantiaca	0.194951	0.018
	s__Megasphaera_micronuciformis	s__Actinomyces_graevenitzii	0.194933	0.019
	s__Streptococcus_gordonii	s__Prevotella_salivae	-0.194829	0.027
	s__Haemophilus_parainfluenzae	s__Neisseria_elongata	0.19482	0.026
	s__Fusobacterium_periodonticum	s__Mogibacterium_timidum	-0.19452	0.015
	s__Capnocytophaga_sputigena	s__Prevotella_histicola	-0.194344	0.017
	s__Prevotella_oris	s__Prevotella_multiformis	0.194215	0.017
	s__Mogibacterium_timidum	s__Prevotella_pleuritidis	0.194027	0.025
	s__Veillonella_parvula	s__Prevotella_nanceiensis	0.193994	0.022
	s__Treponema_amylovorum	s__Streptococcus_infantis	-0.193854	0.014
	s__Treponema_amylovorum	s__Prevotella_nanceiensis	-0.193637	0.02
	s__Mycoplasma_orale	s__Streptococcus_oralis	-0.193129	0.02
	s__Streptococcus_australis	s__Prevotella_shahii	0.193044	0.022
	s__Haemophilus_parainfluenzae	s__Fusobacterium_periodonticum	0.192964	0.018
	s__Prevotella_veroralis	s__Corynebacterium_matruchotii	-0.192921	0.015
	s__Streptococcus_anginosus	s__Capnocytophaga_granulosa	-0.192811	0.021
	s__Prevotella_nanceiensis	s__Actinomyces_graevenitzii	0.192652	0.017
	s__Peptostreptococcus_stomatis	s__Prevotella_loescheii	-0.192509	0.028
	s__Solobacterium_moorei	s__Prevotella_salivae	0.192497	0.02
	s__Megasphaera_micronuciformis	s__Capnocytophaga_granulosa	-0.192437	0.019
	s__Treponema_denticola	s__Prevotella_salivae	-0.192397	0.02
	s__Peptostreptococcus_stomatis	s__Corynebacterium_matruchotii	-0.192392	0.025
	s__Rothia_mucilaginosa	s__Actinomyces_graevenitzii	0.192391	0.014
	s__Veillonella_dispar	s__Actinomyces_naeslundii	-0.192321	0.027
	s__Veillonella_tobetsuensis	s__Streptococcus_infantis	0.191974	0.033
	s__Treponema_medium	s__Porphyromonas_pasteri	-0.191769	0.02
	s__Propionibacterium_acidifaciens	s__Rothia_mucilaginosa	0.191737	0.012
	s__Granulicatella_adiacens	s__Prevotella_veroralis	-0.191715	0.016
	s__Neisseria_elongata	s__Campylobacter_showae	0.191555	0.025
	s__Veillonella_atypica	s__Streptococcus_mitis	-0.191497	0.022
	s__Streptococcus_infantis	s__Capnocytophaga_gingivalis	0.191073	0.019
	s__Streptococcus_gordonii	s__Actinomyces_pacaensis	0.191041	0.016
	s__Streptococcus_mitis	s__Atopobium_rimae	-0.191027	0.03
	s__Solobacterium_moorei	s__Rothia_aeria	-0.190598	0.016
	s__Leptotrichia_buccalis	s__Actinomyces_graevenitzii	-0.190509	0.015
	s__Prevotella_histicola	s__Rothia_aeria	-0.190497	0.019
	s__Lautropia_mirabilis	s__Veillonella_dispar	-0.190296	0.019
	s__Fusobacterium_nucleatum	s__Capnocytophaga_gingivalis	-0.190234	0.017
	s__Prevotella_nanceiensis	s__Rothia_aeria	-0.190138	0.018
	s__Filifactor_alocis	s__Streptococcus_australis	-0.189918	0.024
	s__Neisseria_elongata	s__Streptococcus_anginosus	-0.189832	0.023
	s__Veillonella_atypica	s__Prevotella_nigrescens	0.189813	0.022
	s__Leptotrichia_buccalis	s__Rothia_mucilaginosa	-0.189808	0.02
	s__Prevotella_pallens	s__Actinomyces_naeslundii	-0.189793	0.025
	s__Prevotella_pallens	s__Pseudopropionibacterium_propionicum	-0.18978	0.019
	s__Neisseria_oralis	s__Prevotella_oris	0.189667	0.025
	s__Neisseria_elongata	s__Porphyromonas_gingivalis	0.189577	0.023
	s__Oribacterium_asaccharolyticum	s__Porphyromonas_gingivalis	-0.189454	0.024
	s__Treponema_medium	s__Tannerella_forsythia	0.189265	0.025
	s__Capnocytophaga_sputigena	s__Rothia_aeria	0.189187	0.035
	s__Oribacterium_sinus	s__Prevotella_veroralis	-0.189075	0.028
	s__[Eubacterium] saphenum group_saphenum	s__Gemella_haemolysans	-0.188807	0.03
	s__Streptococcus_sanguinis	s__Capnocytophaga_ochracea	0.18878	0.021
	s__Prevotella_nigrescens	s__Actinomyces_graevenitzii	-0.188759	0.026
	s__Neisseria_subflava	s__Streptococcus_oralis	0.188588	0.031
	s__Rothia_aeria	s__Actinomyces_graevenitzii	-0.188561	0.019
	s__Porphyromonas_endodontalis	s__Rothia_aeria	-0.188507	0.023
	s__Streptococcus_sanguinis	s__Prevotella_intermedia	-0.188483	0.033
	s__Porphyromonas_endodontalis	s__Porphyromonas_catoniae	-0.188474	0.023
	s__Fusobacterium_nucleatum	s__Streptococcus_constellatus	0.188361	0.025
	s__Streptococcus_infantis	s__Porphyromonas_endodontalis	-0.188327	0.032
	s__Haemophilus_parainfluenzae	s__Gemella_morbillorum	0.188306	0.028
	s__Neisseria_elongata	s__Capnocytophaga_gingivalis	0.188192	0.03
	s__[Eubacterium] nodatum group_sulci	s__Prevotella_jejuni	0.188012	0.008
	s__Streptococcus_sanguinis	s__Actinomyces_graevenitzii	-0.187685	0.032
	s__Streptococcus_cristatus	s__Corynebacterium_durum	0.187441	0.028
	s__Neisseria_subflava	s__Peptostreptococcus_stomatis	-0.187309	0.027
	s__Streptococcus_australis	s__Alloprevotella_rava	-0.186963	0.036
	s__Treponema_medium	s__Capnocytophaga_leadbetteri	-0.18683	0.022
	s__Prevotella_intermedia	s__Corynebacterium_durum	-0.186736	0.026
	s__Gemella_morbillorum	s__Prevotella_nanceiensis	0.186547	0.024
	s__Mogibacterium_diversum	s__Capnocytophaga_sputigena	-0.186505	0.02
	s__Streptococcus_anginosus	s__Actinomyces_bouchesdurhonensis	-0.186321	0.025
	s__Streptococcus_oralis	s__Campylobacter_concisus	-0.186306	0.023
	s__Neisseria_elongata	s__Campylobacter_rectus	0.18615	0.028
	s__Porphyromonas_gingivalis	s__Actinomyces_pacaensis	-0.186141	0.025
	s__Fusobacterium_nucleatum	s__Alloprevotella_tannerae	0.186078	0.023
	s__Veillonella_dispar	s__Oribacterium_asaccharolyticum	0.186041	0.024
	s__Actinomyces_naeslundii	s__Actinomyces_graevenitzii	-0.186027	0.024
	s__[Eubacterium] brachy group_brachy	s__Porphyromonas_gingivalis	0.185739	0.028
	s__Fusobacterium_nucleatum	s__Pseudopropionibacterium_propionicum	-0.185727	0.027
	s__Dialister_invisus	s__Streptococcus_gordonii	-0.185696	0.023
	s__Prevotella_intermedia	s__Porphyromonas_pasteri	-0.185535	0.028
	s__Fusobacterium_nucleatum	s__Porphyromonas_pasteri	-0.185479	0.045
	s__Prevotella_histicola	s__Actinomyces_naeslundii	-0.185455	0.029
	s__[Eubacterium] nodatum group_sulci	s__Oribacterium_parvum	0.185396	0.024
	s__Streptococcus_australis	s__Prevotella_multiformis	-0.185367	0.027
	s__Fusobacterium_nucleatum	s__Prevotella_nigrescens	0.185329	0.024
	s__Dialister_invisus	s__Prevotella_oris	0.185051	0.027
	s__Neisseria_subflava	s__Prevotella_shahii	0.184954	0.025
	s__Fusobacterium_periodonticum	s__Solobacterium_moorei	0.184926	0.021
	s__Leptotrichia_wadei	s__Alloprevotella_rava	0.184881	0.023
	s__Veillonella_atypica	s__Streptococcus_sanguinis	-0.184656	0.025
	s__Megasphaera_micronuciformis	s__Shuttleworthia_satelles	-0.184505	0.027
	s__Campylobacter_rectus	s__Prevotella_histicola	-0.184482	0.026
	s__Selenomonas_sputigena	s__Streptococcus_anginosus	0.184392	0.031
	s__Neisseria_subflava	s__Prevotella_oulorum	-0.184362	0.019
	s__Megasphaera_micronuciformis	s__Oribacterium_asaccharolyticum	0.184231	0.023
	s__Veillonella_dispar	s__Streptococcus_sinensis	-0.18418	0.025
	s__Prevotella_oris	s__Actinomyces_graevenitzii	-0.184111	0.031
	s__Treponema_denticola	s__Actinomyces_graevenitzii	-0.184102	0.026
	s__Neisseria_oralis	s__Mogibacterium_diversum	-0.184095	0.03
	s__Mycoplasma_orale	s__Capnocytophaga_leadbetteri	-0.183919	0.037
	s__Peptostreptococcus_stomatis	s__Capnocytophaga_granulosa	-0.183758	0.028
	s__Neisseria_subflava	s__Prevotella_baroniae	-0.183738	0.028
	s__Streptococcus_sanguinis	s__Actinomyces_pacaensis	-0.183712	0.035
	s__Veillonella_tobetsuensis	s__Streptococcus_australis	0.183508	0.035
	s__Tannerella_forsythia	s__Prevotella_pallens	-0.18346	0.035
	s__Treponema_medium	s__Prevotella_oris	0.183438	0.03
	s__Streptococcus_parasanguinis	s__Prevotella_pallens	0.183394	0.03
	s__Capnocytophaga_granulosa	s__Prevotella_loescheii	0.183271	0.035
	s__Streptococcus_infantis	s__Streptococcus_cristatus	0.182995	0.028
	s__Neisseria_subflava	s__Lactobacillus_salivarius	-0.182737	0.032
	s__Veillonella_tobetsuensis	s__Streptococcus_parasanguinis	-0.182654	0.019
	s__Filifactor_alocis	s__Rothia_mucilaginosa	-0.182544	0.032
	s__Prevotella_salivae	s__Rothia_aeria	-0.182434	0.033
	s__Neisseria_elongata	s__Actinomyces_graevenitzii	-0.182328	0.022
	s__Veillonella_parvula	s__Actinomyces_bouchesdurhonensis	-0.182325	0.027
	s__Haemophilus_sputorum	s__Streptococcus_infantis	0.182207	0.035
	s__Prevotella_melaninogenica	s__Actinomyces_bouchesdurhonensis	0.182194	0.024
	s__Campylobacter_concisus	s__Prevotella_oris	0.182101	0.024
	s__Prevotella_salivae	s__Actinomyces_naeslundii	-0.182064	0.021
	s__Campylobacter_showae	s__Capnocytophaga_granulosa	0.182025	0.035
	s__Selenomonas_noxia	s__Oribacterium_sinus	0.181894	0.02
	s__Leptotrichia_wadei	s__Prevotella_veroralis	0.181888	0.021
	s__Selenomonas_noxia	s__Capnocytophaga_ochracea	0.181864	0.029
	s__Streptococcus_constellatus	s__Prevotella_jejuni	-0.181639	0.027
	s__Prevotella_salivae	s__Pseudopropionibacterium_propionicum	-0.181593	0.025
	s__Streptococcus_constellatus	s__Prevotella_pleuritidis	0.18152	0.033
	s__Neisseria_subflava	s__Veillonella_tobetsuensis	0.181518	0.038
	s__Treponema_amylovorum	s__Oribacterium_asaccharolyticum	-0.181387	0.034
	s__Veillonella_atypica	s__Prevotella_oulorum	0.181379	0.031
	s__Neisseria_oralis	s__Solobacterium_moorei	-0.180909	0.035
	s__Neisseria_oralis	s__Streptococcus_constellatus	-0.180882	0.025
	s__Mogibacterium_diversum	s__Oribacterium_asaccharolyticum	0.180845	0.027
	s__Streptococcus_mutans	s__Streptococcus_gordonii	0.180723	0.029
	s__Streptococcus_gordonii	s__Corynebacterium_matruchotii	0.180642	0.031
	s__Streptococcus_salivarius	s__Porphyromonas_gingivalis	-0.180607	0.032
	s__Corynebacterium_matruchotii	s__Actinomyces_naeslundii	0.18008	0.037
	s__Haemophilus_parainfluenzae	s__Actinomyces_oris	-0.179972	0.035
	s__Treponema_medium	s__Propionibacterium_acidifaciens	-0.179652	0.037
	s__Fusobacterium_nucleatum	s__Prevotella_pleuritidis	0.179627	0.043
	s__Veillonella_parvula	s__Prevotella_oris	0.179602	0.042
	s__[Eubacterium] nodatum group_nodatum	s__Gemella_haemolysans	-0.179234	0.03
	s__Granulicatella_adiacens	s__Prevotella_jejuni	0.179075	0.03
	s__Filifactor_alocis	s__Mogibacterium_timidum	0.178972	0.028
	s__Oribacterium_asaccharolyticum	s__Campylobacter_gracilis	-0.178928	0.037
	s__Lautropia_mirabilis	s__[Eubacterium] saphenum group_saphenum	-0.17886	0.032
	s__Prevotella_oris	s__Rothia_mucilaginosa	-0.178752	0.033
	s__Treponema_medium	s__Neisseria_mucosa	0.178404	0.029
	s__[Eubacterium] saphenum group_saphenum	s__Streptococcus_parasanguinis	-0.178356	0.032
	s__Oribacterium_asaccharolyticum	s__Prevotella_denticola	-0.178219	0.023
	s__Streptococcus_mitis	s__Prevotella_histicola	-0.178146	0.041
	s__Oribacterium_parvum	s__Streptococcus_salivarius	0.178077	0.039
	s__Streptococcus_parasanguinis	s__Prevotella_oulorum	0.178046	0.03
	s__Streptococcus_gordonii	s__Prevotella_melaninogenica	-0.177812	0.046
	s__Neisseria_subflava	s__Neisseria_mucosa	0.17781	0.043
	s__Streptococcus_gordonii	s__Corynebacterium_durum	0.17781	0.028
	s__Campylobacter_rectus	s__Tannerella_forsythia	0.177759	0.032
	s__Neisseria_subflava	s__Prevotella_pallens	0.177732	0.028
	s__Prevotella_nanceiensis	s__Prevotella_denticola	-0.177518	0.041
	s__Neisseria_elongata	s__Prevotella_jejuni	-0.177397	0.047
	s__Campylobacter_concisus	s__Capnocytophaga_granulosa	0.177323	0.036
	s__Prevotella_pallens	s__Actinomyces_bouchesdurhonensis	0.177317	0.033
	s__Fusobacterium_periodonticum	s__Streptococcus_oralis	0.177298	0.04
	s__Capnocytophaga_gingivalis	s__Prevotella_aurantiaca	0.176945	0.036
	s__Fusobacterium_nucleatum	s__Capnocytophaga_granulosa	-0.176927	0.046
	s__[Eubacterium] nodatum group_nodatum	s__Prevotella_pallens	-0.176867	0.032
	s__Haemophilus_parainfluenzae	s__Streptococcus_salivarius	-0.176694	0.03
	s__Leptotrichia_wadei	s__Actinomyces_graevenitzii	0.176306	0.031
	s__Capnocytophaga_gingivalis	s__Prevotella_shahii	0.176199	0.044
	s__Neisseria_oralis	s__Prevotella_nigrescens	0.176008	0.034
	s__Solobacterium_moorei	s__Porphyromonas_gingivalis	-0.175888	0.036
	s__Streptococcus_oralis	s__Prevotella_jejuni	-0.175813	0.04
	s__Neisseria_elongata	s__Megasphaera_micronuciformis	-0.175754	0.031
	s__[Eubacterium] nodatum group_nodatum	s__Prevotella_nanceiensis	-0.175631	0.036
	s__Porphyromonas_pasteri	s__Porphyromonas_catoniae	0.175504	0.029
	s__Streptococcus_constellatus	s__Olsenella_uli	0.175446	0.038
	s__Leptotrichia_wadei	s__Streptococcus_mitis	-0.17544	0.042
	s__Granulicatella_adiacens	s__Campylobacter_concisus	-0.175158	0.036
	s__Veillonella_atypica	s__Actinomyces_graevenitzii	0.175081	0.03
	s__[Eubacterium] nodatum group_nodatum	s__Campylobacter_concisus	-0.175015	0.035
	s__Veillonella_dispar	s__Campylobacter_showae	-0.174963	0.046
	s__Campylobacter_gracilis	s__Prevotella_intermedia	0.174761	0.026
	s__Megasphaera_micronuciformis	s__Alloprevotella_rava	0.174737	0.033
	s__Mogibacterium_timidum	s__Bulleidia_extructa	0.174736	0.039
	s__Porphyromonas_gingivalis	s__Actinomyces_naeslundii	-0.174726	0.034
	s__Solobacterium_moorei	s__Corynebacterium_matruchotii	-0.174625	0.039
	s__Streptococcus_mitis	s__Prevotella_salivae	-0.174055	0.045
	s__Gemella_haemolysans	s__Prevotella_intermedia	-0.174008	0.043
	s__Oribacterium_asaccharolyticum	s__Tannerella_forsythia	-0.174004	0.028
	s__Treponema_denticola	s__Oribacterium_parvum	-0.173949	0.04
	s__Leptotrichia_wadei	s__Streptococcus_constellatus	-0.1739	0.044
	s__Rothia_mucilaginosa	s__Corynebacterium_durum	0.173856	0.029
	s__Leptotrichia_buccalis	s__Streptococcus_sinensis	0.173633	0.031
	s__Capnocytophaga_gingivalis	s__Porphyromonas_endodontalis	-0.173426	0.034
	s__Prevotella_intermedia	s__Bifidobacterium_dentium	-0.173338	0.042
	s__Lautropia_mirabilis	s__Filifactor_alocis	-0.173331	0.026
	s__Neisseria_subflava	s__Streptococcus_mutans	-0.173331	0.044
	s__Lautropia_mirabilis	s__Leptotrichia_buccalis	0.17313	0.037
	s__Treponema_denticola	s__Streptococcus_sanguinis	-0.173067	0.041
	s__Streptococcus_salivarius	s__Prevotella_oris	0.172824	0.045
	s__Mogibacterium_timidum	s__Porphyromonas_endodontalis	0.172803	0.038
	s__[Eubacterium] nodatum group_sulci	s__Prevotella_nigrescens	-0.172735	0.026
	s__Fusobacterium_periodonticum	s__Veillonella_atypica	-0.172602	0.034
	s__Oribacterium_sinus	s__Oribacterium_asaccharolyticum	0.172459	0.031
	s__Lautropia_mirabilis	s__Actinomyces_graevenitzii	-0.172345	0.045
	s__Porphyromonas_pasteri	s__Rothia_mucilaginosa	0.172317	0.034
	s__Porphyromonas_gingivalis	s__Olsenella_uli	-0.172082	0.04
	s__Fusobacterium_nucleatum	s__Gemella_haemolysans	-0.171963	0.043
	s__Fusobacterium_periodonticum	s__Streptococcus_parasanguinis	-0.171832	0.036
	s__Selenomonas_noxia	s__Rothia_aeria	0.171813	0.041
	s__Olsenella_uli	s__Rothia_mucilaginosa	0.171691	0.037
	s__Haemophilus_parainfluenzae	s__Veillonella_tobetsuensis	0.171667	0.047
	s__Oribacterium_asaccharolyticum	s__Prevotella_nigrescens	-0.171542	0.031
	s__Oribacterium_sinus	s__Rothia_mucilaginosa	0.171421	0.038
	s__Capnocytophaga_gingivalis	s__Prevotella_histicola	-0.171327	0.044
	s__Streptococcus_mitis	s__Campylobacter_concisus	-0.17132	0.043
	s__Veillonella_atypica	s__Prevotella_veroralis	0.17125	0.034
	s__Neisseria_mucosa	s__Leptotrichia_buccalis	0.171188	0.033
	s__Streptococcus_sinensis	s__Prevotella_pleuritidis	-0.17095	0.04
	s__Neisseria_elongata	s__Capnocytophaga_leadbetteri	0.170806	0.035
	s__Veillonella_tobetsuensis	s__Capnocytophaga_gingivalis	0.170746	0.045
	s__Neisseria_elongata	s__Streptococcus_sanguinis	0.170353	0.029
	s__Streptococcus_gordonii	s__Prevotella_shahii	-0.170242	0.044
	s__Fusobacterium_nucleatum	s__Streptococcus_parasanguinis	-0.170145	0.044
	s__Streptococcus_gordonii	s__Campylobacter_showae	-0.170096	0.026
	s__Mogibacterium_diversum	s__Porphyromonas_gingivalis	-0.169996	0.043
	s__Streptococcus_salivarius	s__Prevotella_melaninogenica	0.16989	0.037
	s__Haemophilus_parainfluenzae	s__Prevotella_nanceiensis	0.16971	0.044
	s__Lautropia_mirabilis	s__Capnocytophaga_granulosa	0.169639	0.04
	s__Peptostreptococcus_stomatis	s__Prevotella_melaninogenica	0.169462	0.041
	s__Streptococcus_anginosus	s__Prevotella_veroralis	0.169457	0.043
	s__Capnocytophaga_gingivalis	s__Prevotella_jejuni	-0.169407	0.046
	s__[Eubacterium] nodatum group_sulci	s__Corynebacterium_matruchotii	-0.168883	0.041
	s__Megasphaera_micronuciformis	s__Prevotella_melaninogenica	0.168863	0.038
	s__Mogibacterium_timidum	s__Streptococcus_pneumoniae	0.168773	0.046
	s__Neisseria_subflava	s__Porphyromonas_pasteri	0.168761	0.047
	s__Tannerella_forsythia	s__Prevotella_melaninogenica	-0.168755	0.038
	s__Prevotella_jejuni	s__Actinomyces_naeslundii	-0.16849	0.041
	s__[Eubacterium] saphenum group_saphenum	s__Prevotella_pleuritidis	0.168326	0.041
	s__Alloprevotella_rava	s__Pseudopropionibacterium_propionicum	-0.168323	0.043
	s__Veillonella_tobetsuensis	s__Porphyromonas_endodontalis	-0.16831	0.04
	s__Neisseria_sicca	s__Prevotella_pallens	0.168301	0.036
	s__Streptococcus_oralis	s__Alloprevotella_tannerae	-0.168294	0.041
	s__Porphyromonas_pasteri	s__Actinomyces_oris	-0.168244	0.047
	s__Haemophilus_parainfluenzae	s__Rothia_dentocariosa	-0.168232	0.041
	s__Neisseria_oralis	s__[Eubacterium] brachy group_brachy	-0.168045	0.031
	s__Bulleidia_extructa	s__Campylobacter_concisus	-0.16779	0.039
	s__Streptococcus_constellatus	s__Prevotella_pallens	-0.167708	0.038
	s__Filifactor_alocis	s__Streptococcus_oralis	-0.167556	0.048
	s__Lautropia_mirabilis	s__Veillonella_atypica	-0.167544	0.05
	s__Streptococcus_infantis	s__Tannerella_forsythia	-0.167535	0.047
	s__Prevotella_veroralis	s__Prevotella_melaninogenica	0.167486	0.036
	s__Streptococcus_infantis	s__Corynebacterium_durum	0.167389	0.044
	s__[Eubacterium] brachy group_brachy	s__Campylobacter_concisus	-0.167132	0.05
	s__Streptococcus_sinensis	s__Prevotella_salivae	-0.167132	0.05
	s__Treponema_amylovorum	s__Actinomyces_naeslundii	-0.167107	0.047
	s__Streptococcus_anginosus	s__Porphyromonas_pasteri	-0.167045	0.033
	s__Haemophilus_parainfluenzae	s__Capnocytophaga_leadbetteri	0.166821	0.046
	s__Gemella_sanguinis	s__Rothia_mucilaginosa	0.16666	0.05
	s__Streptococcus_mutans	s__Actinomyces_oris	0.166513	0.036
	s__Prevotella_jejuni	s__Actinomyces_pacaensis	0.166452	0.048
	s__Streptococcus_salivarius	s__Solobacterium_moorei	0.16643	0.048
	s__Aggregatibacter_segnis	s__Neisseria_subflava	0.166324	0.048
	s__Kingella_denitrificans	s__Prevotella_pleuritidis	-0.166046	0.043
	s__Streptococcus_cristatus	s__Campylobacter_concisus	-0.165784	0.045
	s__Tannerella_forsythia	s__Prevotella_denticola	0.165751	0.044
	s__Prevotella_jejuni	s__Pseudopropionibacterium_propionicum	-0.165464	0.041
	s__Gemella_haemolysans	s__Porphyromonas_endodontalis	-0.165299	0.047
	s__Granulicatella_adiacens	s__Prevotella_melaninogenica	-0.164963	0.041
	s__[Eubacterium] nodatum group_sulci	s__Streptococcus_parasanguinis	0.16493	0.042
	s__Streptococcus_oralis	s__Actinomyces_naeslundii	0.164672	0.046
	s__Prevotella_oris	s__Actinomyces_oris	0.164575	0.048
	s__Leptotrichia_wadei	s__Streptococcus_australis	-0.164521	0.049
	s__Streptococcus_mitis	s__Solobacterium_moorei	-0.164504	0.038
	s__Prevotella_loescheii	s__Actinomyces_graevenitzii	-0.164347	0.038
	s__Treponema_medium	s__Prevotella_scopos	-0.164127	0.047
	s__Capnocytophaga_sputigena	s__Rothia_dentocariosa	-0.164115	0.046
	s__Fusobacterium_nucleatum	s__Campylobacter_gracilis	0.163993	0.039
	s__Haemophilus_sputorum	s__Actinomyces_bouchesdurhonensis	-0.163836	0.046
	s__Treponema_amylovorum	s__Prevotella_pallens	-0.163834	0.044
	s__Haemophilus_parainfluenzae	s__Prevotella_baroniae	-0.163802	0.037
	s__Granulicatella_adiacens	s__Actinomyces_bouchesdurhonensis	-0.163581	0.047
	s__Solobacterium_moorei	s__Actinomyces_pacaensis	0.163511	0.04
	s__Streptococcus_sinensis	s__Campylobacter_concisus	-0.163494	0.043
	s__Streptococcus_sanguinis	s__Campylobacter_gracilis	-0.163089	0.049
	s__Gemella_morbillorum	s__Prevotella_oris	-0.162901	0.048
	s__Veillonella_tobetsuensis	s__Prevotella_pallens	0.162287	0.04
	s__Veillonella_dispar	s__Prevotella_shahii	-0.162205	0.047
	s__Neisseria_oralis	s__Prevotella_aurantiaca	-0.162119	0.049
	s__Treponema_amylovorum	s__Campylobacter_gracilis	0.162008	0.05
	s__Fusobacterium_nucleatum	s__Streptococcus_gordonii	-0.161706	0.043
	s__Prevotella_jejuni	s__Rothia_aeria	-0.161149	0.046
	s__Streptococcus_sanguinis	s__Streptococcus_oralis	0.160254	0.049
	s__Veillonella_tobetsuensis	s__Campylobacter_showae	0.160171	0.049
	s__Capnocytophaga_sputigena	s__Capnocytophaga_granulosa	0.159086	0.049
	s__Campylobacter_concisus	s__Alloprevotella_rava	0.158586	0.046
	s__Mogibacterium_diversum	s__Prevotella_salivae	0.157314	0.05
	s__Prevotella_loescheii	s__Actinomyces_bouchesdurhonensis	-0.156649	0.046
	s__Fusobacterium_nucleatum	s__Propionibacterium_acidifaciens	-0.152698	0.05
	1: Result were obtained from SparCC analysis based on Cohort 1; correlation pairs with P < 0.05 (two-sided) were shown.
	Abbreviations: SparCC, Sparse correlations for compositional data algorithm.
