# Supplementary material for: Microbes translocation from oral cavity to nasopharyngeal carcinoma in patients
Source: Nat Commun. 2024 Feb 22;15:1645. doi: 10.1038/s41467-024-45518-2 (PMC10883945; doi:10.1038/s41467-024-45518-2)
Supplement: Supplementary file 7 — Supplementary Data 4 [file 41467_2024_45518_MOESM7_ESM.xlsx]

## Sheet: Supplementary Data 4
	Supplementary Data 4 | Metadata of the participants in the culturomics study and their detected species in nasopharynx and oral cavity
	Sample ID	Sex	Diagnosis	Species detected in nasopharynx	Species detected in oral cavity
	S001	Female	Nasopharyngeal carcinoma	P. intermedia	P. intermedia; P. melaninogenica; P. baroniae; P. nigrescens
	S002	Male	Chronic nasopharyngitis	No isolations	Not perform detection
	S003	Male	Nasopharyngeal carcinoma	No isolations	Not perform detection
	S004	Male	Nasopharyngeal carcinoma	No isolations	Not perform detection
	S005	Female	Nasopharyngeal carcinoma	No isolations	Not perform detection
	S006	Female	Nasopharyngeal carcinoma	No isolations	Not perform detection
	S007	Female	Nasopharyngeal carcinoma	F. nucleatum; P. oris	F. nucleatum; P. melaninogenica; P. buccae; P. pallens
	S008	Male	Nasopharyngeal carcinoma	No isolates	Not perform detection
	S009	Female	Nasopharyngeal carcinoma	No isolates	Not perform detection
	S010	Male	Nasopharyngeal carcinoma	No isolates	Not perform detection
	S011	Male	Nasopharyngeal carcinoma	No isolates	Not perform detection
	S012	Female	Chronic granulomatous inflammation	No isolates	Not perform detection
	S013	Female	Chronic nasopharyngitis	No isolates	Not perform detection
	S014	Male	Nasopharyngeal carcinoma	No isolates	Not perform detection
	S015	Male	Nasopharyngeal carcinoma	No isolates	Not perform detection
	S016	Male	Nasopharyngeal carcinoma	No isolates	Not perform detection
	S017	Male	Chronic nasopharyngitis	No isolates	Not perform detection
	S018	Male	Chronic nasopharyngitis	No isolates	Not perform detection
	S019	Female	Chronic nasopharyngitis	No isolates	Not perform detection
	S020	Male	Nasopharyngeal carcinoma	No isolates	Not perform detection
	S021	Female	No abnormalities	No isolates	Not perform detection
	S022	Male	Chronic nasopharyngitis	No isolates	Not perform detection
	S023	Male	Nasopharyngeal carcinoma	No isolates	Not perform detection
	S024	Male	Nasopharyngeal carcinoma	P. intermedia; B. pyogenes	P. intermedia; P. salivae; P. melaninogenica; P. denticola; P. jejuni; P. pallens; P. veroralis; P. nigrescens; P. histicola; F. nucleatum
	S025	Male	Chronic nasopharyngitis	No isolates	Not perform detection
	S026	Male	Nasopharyngeal carcinoma	No isolates	Not perform detection
	S027	Female	Nasopharyngeal carcinoma	P. intermedia	P. intermedia; P. melaninogenica; P. pallens; P. denticola; P. salivae; P. jejuni; P. veroralis; P. nigrescens; F. nucleatum
	S028	Male	No abnormalities	No isolates	Not perform detection
	S029	Male	Nasopharyngeal carcinoma	No isolates	Not perform detection
	S030	Male	Chronic nasopharyngitis	No isolates	Not perform detection
	S031	Male	Chronic granulomatous	No isolates	Not perform detection
	S032	Male	Chronic nasopharyngitis	No isolates	Not perform detection
	S033	Male	Nasopharyngeal carcinoma	No isolates	Not perform detection
	S034	Female	Nasopharyngeal carcinoma	No isolates	Not perform detection
	S035	Female	Chronic nasopharyngitis	No isolates	Not perform detection
	S036	Male	Nasopharyngeal carcinoma	No isolates	Not perform detection
	S037	Male	Nasopharyngeal carcinoma	No isolates	Not perform detection
	S038	Female	Nasopharyngeal carcinoma	F. nucleatum	F. nucleatum; F. periodonticum; P. intermedia; P. jejuni; P. melaninogenica; P. veroralis; P. histicola; P. nanceiensis
	S039	Male	Nasopharyngeal carcinoma	No isolates	Not perform detection
	S040	Male	Nasopharyngeal carcinoma	No isolates	Not perform detection
	S041	Female	Nasopharyngeal carcinoma	No isolates	Not perform detection
	S042	Male	Nasopharyngeal carcinoma	No isolates	Not perform detection
	S043	Male	Nasopharyngeal carcinoma	No isolates	Not perform detection
	S044	Male	Nasopharyngeal carcinoma	No isolates	Not perform detection
	S045	Male	Nasopharyngeal carcinoma	No isolates	Not perform detection
	S046	Male	Nasopharyngeal carcinoma	No isolates	Not perform detection
	S047	Male	Nasopharyngeal carcinoma	No isolates	Not perform detection
	S048	Male	Nasopharyngeal carcinoma	No isolates	Not perform detection
	The mean ± SD of the age is 48.9 ± 12.6 years
	Abbreviations: P., Prevotella; F., Fusobacterium; B., Bacteroides.
