# Supplementary material for: Microbes translocation from oral cavity to nasopharyngeal carcinoma in patients
Source: Nat Commun. 2024 Feb 22;15:1645. doi: 10.1038/s41467-024-45518-2 (PMC10883945; doi:10.1038/s41467-024-45518-2)
Supplement: Supplementary file 8 — Supplementary Data 5 [file 41467_2024_45518_MOESM8_ESM.xlsx]

## Sheet: Supplementary Data 5
	Supplementary Data 5 | Species and prevalence of microbes identified from the NPC tumors and normal tissues using meta-transcriptomic sequencing
	Species	Prevalence rate in NPC tumors	Prevalence rate in normal tissues
	k__Bacteria|p__Acidobacteria|c__Acidobacteriia|o__Acidobacteriales|f__Acidobacteriaceae|g__Granulicella|s__Granulicella_sp._WH15	0.011236	0
	k__Bacteria|p__Acidobacteria|c__Acidobacteriia|o__Bryobacterales|f__Bryobacteraceae|g__Paludibaculum|s__Paludibaculum_fermentans	0.011236	0
	k__Bacteria|p__Acidobacteria|c__Vicinamibacteria|f__Vicinamibacteraceae|g__Luteitalea|s__Luteitalea_pratensis	0.011236	0
	k__Bacteria|p__Actinobacteria|c__Actinobacteria|o__Actinomycetales|f__Actinomycetaceae|g__Actinomyces|s__Actinomyces_oris	0	0.0833333
	k__Bacteria|p__Actinobacteria|c__Actinobacteria|o__Actinomycetales|f__Actinomycetaceae|g__Actinomyces|s__Actinomyces_pacaensis	0.011236	0
	k__Bacteria|p__Actinobacteria|c__Actinobacteria|o__Actinomycetales|f__Actinomycetaceae|g__Actinomyces|s__Actinomyces_sp._299	0.011236	0
	k__Bacteria|p__Actinobacteria|c__Actinobacteria|o__Actinomycetales|f__Actinomycetaceae|g__Actinomyces|s__Actinomyces_sp._oral_taxon_171	0	0.0833333
	k__Bacteria|p__Actinobacteria|c__Actinobacteria|o__Actinomycetales|f__Actinomycetaceae|g__Actinomyces|s__Actinomyces_sp._oral_taxon_414	0.011236	0
	k__Bacteria|p__Actinobacteria|c__Actinobacteria|o__Actinomycetales|f__Actinomycetaceae|g__Arcanobacterium|s__Arcanobacterium_haemolyticum	0.011236	0
	k__Bacteria|p__Actinobacteria|c__Actinobacteria|o__Actinomycetales|f__Actinomycetaceae|g__Schaalia|s__Schaalia_meyeri	0.011236	0
	k__Bacteria|p__Actinobacteria|c__Actinobacteria|o__Actinomycetales|f__Actinomycetaceae|g__Schaalia|s__Schaalia_odontolytica	0.011236	0
	k__Bacteria|p__Actinobacteria|c__Actinobacteria|o__Bifidobacteriales|f__Bifidobacteriaceae|g__Bifidobacterium|s__Bifidobacterium_adolescentis	0.0224719	0
	k__Bacteria|p__Actinobacteria|c__Actinobacteria|o__Bifidobacteriales|f__Bifidobacteriaceae|g__Bifidobacterium|s__Bifidobacterium_animalis	0.011236	0
	k__Bacteria|p__Actinobacteria|c__Actinobacteria|o__Bifidobacteriales|f__Bifidobacteriaceae|g__Bifidobacterium|s__Bifidobacterium_pseudocatenulatum	0	0.0833333
	k__Bacteria|p__Actinobacteria|c__Actinobacteria|o__Catenulisporales|f__Catenulisporaceae|g__Catenulispora|s__Catenulispora_acidiphila	0.011236	0
	k__Bacteria|p__Actinobacteria|c__Actinobacteria|o__Corynebacteriales|f__Corynebacteriaceae|g__Corynebacterium|s__Corynebacterium_callunae	0.0224719	0
	k__Bacteria|p__Actinobacteria|c__Actinobacteria|o__Corynebacteriales|f__Corynebacteriaceae|g__Corynebacterium|s__Corynebacterium_camporealensis	0.011236	0
	k__Bacteria|p__Actinobacteria|c__Actinobacteria|o__Corynebacteriales|f__Corynebacteriaceae|g__Corynebacterium|s__Corynebacterium_diphtheriae	0.011236	0
	k__Bacteria|p__Actinobacteria|c__Actinobacteria|o__Corynebacteriales|f__Corynebacteriaceae|g__Corynebacterium|s__Corynebacterium_flavescens	0.011236	0
	k__Bacteria|p__Actinobacteria|c__Actinobacteria|o__Corynebacteriales|f__Corynebacteriaceae|g__Corynebacterium|s__Corynebacterium_geronticis	0.0224719	0
	k__Bacteria|p__Actinobacteria|c__Actinobacteria|o__Corynebacteriales|f__Corynebacteriaceae|g__Corynebacterium|s__Corynebacterium_glutamicum	0.0224719	0
	k__Bacteria|p__Actinobacteria|c__Actinobacteria|o__Corynebacteriales|f__Corynebacteriaceae|g__Corynebacterium|s__Corynebacterium_jeikeium	0.011236	0
	k__Bacteria|p__Actinobacteria|c__Actinobacteria|o__Corynebacteriales|f__Corynebacteriaceae|g__Corynebacterium|s__Corynebacterium_kroppenstedtii	0	0.0833333
	k__Bacteria|p__Actinobacteria|c__Actinobacteria|o__Corynebacteriales|f__Corynebacteriaceae|g__Corynebacterium|s__Corynebacterium_matruchotii	0.011236	0
	k__Bacteria|p__Actinobacteria|c__Actinobacteria|o__Corynebacteriales|f__Corynebacteriaceae|g__Corynebacterium|s__Corynebacterium_phocae	0.011236	0
	k__Bacteria|p__Actinobacteria|c__Actinobacteria|o__Corynebacteriales|f__Corynebacteriaceae|g__Corynebacterium|s__Corynebacterium_sanguinis	0	0.0833333
	k__Bacteria|p__Actinobacteria|c__Actinobacteria|o__Corynebacteriales|f__Corynebacteriaceae|g__Corynebacterium|s__Corynebacterium_segmentosum	0.224719	0.25
	k__Bacteria|p__Actinobacteria|c__Actinobacteria|o__Corynebacteriales|f__Corynebacteriaceae|g__Corynebacterium|s__Corynebacterium_simulans	0	0.0833333
	k__Bacteria|p__Actinobacteria|c__Actinobacteria|o__Corynebacteriales|f__Corynebacteriaceae|g__Corynebacterium|s__Corynebacterium_singulare	0.011236	0
	k__Bacteria|p__Actinobacteria|c__Actinobacteria|o__Corynebacteriales|f__Corynebacteriaceae|g__Corynebacterium|s__Corynebacterium_sp._2184	0.011236	0
	k__Bacteria|p__Actinobacteria|c__Actinobacteria|o__Corynebacteriales|f__Corynebacteriaceae|g__Corynebacterium|s__Corynebacterium_sp._LMM-1652	0.011236	0
	k__Bacteria|p__Actinobacteria|c__Actinobacteria|o__Corynebacteriales|f__Corynebacteriaceae|g__Corynebacterium|s__Corynebacterium_sp._Marseille-Q3630	0.0337079	0
	k__Bacteria|p__Actinobacteria|c__Actinobacteria|o__Corynebacteriales|f__Corynebacteriaceae|g__Corynebacterium|s__Corynebacterium_sp._zg-917	0.0224719	0
	k__Bacteria|p__Actinobacteria|c__Actinobacteria|o__Corynebacteriales|f__Corynebacteriaceae|g__Corynebacterium|s__Corynebacterium_timonense	0.011236	0
	k__Bacteria|p__Actinobacteria|c__Actinobacteria|o__Corynebacteriales|f__Corynebacteriaceae|g__Corynebacterium|s__Corynebacterium_ureicelerivorans	0.0224719	0
	k__Bacteria|p__Actinobacteria|c__Actinobacteria|o__Corynebacteriales|f__Corynebacteriaceae|g__Corynebacterium|s__Corynebacterium_variabile	0.011236	0
	k__Bacteria|p__Actinobacteria|c__Actinobacteria|o__Corynebacteriales|f__Dietziaceae|g__Dietzia|s__Dietzia_psychralcaliphila	0.011236	0
	k__Bacteria|p__Actinobacteria|c__Actinobacteria|o__Corynebacteriales|f__Mycobacteriaceae|g__Mycobacterium|s__Mycobacterium_tuberculosis	0.011236	0
	k__Bacteria|p__Actinobacteria|c__Actinobacteria|o__Corynebacteriales|f__Mycobacteriaceae|g__Mycolicibacter|s__Mycolicibacter_terrae	0.011236	0
	k__Bacteria|p__Actinobacteria|c__Actinobacteria|o__Corynebacteriales|f__Mycobacteriaceae|g__Mycolicibacterium|s__Mycolicibacterium_aubagnense	0.0449438	0
	k__Bacteria|p__Actinobacteria|c__Actinobacteria|o__Corynebacteriales|f__Nocardiaceae|g__Nocardia|s__Nocardia_brasiliensis	0.0337079	0
	k__Bacteria|p__Actinobacteria|c__Actinobacteria|o__Corynebacteriales|f__Nocardiaceae|g__Rhodococcus|s__Rhodococcus_sp._PBTS_1	0.011236	0
	k__Bacteria|p__Actinobacteria|c__Actinobacteria|o__Corynebacteriales|g__Lawsonella|s__Lawsonella_clevelandensis	0.0224719	0
	k__Bacteria|p__Actinobacteria|c__Actinobacteria|o__Frankiales|f__Frankiaceae|g__Jatrophihabitans|s__Jatrophihabitans_sp._GAS493	0.011236	0
	k__Bacteria|p__Actinobacteria|c__Actinobacteria|o__Geodermatophilales|f__Geodermatophilaceae|g__Blastococcus|s__Blastococcus_saxobsidens	0.0224719	0
	k__Bacteria|p__Actinobacteria|c__Actinobacteria|o__Geodermatophilales|f__Geodermatophilaceae|g__Geodermatophilus|s__Geodermatophilus_obscurus	0.0224719	0
	k__Bacteria|p__Actinobacteria|c__Actinobacteria|o__Geodermatophilales|f__Geodermatophilaceae|g__Modestobacter|s__Modestobacter_marinus	0.0224719	0
	k__Bacteria|p__Actinobacteria|c__Actinobacteria|o__Micrococcales|f__Brevibacteriaceae|g__Brevibacterium|s__Brevibacterium_aurantiacum	0.011236	0
	k__Bacteria|p__Actinobacteria|c__Actinobacteria|o__Micrococcales|f__Brevibacteriaceae|g__Brevibacterium|s__Brevibacterium_sandarakinum	0.011236	0
	k__Bacteria|p__Actinobacteria|c__Actinobacteria|o__Micrococcales|f__Dermabacteraceae|g__Brachybacterium|s__Brachybacterium_faecium	0.011236	0
	k__Bacteria|p__Actinobacteria|c__Actinobacteria|o__Micrococcales|f__Dermabacteraceae|g__Brachybacterium|s__Brachybacterium_ginsengisoli	0.0337079	0
	k__Bacteria|p__Actinobacteria|c__Actinobacteria|o__Micrococcales|f__Dermacoccaceae|g__Kytococcus|s__Kytococcus_sedentarius	0	0.0833333
	k__Bacteria|p__Actinobacteria|c__Actinobacteria|o__Micrococcales|f__Intrasporangiaceae|g__Janibacter|s__Janibacter_indicus	0.0224719	0
	k__Bacteria|p__Actinobacteria|c__Actinobacteria|o__Micrococcales|f__Intrasporangiaceae|g__Janibacter|s__Janibacter_limosus	0.011236	0
	k__Bacteria|p__Actinobacteria|c__Actinobacteria|o__Micrococcales|f__Intrasporangiaceae|g__Serinicoccus|s__Serinicoccus_profundi	0	0.0833333
	k__Bacteria|p__Actinobacteria|c__Actinobacteria|o__Micrococcales|f__Microbacteriaceae|g__Agrococcus|s__Agrococcus_carbonis	0.011236	0
	k__Bacteria|p__Actinobacteria|c__Actinobacteria|o__Micrococcales|f__Microbacteriaceae|g__Agrococcus|s__Agrococcus_jejuensis	0.011236	0
	k__Bacteria|p__Actinobacteria|c__Actinobacteria|o__Micrococcales|f__Microbacteriaceae|g__Curtobacterium|s__Curtobacterium_flaccumfaciens	0.0674157	0
	k__Bacteria|p__Actinobacteria|c__Actinobacteria|o__Micrococcales|f__Microbacteriaceae|g__Curtobacterium|s__Curtobacterium_sp._BH-2-1-1	0.011236	0
	k__Bacteria|p__Actinobacteria|c__Actinobacteria|o__Micrococcales|f__Microbacteriaceae|g__Leifsonia|s__Leifsonia_shinshuensis	0.011236	0
	k__Bacteria|p__Actinobacteria|c__Actinobacteria|o__Micrococcales|f__Microbacteriaceae|g__Microbacterium|s__Microbacterium_aurum	0.011236	0
	k__Bacteria|p__Actinobacteria|c__Actinobacteria|o__Micrococcales|f__Microbacteriaceae|g__Microbacterium|s__Microbacterium_hominis	0.011236	0
	k__Bacteria|p__Actinobacteria|c__Actinobacteria|o__Micrococcales|f__Microbacteriaceae|g__Mycetocola|s__Mycetocola_sp._449	0.011236	0
	k__Bacteria|p__Actinobacteria|c__Actinobacteria|o__Micrococcales|f__Microbacteriaceae|g__Rathayibacter|s__Rathayibacter_tanaceti	0.011236	0
	k__Bacteria|p__Actinobacteria|c__Actinobacteria|o__Micrococcales|f__Microbacteriaceae|g__Rhodoluna|s__Rhodoluna_limnophila	0.011236	0
	k__Bacteria|p__Actinobacteria|c__Actinobacteria|o__Micrococcales|f__Microbacteriaceae|g__Salinibacterium|s__Salinibacterium_sp._ZJ450	0.011236	0
	k__Bacteria|p__Actinobacteria|c__Actinobacteria|o__Micrococcales|f__Micrococcaceae|g__Arthrobacter|s__Arthrobacter_sp._FB24	0.011236	0
	k__Bacteria|p__Actinobacteria|c__Actinobacteria|o__Micrococcales|f__Micrococcaceae|g__Glutamicibacter|s__Glutamicibacter_arilaitensis	0.011236	0
	k__Bacteria|p__Actinobacteria|c__Actinobacteria|o__Micrococcales|f__Micrococcaceae|g__Kocuria|s__Kocuria_palustris	0.0337079	0
	k__Bacteria|p__Actinobacteria|c__Actinobacteria|o__Micrococcales|f__Micrococcaceae|g__Kocuria|s__Kocuria_rosea	0.0224719	0
	k__Bacteria|p__Actinobacteria|c__Actinobacteria|o__Micrococcales|f__Micrococcaceae|g__Micrococcus|s__Micrococcus_luteus	0.382022	0.333333
	k__Bacteria|p__Actinobacteria|c__Actinobacteria|o__Micrococcales|f__Micrococcaceae|g__Micrococcus|s__Micrococcus_sp._KBS0714	0	0.166667
	k__Bacteria|p__Actinobacteria|c__Actinobacteria|o__Micrococcales|f__Micrococcaceae|g__Neomicrococcus|s__Neomicrococcus_aestuarii	0.0337079	0
	k__Bacteria|p__Actinobacteria|c__Actinobacteria|o__Micrococcales|f__Micrococcaceae|g__Rothia|s__Rothia_aeria	0	0.0833333
	k__Bacteria|p__Actinobacteria|c__Actinobacteria|o__Micrococcales|f__Micrococcaceae|g__Rothia|s__Rothia_nasimurium	0.0224719	0
	k__Bacteria|p__Actinobacteria|c__Actinobacteria|o__Micromonosporales|f__Micromonosporaceae|g__Actinoplanes|s__Actinoplanes_derwentensis	0.011236	0
	k__Bacteria|p__Actinobacteria|c__Actinobacteria|o__Micromonosporales|f__Micromonosporaceae|g__Plantactinospora|s__Plantactinospora_sp._KBS50	0.011236	0
	k__Bacteria|p__Actinobacteria|c__Actinobacteria|o__Propionibacteriales|f__Nocardioidaceae|g__Friedmanniella|s__Friedmanniella_luteola	0.011236	0
	k__Bacteria|p__Actinobacteria|c__Actinobacteria|o__Propionibacteriales|f__Nocardioidaceae|g__Micropruina|s__Micropruina_glycogenica	0	0.0833333
	k__Bacteria|p__Actinobacteria|c__Actinobacteria|o__Propionibacteriales|f__Nocardioidaceae|g__Nocardioides|s__Nocardioides_humi	0.011236	0
	k__Bacteria|p__Actinobacteria|c__Actinobacteria|o__Propionibacteriales|f__Propionibacteriaceae|g__Cutibacterium|s__Cutibacterium_acnes	0.910112	1
	k__Bacteria|p__Actinobacteria|c__Actinobacteria|o__Propionibacteriales|f__Propionibacteriaceae|g__Propionibacterium|s__Propionibacterium_sp._oral_taxon_193	0.011236	0.0833333
	k__Bacteria|p__Actinobacteria|c__Actinobacteria|o__Pseudonocardiales|f__Pseudonocardiaceae|g__Saccharomonospora|s__Saccharomonospora_marina	0.011236	0
	k__Bacteria|p__Actinobacteria|c__Actinobacteria|o__Pseudonocardiales|f__Pseudonocardiaceae|g__Saccharopolyspora|s__Saccharopolyspora_coralli	0.011236	0
	k__Bacteria|p__Actinobacteria|c__Actinobacteria|o__Pseudonocardiales|f__Pseudonocardiaceae|g__Saccharopolyspora|s__Saccharopolyspora_sp._ASAGF58	0.011236	0
	k__Bacteria|p__Actinobacteria|c__Actinobacteria|o__Pseudonocardiales|f__Pseudonocardiaceae|g__Saccharopolyspora|s__Saccharopolyspora_spinosa	0.011236	0
	k__Bacteria|p__Actinobacteria|c__Actinobacteria|o__Pseudonocardiales|f__Pseudonocardiaceae|g__Saccharothrix|s__Saccharothrix_syringae	0.011236	0
	k__Bacteria|p__Actinobacteria|c__Actinobacteria|o__Streptomycetales|f__Streptomycetaceae|g__Streptomyces|s__Streptomyces_cavourensis	0.011236	0
	k__Bacteria|p__Actinobacteria|c__Actinobacteria|o__Streptomycetales|f__Streptomycetaceae|g__Streptomyces|s__Streptomyces_griseorubiginosus	0.011236	0.0833333
	k__Bacteria|p__Actinobacteria|c__Actinobacteria|o__Streptomycetales|f__Streptomycetaceae|g__Streptomyces|s__Streptomyces_pluripotens	0.011236	0
	k__Bacteria|p__Actinobacteria|c__Actinobacteria|o__Streptomycetales|f__Streptomycetaceae|g__Streptomyces|s__Streptomyces_sp._2323.1	0.011236	0
	k__Bacteria|p__Actinobacteria|c__Actinobacteria|o__Streptomycetales|f__Streptomycetaceae|g__Streptomyces|s__Streptomyces_sp._CB00271	0.0337079	0
	k__Bacteria|p__Actinobacteria|c__Actinobacteria|o__Streptomycetales|f__Streptomycetaceae|g__Streptomyces|s__Streptomyces_sp._CdTB01	0.011236	0
	k__Bacteria|p__Actinobacteria|c__Actinobacteria|o__Streptomycetales|f__Streptomycetaceae|g__Streptomyces|s__Streptomyces_sp._CRPJ-33	0.011236	0
	k__Bacteria|p__Actinobacteria|c__Actinobacteria|o__Streptomycetales|f__Streptomycetaceae|g__Streptomyces|s__Streptomyces_sp._TLI_053	0.011236	0
	k__Bacteria|p__Actinobacteria|c__Coriobacteriia|o__Coriobacteriales|f__Atopobiaceae|g__Olsenella|s__Olsenella_sp._oral_taxon_807	0.011236	0
	k__Bacteria|p__Actinobacteria|c__Coriobacteriia|o__Coriobacteriales|f__Coriobacteriaceae|g__Collinsella|s__Collinsella_aerofaciens	0	0.0833333
	k__Bacteria|p__Actinobacteria|c__Coriobacteriia|o__Eggerthellales|f__Eggerthellaceae|g__Adlercreutzia|s__Adlercreutzia_sp._8CFCBH1	0.011236	0
	k__Bacteria|p__Actinobacteria|c__Coriobacteriia|o__Eggerthellales|f__Eggerthellaceae|g__Cryptobacterium|s__Cryptobacterium_curtum	0.011236	0
	k__Bacteria|p__Actinobacteria|c__Coriobacteriia|o__Eggerthellales|f__Eggerthellaceae|g__Eggerthella|s__Eggerthella_lenta	0.0224719	0
	k__Bacteria|p__Actinobacteria|c__Coriobacteriia|o__Eggerthellales|f__Eggerthellaceae|g__Gordonibacter|s__Gordonibacter_urolithinfaciens	0.011236	0
	k__Bacteria|p__Actinobacteria|c__Coriobacteriia|o__Eggerthellales|f__Eggerthellaceae|g__Slackia|s__Slackia_heliotrinireducens	0.011236	0
	k__Bacteria|p__Bacteroidetes|c__Bacteroidia|o__Bacteroidales|f__Bacteroidaceae|g__Bacteroides|s__Bacteroides_caccae	0.011236	0
	k__Bacteria|p__Bacteroidetes|c__Bacteroidia|o__Bacteroidales|f__Bacteroidaceae|g__Bacteroides|s__Bacteroides_caecimuris	0.011236	0
	k__Bacteria|p__Bacteroidetes|c__Bacteroidia|o__Bacteroidales|f__Bacteroidaceae|g__Bacteroides|s__Bacteroides_cellulosilyticus	0.011236	0
	k__Bacteria|p__Bacteroidetes|c__Bacteroidia|o__Bacteroidales|f__Bacteroidaceae|g__Bacteroides|s__Bacteroides_coprosuis	0.011236	0
	k__Bacteria|p__Bacteroidetes|c__Bacteroidia|o__Bacteroidales|f__Bacteroidaceae|g__Bacteroides|s__Bacteroides_fragilis	0.0337079	0.0833333
	k__Bacteria|p__Bacteroidetes|c__Bacteroidia|o__Bacteroidales|f__Bacteroidaceae|g__Bacteroides|s__Bacteroides_helcogenes	0.011236	0
	k__Bacteria|p__Bacteroidetes|c__Bacteroidia|o__Bacteroidales|f__Bacteroidaceae|g__Bacteroides|s__Bacteroides_heparinolyticus	0.0224719	0
	k__Bacteria|p__Bacteroidetes|c__Bacteroidia|o__Bacteroidales|f__Bacteroidaceae|g__Bacteroides|s__Bacteroides_intestinalis	0.011236	0
	k__Bacteria|p__Bacteroidetes|c__Bacteroidia|o__Bacteroidales|f__Bacteroidaceae|g__Bacteroides|s__Bacteroides_ovatus	0.0224719	0
	k__Bacteria|p__Bacteroidetes|c__Bacteroidia|o__Bacteroidales|f__Bacteroidaceae|g__Bacteroides|s__Bacteroides_sp._CBA7301	0.0224719	0
	k__Bacteria|p__Bacteroidetes|c__Bacteroidia|o__Bacteroidales|f__Bacteroidaceae|g__Bacteroides|s__Bacteroides_sp._HF-5141	0.011236	0
	k__Bacteria|p__Bacteroidetes|c__Bacteroidia|o__Bacteroidales|f__Bacteroidaceae|g__Bacteroides|s__Bacteroides_sp._HF-5287	0.011236	0
	k__Bacteria|p__Bacteroidetes|c__Bacteroidia|o__Bacteroidales|f__Bacteroidaceae|g__Bacteroides|s__Bacteroides_sp._M10	0.011236	0
	k__Bacteria|p__Bacteroidetes|c__Bacteroidia|o__Bacteroidales|f__Bacteroidaceae|g__Bacteroides|s__Bacteroides_thetaiotaomicron	0.0224719	0
	k__Bacteria|p__Bacteroidetes|c__Bacteroidia|o__Bacteroidales|f__Bacteroidaceae|g__Bacteroides|s__Bacteroides_uniformis	0.0224719	0
	k__Bacteria|p__Bacteroidetes|c__Bacteroidia|o__Bacteroidales|f__Bacteroidaceae|g__Bacteroides|s__Bacteroides_xylanisolvens	0	0.0833333
	k__Bacteria|p__Bacteroidetes|c__Bacteroidia|o__Bacteroidales|f__Bacteroidaceae|g__Bacteroides|s__Bacteroides_zoogleoformans	0.011236	0
	k__Bacteria|p__Bacteroidetes|c__Bacteroidia|o__Bacteroidales|f__Barnesiellaceae|g__Barnesiella|s__Barnesiella_viscericola	0.011236	0
	k__Bacteria|p__Bacteroidetes|c__Bacteroidia|o__Bacteroidales|f__Dysgonomonadaceae|g__Dysgonomonas|s__Dysgonomonas_sp._HDW5A	0.011236	0
	k__Bacteria|p__Bacteroidetes|c__Bacteroidia|o__Bacteroidales|f__Dysgonomonadaceae|g__Dysgonomonas|s__Dysgonomonas_sp._HDW5B	0.011236	0
	k__Bacteria|p__Bacteroidetes|c__Bacteroidia|o__Bacteroidales|f__Dysgonomonadaceae|g__Petrimonas|s__Petrimonas_mucosa	0.011236	0
	k__Bacteria|p__Bacteroidetes|c__Bacteroidia|o__Bacteroidales|f__Dysgonomonadaceae|g__Proteiniphilum|s__Proteiniphilum_saccharofermentans	0.011236	0
	k__Bacteria|p__Bacteroidetes|c__Bacteroidia|o__Bacteroidales|f__Muribaculaceae|g__Duncaniella|s__Duncaniella_dubosii	0.011236	0
	k__Bacteria|p__Bacteroidetes|c__Bacteroidia|o__Bacteroidales|f__Muribaculaceae|g__Muribaculum|s__Muribaculum_intestinale	0.011236	0
	k__Bacteria|p__Bacteroidetes|c__Bacteroidia|o__Bacteroidales|f__Muribaculaceae|g__Muribaculum|s__Muribaculum_sp._TLL-A4	0.011236	0
	k__Bacteria|p__Bacteroidetes|c__Bacteroidia|o__Bacteroidales|f__Odoribacteraceae|g__Butyricimonas|s__Butyricimonas_faecalis	0.011236	0
	k__Bacteria|p__Bacteroidetes|c__Bacteroidia|o__Bacteroidales|f__Odoribacteraceae|g__Odoribacter|s__Odoribacter_splanchnicus	0.011236	0
	k__Bacteria|p__Bacteroidetes|c__Bacteroidia|o__Bacteroidales|f__Paludibacteraceae|g__Paludibacter|s__Paludibacter_propionicigenes	0.011236	0
	k__Bacteria|p__Bacteroidetes|c__Bacteroidia|o__Bacteroidales|f__Porphyromonadaceae|g__Porphyromonas|s__Porphyromonas_asaccharolytica	0.0449438	0
	k__Bacteria|p__Bacteroidetes|c__Bacteroidia|o__Bacteroidales|f__Porphyromonadaceae|g__Porphyromonas|s__Porphyromonas_cangingivalis	0.0224719	0
	k__Bacteria|p__Bacteroidetes|c__Bacteroidia|o__Bacteroidales|f__Porphyromonadaceae|g__Porphyromonas|s__Porphyromonas_crevioricanis	0.011236	0
	k__Bacteria|p__Bacteroidetes|c__Bacteroidia|o__Bacteroidales|f__Porphyromonadaceae|g__Porphyromonas|s__Porphyromonas_gingivalis	0.0561798	0
	k__Bacteria|p__Bacteroidetes|c__Bacteroidia|o__Bacteroidales|f__Prevotellaceae|g__Alloprevotella|s__Alloprevotella_sp._E39	0.0337079	0
	k__Bacteria|p__Bacteroidetes|c__Bacteroidia|o__Bacteroidales|f__Prevotellaceae|g__Paraprevotella|s__Paraprevotella_xylaniphila	0.011236	0
	k__Bacteria|p__Bacteroidetes|c__Bacteroidia|o__Bacteroidales|f__Prevotellaceae|g__Prevotella|s__Prevotella_dentalis	0.011236	0
	k__Bacteria|p__Bacteroidetes|c__Bacteroidia|o__Bacteroidales|f__Prevotellaceae|g__Prevotella|s__Prevotella_denticola	0.0224719	0
	k__Bacteria|p__Bacteroidetes|c__Bacteroidia|o__Bacteroidales|f__Prevotellaceae|g__Prevotella|s__Prevotella_enoeca	0.0337079	0.0833333
	k__Bacteria|p__Bacteroidetes|c__Bacteroidia|o__Bacteroidales|f__Prevotellaceae|g__Prevotella|s__Prevotella_fusca	0.011236	0
	k__Bacteria|p__Bacteroidetes|c__Bacteroidia|o__Bacteroidales|f__Prevotellaceae|g__Prevotella|s__Prevotella_intermedia	0.101124	0
	k__Bacteria|p__Bacteroidetes|c__Bacteroidia|o__Bacteroidales|f__Prevotellaceae|g__Prevotella|s__Prevotella_jejuni	0.011236	0
	k__Bacteria|p__Bacteroidetes|c__Bacteroidia|o__Bacteroidales|f__Prevotellaceae|g__Prevotella|s__Prevotella_melaninogenica	0.0337079	0
	k__Bacteria|p__Bacteroidetes|c__Bacteroidia|o__Bacteroidales|f__Prevotellaceae|g__Prevotella|s__Prevotella_oris	0.0449438	0
	k__Bacteria|p__Bacteroidetes|c__Bacteroidia|o__Bacteroidales|f__Prevotellaceae|g__Prevotella|s__Prevotella_ruminicola	0.0449438	0
	k__Bacteria|p__Bacteroidetes|c__Bacteroidia|o__Bacteroidales|f__Prevotellaceae|g__Prevotella|s__Prevotella_scopos	0.0224719	0
	k__Bacteria|p__Bacteroidetes|c__Bacteroidia|o__Bacteroidales|f__Prevotellaceae|g__Prevotella|s__Prevotella_sp._oral_taxon_299	0.224719	0
	k__Bacteria|p__Bacteroidetes|c__Bacteroidia|o__Bacteroidales|f__Rikenellaceae|g__Alistipes|s__Alistipes_communis	0.011236	0
	k__Bacteria|p__Bacteroidetes|c__Bacteroidia|o__Bacteroidales|f__Rikenellaceae|g__Alistipes|s__Alistipes_finegoldii	0.011236	0
	k__Bacteria|p__Bacteroidetes|c__Bacteroidia|o__Bacteroidales|f__Rikenellaceae|g__Alistipes|s__Alistipes_indistinctus	0.011236	0
	k__Bacteria|p__Bacteroidetes|c__Bacteroidia|o__Bacteroidales|f__Rikenellaceae|g__Alistipes|s__Alistipes_megaguti	0.011236	0
	k__Bacteria|p__Bacteroidetes|c__Bacteroidia|o__Bacteroidales|f__Rikenellaceae|g__Alistipes|s__Alistipes_onderdonkii	0.011236	0
	k__Bacteria|p__Bacteroidetes|c__Bacteroidia|o__Bacteroidales|f__Rikenellaceae|g__Mucinivorans|s__Mucinivorans_hirudinis	0.011236	0
	k__Bacteria|p__Bacteroidetes|c__Bacteroidia|o__Bacteroidales|f__Tannerellaceae|g__Parabacteroides|s__Parabacteroides_distasonis	0.0449438	0
	k__Bacteria|p__Bacteroidetes|c__Bacteroidia|o__Bacteroidales|f__Tannerellaceae|g__Tannerella|s__Tannerella_forsythia	0.0449438	0
	k__Bacteria|p__Bacteroidetes|c__Bacteroidia|o__Bacteroidales|f__Tannerellaceae|g__Tannerella|s__Tannerella_sp._oral_taxon_HOT-286	0.011236	0
	k__Bacteria|p__Bacteroidetes|c__Bacteroidia|o__Bacteroidales|f__Tenuifilaceae|g__Tenuifilum|s__Tenuifilum_thalassicum	0.011236	0
	k__Bacteria|p__Bacteroidetes|c__Bacteroidia|o__Bacteroidales|g__Phocaeicola|s__Phocaeicola_dorei	0.0337079	0
	k__Bacteria|p__Bacteroidetes|c__Bacteroidia|o__Bacteroidales|g__Phocaeicola|s__Phocaeicola_salanitronis	0.011236	0
	k__Bacteria|p__Bacteroidetes|c__Bacteroidia|o__Bacteroidales|g__Phocaeicola|s__Phocaeicola_vulgatus	0.0561798	0.166667
	k__Bacteria|p__Bacteroidetes|c__Bacteroidia|o__Marinilabiliales|f__Marinifilaceae|g__Labilibaculum|s__Labilibaculum_antarcticum	0.011236	0
	k__Bacteria|p__Bacteroidetes|c__Bacteroidia|o__Marinilabiliales|f__Prolixibacteraceae|g__Draconibacterium|s__Draconibacterium_orientale	0.011236	0
	k__Bacteria|p__Bacteroidetes|c__Bacteroidia|o__Marinilabiliales|f__Prolixibacteraceae|g__Draconibacterium|s__Draconibacterium_sp._M1	0.011236	0
	k__Bacteria|p__Bacteroidetes|c__Chitinophagia|o__Chitinophagales|f__Chitinophagaceae|g__Filimonas|s__Filimonas_lacunae	0.011236	0
	k__Bacteria|p__Bacteroidetes|c__Chitinophagia|o__Chitinophagales|f__Chitinophagaceae|g__Niabella|s__Niabella_soli	0.011236	0
	k__Bacteria|p__Bacteroidetes|c__Cytophagia|o__Cytophagales|f__Amoebophilaceae|g__Candidatus_Cardinium|s__Cardinium_endosymbiont_of_Encarsia_pergandiella	0.011236	0
	k__Bacteria|p__Bacteroidetes|c__Cytophagia|o__Cytophagales|f__Cytophagaceae|g__Fibrella|s__Fibrella_aestuarina	0.011236	0
	k__Bacteria|p__Bacteroidetes|c__Cytophagia|o__Cytophagales|f__Cytophagaceae|g__Runella|s__Runella_slithyformis	0.011236	0
	k__Bacteria|p__Bacteroidetes|c__Cytophagia|o__Cytophagales|f__Cytophagaceae|g__Runella|s__Runella_sp._HYN0085	0.011236	0
	k__Bacteria|p__Bacteroidetes|c__Cytophagia|o__Cytophagales|f__Cytophagaceae|g__Runella|s__Runella_sp._SP2	0.011236	0
	k__Bacteria|p__Bacteroidetes|c__Cytophagia|o__Cytophagales|f__Cytophagaceae|g__Spirosoma|s__Spirosoma_pollinicola	0.011236	0
	k__Bacteria|p__Bacteroidetes|c__Cytophagia|o__Cytophagales|f__Flammeovirgaceae|g__Flammeovirga|s__Flammeovirga_pectinis	0.011236	0
	k__Bacteria|p__Bacteroidetes|c__Cytophagia|o__Cytophagales|f__Flammeovirgaceae|g__Flammeovirga|s__Flammeovirga_sp._MY04	0.011236	0
	k__Bacteria|p__Bacteroidetes|c__Cytophagia|o__Cytophagales|f__Hymenobacteraceae|g__Hymenobacter|s__Hymenobacter_sp._DG25B	0.011236	0
	k__Bacteria|p__Bacteroidetes|c__Cytophagia|o__Cytophagales|f__Hymenobacteraceae|g__Hymenobacter|s__Hymenobacter_sp._PAMC_26554	0.011236	0
	k__Bacteria|p__Bacteroidetes|c__Cytophagia|o__Cytophagales|f__Hymenobacteraceae|g__Nibribacter|s__Nibribacter_sp._BT10	0.011236	0
	k__Bacteria|p__Bacteroidetes|c__Cytophagia|o__Cytophagales|f__Hymenobacteraceae|g__Pontibacter|s__Pontibacter_pudoricolor	0.011236	0
	k__Bacteria|p__Bacteroidetes|c__Cytophagia|o__Cytophagales|f__Roseivirgaceae|g__Roseivirga|s__Roseivirga_pacifica	0.011236	0
	k__Bacteria|p__Bacteroidetes|c__Flavobacteriia|o__Flavobacteriales|f__Blattabacteriaceae|g__Blattabacterium|s__Blattabacterium_cuenoti	0.0224719	0.0833333
	k__Bacteria|p__Bacteroidetes|c__Flavobacteriia|o__Flavobacteriales|f__Flavobacteriaceae|g__Algibacter|s__Algibacter_sp._L1A34	0.011236	0
	k__Bacteria|p__Bacteroidetes|c__Flavobacteriia|o__Flavobacteriales|f__Flavobacteriaceae|g__Amniculibacterium|s__Amniculibacterium_sp._G2-70	0.011236	0
	k__Bacteria|p__Bacteroidetes|c__Flavobacteriia|o__Flavobacteriales|f__Flavobacteriaceae|g__Aquimarina|s__Aquimarina_sp._BL5	0.011236	0
	k__Bacteria|p__Bacteroidetes|c__Flavobacteriia|o__Flavobacteriales|f__Flavobacteriaceae|g__Capnocytophaga|s__Capnocytophaga_canimorsus	0.011236	0
	k__Bacteria|p__Bacteroidetes|c__Flavobacteriia|o__Flavobacteriales|f__Flavobacteriaceae|g__Capnocytophaga|s__Capnocytophaga_cynodegmi	0.011236	0
	k__Bacteria|p__Bacteroidetes|c__Flavobacteriia|o__Flavobacteriales|f__Flavobacteriaceae|g__Capnocytophaga|s__Capnocytophaga_gingivalis	0.0224719	0
	k__Bacteria|p__Bacteroidetes|c__Flavobacteriia|o__Flavobacteriales|f__Flavobacteriaceae|g__Capnocytophaga|s__Capnocytophaga_sp._oral_taxon_878	0.011236	0
	k__Bacteria|p__Bacteroidetes|c__Flavobacteriia|o__Flavobacteriales|f__Flavobacteriaceae|g__Capnocytophaga|s__Capnocytophaga_sp._oral_taxon_902	0.011236	0
	k__Bacteria|p__Bacteroidetes|c__Flavobacteriia|o__Flavobacteriales|f__Flavobacteriaceae|g__Capnocytophaga|s__Capnocytophaga_sputigena	0.011236	0
	k__Bacteria|p__Bacteroidetes|c__Flavobacteriia|o__Flavobacteriales|f__Flavobacteriaceae|g__Cellulophaga|s__Cellulophaga_lytica	0.011236	0
	k__Bacteria|p__Bacteroidetes|c__Flavobacteriia|o__Flavobacteriales|f__Flavobacteriaceae|g__Croceibacter|s__Croceibacter_atlanticus	0.011236	0
	k__Bacteria|p__Bacteroidetes|c__Flavobacteriia|o__Flavobacteriales|f__Flavobacteriaceae|g__Dokdonia|s__Dokdonia_donghaensis	0.011236	0
	k__Bacteria|p__Bacteroidetes|c__Flavobacteriia|o__Flavobacteriales|f__Flavobacteriaceae|g__Euzebyella|s__Euzebyella_marina	0.011236	0
	k__Bacteria|p__Bacteroidetes|c__Flavobacteriia|o__Flavobacteriales|f__Flavobacteriaceae|g__Flagellimonas|s__Flagellimonas_maritima	0.011236	0
	k__Bacteria|p__Bacteroidetes|c__Flavobacteriia|o__Flavobacteriales|f__Flavobacteriaceae|g__Flavivirga|s__Flavivirga_eckloniae	0.011236	0
	k__Bacteria|p__Bacteroidetes|c__Flavobacteriia|o__Flavobacteriales|f__Flavobacteriaceae|g__Flavobacterium|s__Flavobacterium_album	0.011236	0
	k__Bacteria|p__Bacteroidetes|c__Flavobacteriia|o__Flavobacteriales|f__Flavobacteriaceae|g__Flavobacterium|s__Flavobacterium_alkalisoli	0.011236	0
	k__Bacteria|p__Bacteroidetes|c__Flavobacteriia|o__Flavobacteriales|f__Flavobacteriaceae|g__Flavobacterium|s__Flavobacterium_branchiophilum	0.011236	0
	k__Bacteria|p__Bacteroidetes|c__Flavobacteriia|o__Flavobacteriales|f__Flavobacteriaceae|g__Flavobacterium|s__Flavobacterium_crassostreae	0.011236	0
	k__Bacteria|p__Bacteroidetes|c__Flavobacteriia|o__Flavobacteriales|f__Flavobacteriaceae|g__Flavobacterium|s__Flavobacterium_faecale	0.011236	0
	k__Bacteria|p__Bacteroidetes|c__Flavobacteriia|o__Flavobacteriales|f__Flavobacteriaceae|g__Flavobacterium|s__Flavobacterium_indicum	0.011236	0
	k__Bacteria|p__Bacteroidetes|c__Flavobacteriia|o__Flavobacteriales|f__Flavobacteriaceae|g__Flavobacterium|s__Flavobacterium_johnsoniae	0.011236	0
	k__Bacteria|p__Bacteroidetes|c__Flavobacteriia|o__Flavobacteriales|f__Flavobacteriaceae|g__Flavobacterium|s__Flavobacterium_kingsejongi	0.011236	0
	k__Bacteria|p__Bacteroidetes|c__Flavobacteriia|o__Flavobacteriales|f__Flavobacteriaceae|g__Flavobacterium|s__Flavobacterium_magnum	0.011236	0
	k__Bacteria|p__Bacteroidetes|c__Flavobacteriia|o__Flavobacteriales|f__Flavobacteriaceae|g__Flavobacterium|s__Flavobacterium_nitrogenifigens	0.011236	0
	k__Bacteria|p__Bacteroidetes|c__Flavobacteriia|o__Flavobacteriales|f__Flavobacteriaceae|g__Flavobacterium|s__Flavobacterium_pallidum	0.011236	0
	k__Bacteria|p__Bacteroidetes|c__Flavobacteriia|o__Flavobacteriales|f__Flavobacteriaceae|g__Flavobacterium|s__Flavobacterium_sediminis	0.011236	0
	k__Bacteria|p__Bacteroidetes|c__Flavobacteriia|o__Flavobacteriales|f__Flavobacteriaceae|g__Flavobacterium|s__Flavobacterium_sp._CJ74	0.011236	0
	k__Bacteria|p__Bacteroidetes|c__Flavobacteriia|o__Flavobacteriales|f__Flavobacteriaceae|g__Flavobacterium|s__Flavobacterium_sp._HYN0086	0.0224719	0
	k__Bacteria|p__Bacteroidetes|c__Flavobacteriia|o__Flavobacteriales|f__Flavobacteriaceae|g__Flavobacterium|s__Flavobacterium_sp._I3-2	0.011236	0
	k__Bacteria|p__Bacteroidetes|c__Flavobacteriia|o__Flavobacteriales|f__Flavobacteriaceae|g__Flavobacterium|s__Flavobacterium_sp._LPB0248	0.011236	0
	k__Bacteria|p__Bacteroidetes|c__Flavobacteriia|o__Flavobacteriales|f__Flavobacteriaceae|g__Flavobacterium|s__Flavobacterium_sp._Sr18	0.011236	0
	k__Bacteria|p__Bacteroidetes|c__Flavobacteriia|o__Flavobacteriales|f__Flavobacteriaceae|g__Flavobacterium|s__Flavobacterium_sp._xlx-214	0.011236	0
	k__Bacteria|p__Bacteroidetes|c__Flavobacteriia|o__Flavobacteriales|f__Flavobacteriaceae|g__Formosa|s__Formosa_agariphila	0.011236	0
	k__Bacteria|p__Bacteroidetes|c__Flavobacteriia|o__Flavobacteriales|f__Flavobacteriaceae|g__Formosa|s__Formosa_sp._Hel3_A1_48	0.011236	0
	k__Bacteria|p__Bacteroidetes|c__Flavobacteriia|o__Flavobacteriales|f__Flavobacteriaceae|g__Gillisia|s__Gillisia_sp._Hel1_33_143	0.011236	0
	k__Bacteria|p__Bacteroidetes|c__Flavobacteriia|o__Flavobacteriales|f__Flavobacteriaceae|g__Gramella|s__Gramella_fulva	0.011236	0
	k__Bacteria|p__Bacteroidetes|c__Flavobacteriia|o__Flavobacteriales|f__Flavobacteriaceae|g__Lacinutrix|s__Lacinutrix_sp._5H-3-7-4	0.011236	0
	k__Bacteria|p__Bacteroidetes|c__Flavobacteriia|o__Flavobacteriales|f__Flavobacteriaceae|g__Lutibacter|s__Lutibacter_profundi	0.011236	0
	k__Bacteria|p__Bacteroidetes|c__Flavobacteriia|o__Flavobacteriales|f__Flavobacteriaceae|g__Maribacter|s__Maribacter_cobaltidurans	0.011236	0
	k__Bacteria|p__Bacteroidetes|c__Flavobacteriia|o__Flavobacteriales|f__Flavobacteriaceae|g__Muricauda|s__Muricauda_lutaonensis	0.011236	0
	k__Bacteria|p__Bacteroidetes|c__Flavobacteriia|o__Flavobacteriales|f__Flavobacteriaceae|g__Myroides|s__Myroides_odoratus	0.011236	0
	k__Bacteria|p__Bacteroidetes|c__Flavobacteriia|o__Flavobacteriales|f__Flavobacteriaceae|g__Myroides|s__Myroides_phaeus	0.011236	0
	k__Bacteria|p__Bacteroidetes|c__Flavobacteriia|o__Flavobacteriales|f__Flavobacteriaceae|g__Myroides|s__Myroides_profundi	0.011236	0
	k__Bacteria|p__Bacteroidetes|c__Flavobacteriia|o__Flavobacteriales|f__Flavobacteriaceae|g__Nonlabens|s__Nonlabens_sp._SY33080	0.011236	0
	k__Bacteria|p__Bacteroidetes|c__Flavobacteriia|o__Flavobacteriales|f__Flavobacteriaceae|g__Polaribacter|s__Polaribacter_haliotis	0.011236	0
	k__Bacteria|p__Bacteroidetes|c__Flavobacteriia|o__Flavobacteriales|f__Flavobacteriaceae|g__Polaribacter|s__Polaribacter_sp._Hel1_33_78	0.011236	0
	k__Bacteria|p__Bacteroidetes|c__Flavobacteriia|o__Flavobacteriales|f__Flavobacteriaceae|g__Polaribacter|s__Polaribacter_vadi	0.011236	0
	k__Bacteria|p__Bacteroidetes|c__Flavobacteriia|o__Flavobacteriales|f__Flavobacteriaceae|g__Salegentibacter|s__Salegentibacter_sp._T436	0.011236	0
	k__Bacteria|p__Bacteroidetes|c__Flavobacteriia|o__Flavobacteriales|f__Flavobacteriaceae|g__Winogradskyella|s__Winogradskyella_sp._PC-19	0.011236	0
	k__Bacteria|p__Bacteroidetes|c__Flavobacteriia|o__Flavobacteriales|f__Flavobacteriaceae|g__Zobellia|s__Zobellia_galactanivorans	0.011236	0
	k__Bacteria|p__Bacteroidetes|c__Flavobacteriia|o__Flavobacteriales|f__Flavobacteriaceae|g__Zunongwangia|s__Zunongwangia_profunda	0.011236	0
	k__Bacteria|p__Bacteroidetes|c__Flavobacteriia|o__Flavobacteriales|f__Weeksellaceae|g__Apibacter|s__Apibacter_raozihei	0.011236	0
	k__Bacteria|p__Bacteroidetes|c__Flavobacteriia|o__Flavobacteriales|f__Weeksellaceae|g__Chryseobacterium|s__Chryseobacterium_joostei	0.213483	0
	k__Bacteria|p__Bacteroidetes|c__Flavobacteriia|o__Flavobacteriales|f__Weeksellaceae|g__Chryseobacterium|s__Chryseobacterium_shandongense	0.011236	0
	k__Bacteria|p__Bacteroidetes|c__Flavobacteriia|o__Flavobacteriales|f__Weeksellaceae|g__Chryseobacterium|s__Chryseobacterium_sp._F5649	0.0224719	0
	k__Bacteria|p__Bacteroidetes|c__Flavobacteriia|o__Flavobacteriales|f__Weeksellaceae|g__Chryseobacterium|s__Chryseobacterium_sp._IHB_B_17019	0.011236	0
	k__Bacteria|p__Bacteroidetes|c__Flavobacteriia|o__Flavobacteriales|f__Weeksellaceae|g__Chryseobacterium|s__Chryseobacterium_sp._JV274	0.011236	0
	k__Bacteria|p__Bacteroidetes|c__Flavobacteriia|o__Flavobacteriales|f__Weeksellaceae|g__Cloacibacterium|s__Cloacibacterium_normanense	0.0224719	0
	k__Bacteria|p__Bacteroidetes|c__Flavobacteriia|o__Flavobacteriales|f__Weeksellaceae|g__Elizabethkingia|s__Elizabethkingia_meningoseptica	0.011236	0
	k__Bacteria|p__Bacteroidetes|c__Flavobacteriia|o__Flavobacteriales|f__Weeksellaceae|g__Elizabethkingia|s__Elizabethkingia_sp._2-6	0.011236	0
	k__Bacteria|p__Bacteroidetes|c__Flavobacteriia|o__Flavobacteriales|f__Weeksellaceae|g__Empedobacter|s__Empedobacter_falsenii	0	0.0833333
	k__Bacteria|p__Bacteroidetes|c__Flavobacteriia|o__Flavobacteriales|f__Weeksellaceae|g__Ornithobacterium|s__Ornithobacterium_rhinotracheale	0.011236	0
	k__Bacteria|p__Bacteroidetes|c__Flavobacteriia|o__Flavobacteriales|f__Weeksellaceae|g__Planobacterium|s__Chryseobacterium_taklimakanense	0.011236	0
	k__Bacteria|p__Bacteroidetes|c__Flavobacteriia|o__Flavobacteriales|f__Weeksellaceae|g__Riemerella|s__Riemerella_anatipestifer	0.011236	0
	k__Bacteria|p__Bacteroidetes|c__Flavobacteriia|o__Flavobacteriales|g__Candidatus_Sulcia|s__Candidatus_Sulcia_muelleri	0.011236	0
	k__Bacteria|p__Bacteroidetes|c__Saprospiria|o__Saprospirales|f__Haliscomenobacteraceae|g__Haliscomenobacter|s__Haliscomenobacter_hydrossis	0.011236	0
	k__Bacteria|p__Bacteroidetes|c__Sphingobacteriia|o__Sphingobacteriales|f__Sphingobacteriaceae|g__Mucilaginibacter|s__Mucilaginibacter_ginsenosidivorans	0.011236	0
	k__Bacteria|p__Bacteroidetes|c__Sphingobacteriia|o__Sphingobacteriales|f__Sphingobacteriaceae|g__Mucilaginibacter|s__Mucilaginibacter_sp._14171R-50	0.011236	0
	k__Bacteria|p__Bacteroidetes|c__Sphingobacteriia|o__Sphingobacteriales|f__Sphingobacteriaceae|g__Mucilaginibacter|s__Mucilaginibacter_sp._F39-2	0.011236	0
	k__Bacteria|p__Bacteroidetes|c__Sphingobacteriia|o__Sphingobacteriales|f__Sphingobacteriaceae|g__Mucilaginibacter|s__Mucilaginibacter_xinganensis	0.011236	0
	k__Bacteria|p__Bacteroidetes|c__Sphingobacteriia|o__Sphingobacteriales|f__Sphingobacteriaceae|g__Olivibacter|s__Olivibacter_sp._SDN3	0.011236	0
	k__Bacteria|p__Bacteroidetes|c__Sphingobacteriia|o__Sphingobacteriales|f__Sphingobacteriaceae|g__Pedobacter|s__Pedobacter_steynii	0.011236	0
	k__Bacteria|p__Bacteroidetes|c__Sphingobacteriia|o__Sphingobacteriales|f__Sphingobacteriaceae|g__Pseudopedobacter|s__Pseudopedobacter_saltans	0.011236	0
	k__Bacteria|p__Bacteroidetes|c__Sphingobacteriia|o__Sphingobacteriales|f__Sphingobacteriaceae|g__Sphingobacterium|s__Sphingobacterium_daejeonense	0.011236	0
	k__Bacteria|p__Bacteroidetes|c__Sphingobacteriia|o__Sphingobacteriales|f__Sphingobacteriaceae|g__Sphingobacterium|s__Sphingobacterium_sp._DR205	0.011236	0
	k__Bacteria|p__Candidatus_Cloacimonetes|g__Candidatus_Cloacimonas|s__Candidatus_Cloacimonas_acidaminovorans	0.011236	0
	k__Bacteria|p__Candidatus_Saccharibacteria|c__Candidatus_Saccharimonia|o__Candidatus_Nanosynbacterales|f__Candidatus_Nanosynbacteraceae|g__Candidatus_Nanosynbacter|s__Candidatus_Nanosynbacter_lyticus	0.011236	0
	k__Bacteria|p__Candidatus_Saccharibacteria|g__Candidatus_Saccharimonas|s__Candidatus_Saccharimonas_aalborgensis	0.011236	0
	k__Bacteria|p__Chloroflexi|c__Ardenticatenia|o__Ardenticatenales|f__Ardenticatenaceae|g__Candidatus_Promineofilum|s__Candidatus_Promineofilum_breve	0.011236	0
	k__Bacteria|p__Cyanobacteria|o__Chroococcales|f__Aphanothecaceae|g__Gloeothece|s__Gloeothece_verrucosa	0.011236	0
	k__Bacteria|p__Cyanobacteria|o__Chroococcales|f__Aphanothecaceae|g__Halothece|s__Halothece_sp._PCC_7418	0.0224719	0
	k__Bacteria|p__Cyanobacteria|o__Chroococcales|f__Chroococcaceae|g__Chondrocystis|s__Chondrocystis_sp._NIES-4102	0.011236	0
	k__Bacteria|p__Cyanobacteria|o__Chroococcales|f__Chroococcaceae|g__Geminocystis|s__Geminocystis_sp._NIES-3709	0.0224719	0
	k__Bacteria|p__Cyanobacteria|o__Chroococcales|f__Cyanobacteriaceae|g__Cyanobacterium|s__Cyanobacterium_aponinum	0.011236	0
	k__Bacteria|p__Cyanobacteria|o__Chroococcales|f__Microcystaceae|g__Microcystis|s__Microcystis_aeruginosa	0.011236	0
	k__Bacteria|p__Cyanobacteria|o__Chroococcidiopsidales|f__Chroococcidiopsidaceae|g__Chroococcidiopsis|s__Chroococcidiopsis_thermalis	0.011236	0
	k__Bacteria|p__Cyanobacteria|o__Nostocales|f__Calotrichaceae|g__Calothrix|s__Calothrix_sp._PCC_7507	0.011236	0
	k__Bacteria|p__Cyanobacteria|o__Nostocales|f__Hapalosiphonaceae|g__Fischerella|s__Fischerella_sp._NIES-4106	0.146067	0
	k__Bacteria|p__Cyanobacteria|o__Nostocales|f__Nostocaceae|g__Nostoc|s__Nostoc_piscinale	0.011236	0
	k__Bacteria|p__Cyanobacteria|o__Nostocales|f__Nostocaceae|g__Nostoc|s__Nostoc_sp._NIES-4103	0.011236	0
	k__Bacteria|p__Cyanobacteria|o__Nostocales|f__Nostocaceae|g__Nostoc|s__Nostoc_sp._PCC_7107	0.0224719	0
	k__Bacteria|p__Cyanobacteria|o__Nostocales|f__Nostocaceae|g__Nostoc|s__Nostoc_sp._TCL240-02	0.011236	0
	k__Bacteria|p__Cyanobacteria|o__Nostocales|f__Nostocaceae|g__Trichormus|s__Trichormus_azollae	0.011236	0
	k__Bacteria|p__Cyanobacteria|o__Oscillatoriales|f__Microcoleaceae|g__Trichodesmium|s__Trichodesmium_erythraeum	0.011236	0
	k__Bacteria|p__Cyanobacteria|o__Oscillatoriales|f__Oscillatoriaceae|g__Moorea|s__Moorea_producens	0.011236	0
	k__Bacteria|p__Cyanobacteria|o__Oscillatoriales|f__Oscillatoriaceae|g__Oscillatoria|s__Oscillatoria_acuminata	0.011236	0
	k__Bacteria|p__Cyanobacteria|o__Pleurocapsales|f__Dermocarpellaceae|g__Stanieria|s__Stanieria_cyanosphaera	0.011236	0
	k__Bacteria|p__Cyanobacteria|o__Synechococcales|f__Leptolyngbyaceae|g__Leptolyngbya|s__Leptolyngbya_sp._PCC_7376	0.011236	0
	k__Bacteria|p__Cyanobacteria|o__Synechococcales|f__Pseudanabaenaceae|g__Pseudanabaena|s__Pseudanabaena_sp._PCC_7367	0.011236	0
	k__Bacteria|p__Cyanobacteria|o__Synechococcales|f__Synechococcaceae|g__Cyanobium|s__Cyanobium_gracile	0.011236	0
	k__Bacteria|p__Cyanobacteria|o__Synechococcales|f__Synechococcaceae|g__Synechococcus|s__Synechococcus_sp._A15-28	0.011236	0
	k__Bacteria|p__Cyanobacteria|o__Synechococcales|f__Synechococcaceae|g__Synechococcus|s__Synechococcus_sp._HK01-R	0.011236	0
	k__Bacteria|p__Cyanobacteria|o__Synechococcales|f__Synechococcaceae|g__Synechococcus|s__Synechococcus_sp._JA-3-3Ab	0.011236	0
	k__Bacteria|p__Cyanobacteria|o__Synechococcales|f__Synechococcaceae|g__Synechococcus|s__Synechococcus_sp._PCC_7336	0.011236	0
	k__Bacteria|p__Cyanobacteria|o__Synechococcales|f__Synechococcaceae|g__Synechococcus|s__Synechococcus_sp._PCC_7502	0.0224719	0
	k__Bacteria|p__Cyanobacteria|s__cyanobacterium_endosymbiont_of_Epithemia_turgida	0.011236	0
	k__Bacteria|p__Deferribacteres|c__Deferribacteres|o__Deferribacterales|f__Deferribacteraceae|g__Denitrovibrio|s__Denitrovibrio_acetiphilus	0.011236	0
	k__Bacteria|p__Deinococcus-Thermus|c__Deinococci|o__Deinococcales|f__Deinococcaceae|g__Deinococcus|s__Deinococcus_sp._AJ005	0	0.0833333
	k__Bacteria|p__Deinococcus-Thermus|c__Deinococci|o__Deinococcales|f__Deinococcaceae|g__Deinococcus|s__Deinococcus_sp._D7000	0	0.0833333
	k__Bacteria|p__Deinococcus-Thermus|c__Deinococci|o__Deinococcales|f__Deinococcaceae|g__Deinococcus|s__Deinococcus_swuensis	0	0.0833333
	k__Bacteria|p__Deinococcus-Thermus|c__Deinococci|o__Thermales|f__Thermaceae|g__Thermus|s__Thermus_caldilimi	0.011236	0
	k__Bacteria|p__Deinococcus-Thermus|c__Deinococci|o__Thermales|f__Thermaceae|g__Thermus|s__Thermus_scotoductus	0.011236	0
	k__Bacteria|p__Deinococcus-Thermus|c__Deinococci|o__Thermales|f__Thermaceae|g__Thermus|s__Thermus_thermophilus	0.011236	0
	k__Bacteria|p__Fibrobacteres|c__Fibrobacteria|o__Fibrobacterales|f__Fibrobacteraceae|g__Fibrobacter|s__Fibrobacter_succinogenes	0.011236	0
	k__Bacteria|p__Firmicutes|c__Bacilli|o__Bacillales|f__Alicyclobacillaceae|g__Alicyclobacillus|s__Alicyclobacillus_acidocaldarius	0.011236	0
	k__Bacteria|p__Firmicutes|c__Bacilli|o__Bacillales|f__Bacillaceae|g__Alkalihalobacillus|s__Alkalihalobacillus_krulwichiae	0.011236	0
	k__Bacteria|p__Firmicutes|c__Bacilli|o__Bacillales|f__Bacillaceae|g__Bacillus|s__Bacillus_altitudinis	0.011236	0
	k__Bacteria|p__Firmicutes|c__Bacilli|o__Bacillales|f__Bacillaceae|g__Bacillus|s__Bacillus_amyloliquefaciens	0.0224719	0
	k__Bacteria|p__Firmicutes|c__Bacilli|o__Bacillales|f__Bacillaceae|g__Bacillus|s__Bacillus_anthracis	0.0224719	0
	k__Bacteria|p__Firmicutes|c__Bacilli|o__Bacillales|f__Bacillaceae|g__Bacillus|s__Bacillus_atrophaeus	0.0337079	0
	k__Bacteria|p__Firmicutes|c__Bacilli|o__Bacillales|f__Bacillaceae|g__Bacillus|s__Bacillus_cereus	0.842697	0.583333
	k__Bacteria|p__Firmicutes|c__Bacilli|o__Bacillales|f__Bacillaceae|g__Bacillus|s__Bacillus_circulans	0.011236	0
	k__Bacteria|p__Firmicutes|c__Bacilli|o__Bacillales|f__Bacillaceae|g__Bacillus|s__Bacillus_cohnii	0.011236	0
	k__Bacteria|p__Firmicutes|c__Bacilli|o__Bacillales|f__Bacillaceae|g__Bacillus|s__Bacillus_flexus	0.011236	0
	k__Bacteria|p__Firmicutes|c__Bacilli|o__Bacillales|f__Bacillaceae|g__Bacillus|s__Bacillus_licheniformis	0.011236	0
	k__Bacteria|p__Firmicutes|c__Bacilli|o__Bacillales|f__Bacillaceae|g__Bacillus|s__Bacillus_megaterium	0.606742	0.916667
	k__Bacteria|p__Firmicutes|c__Bacilli|o__Bacillales|f__Bacillaceae|g__Bacillus|s__Bacillus_sp._N1-1	0.011236	0
	k__Bacteria|p__Firmicutes|c__Bacilli|o__Bacillales|f__Bacillaceae|g__Bacillus|s__Bacillus_sp._OxB-1	0.011236	0
	k__Bacteria|p__Firmicutes|c__Bacilli|o__Bacillales|f__Bacillaceae|g__Bacillus|s__Bacillus_sp._Y1	0.011236	0
	k__Bacteria|p__Firmicutes|c__Bacilli|o__Bacillales|f__Bacillaceae|g__Bacillus|s__Bacillus_subtilis	0.0337079	0
	k__Bacteria|p__Firmicutes|c__Bacilli|o__Bacillales|f__Bacillaceae|g__Bacillus|s__Bacillus_thuringiensis	0.0224719	0
	k__Bacteria|p__Firmicutes|c__Bacilli|o__Bacillales|f__Bacillaceae|g__Bacillus|s__Bacillus_velezensis	0.0224719	0
	k__Bacteria|p__Firmicutes|c__Bacilli|o__Bacillales|f__Bacillaceae|g__Cytobacillus|s__Cytobacillus_kochii	0.011236	0
	k__Bacteria|p__Firmicutes|c__Bacilli|o__Bacillales|f__Bacillaceae|g__Geobacillus|s__Geobacillus_sp._GHH01	0.011236	0
	k__Bacteria|p__Firmicutes|c__Bacilli|o__Bacillales|f__Bacillaceae|g__Metabacillus|s__Metabacillus_litoralis	0.011236	0
	k__Bacteria|p__Firmicutes|c__Bacilli|o__Bacillales|f__Bacillaceae|g__Metabacillus|s__Metabacillus_sp._KUDC1714	0.011236	0
	k__Bacteria|p__Firmicutes|c__Bacilli|o__Bacillales|f__Bacillaceae|g__Neobacillus|s__Neobacillus_mesonae	0.011236	0
	k__Bacteria|p__Firmicutes|c__Bacilli|o__Bacillales|f__Bacillaceae|g__Parageobacillus|s__Parageobacillus_thermoglucosidasius	0.011236	0
	k__Bacteria|p__Firmicutes|c__Bacilli|o__Bacillales|f__Bacillaceae|g__Pradoshia|s__Pradoshia_sp._D12	0.011236	0
	k__Bacteria|p__Firmicutes|c__Bacilli|o__Bacillales|f__Bacillaceae|g__Terribacillus|s__Terribacillus_goriensis	0.011236	0
	k__Bacteria|p__Firmicutes|c__Bacilli|o__Bacillales|f__Bacillaceae|g__Virgibacillus|s__Virgibacillus_necropolis	0.011236	0
	k__Bacteria|p__Firmicutes|c__Bacilli|o__Bacillales|f__Listeriaceae|g__Brochothrix|s__Brochothrix_thermosphacta	0.011236	0
	k__Bacteria|p__Firmicutes|c__Bacilli|o__Bacillales|f__Listeriaceae|g__Listeria|s__Listeria_monocytogenes	0.011236	0
	k__Bacteria|p__Firmicutes|c__Bacilli|o__Bacillales|f__Listeriaceae|g__Listeria|s__Listeria_sp._PSOL-1	0.011236	0
	k__Bacteria|p__Firmicutes|c__Bacilli|o__Bacillales|f__Paenibacillaceae|g__Brevibacillus|s__Brevibacillus_agri	0.011236	0
	k__Bacteria|p__Firmicutes|c__Bacilli|o__Bacillales|f__Paenibacillaceae|g__Brevibacillus|s__Brevibacillus_formosus	0.011236	0
	k__Bacteria|p__Firmicutes|c__Bacilli|o__Bacillales|f__Paenibacillaceae|g__Brevibacillus|s__Brevibacillus_laterosporus	0.011236	0
	k__Bacteria|p__Firmicutes|c__Bacilli|o__Bacillales|f__Paenibacillaceae|g__Paenibacillus|s__Paenibacillus_bovis	0.011236	0
	k__Bacteria|p__Firmicutes|c__Bacilli|o__Bacillales|f__Paenibacillaceae|g__Paenibacillus|s__Paenibacillus_durus	0.011236	0
	k__Bacteria|p__Firmicutes|c__Bacilli|o__Bacillales|f__Paenibacillaceae|g__Paenibacillus|s__Paenibacillus_larvae	0.011236	0
	k__Bacteria|p__Firmicutes|c__Bacilli|o__Bacillales|f__Paenibacillaceae|g__Paenibacillus|s__Paenibacillus_physcomitrellae	0.011236	0
	k__Bacteria|p__Firmicutes|c__Bacilli|o__Bacillales|f__Paenibacillaceae|g__Paenibacillus|s__Paenibacillus_polymyxa	0.011236	0
	k__Bacteria|p__Firmicutes|c__Bacilli|o__Bacillales|f__Paenibacillaceae|g__Paenibacillus|s__Paenibacillus_protaetiae	0.011236	0
	k__Bacteria|p__Firmicutes|c__Bacilli|o__Bacillales|f__Paenibacillaceae|g__Paenibacillus|s__Paenibacillus_sp._FSL_R7-0273	0.011236	0
	k__Bacteria|p__Firmicutes|c__Bacilli|o__Bacillales|f__Paenibacillaceae|g__Paenibacillus|s__Paenibacillus_sp._JDR-2	0.011236	0
	k__Bacteria|p__Firmicutes|c__Bacilli|o__Bacillales|f__Paenibacillaceae|g__Paenibacillus|s__Paenibacillus_xylanexedens	0.011236	0
	k__Bacteria|p__Firmicutes|c__Bacilli|o__Bacillales|f__Paenibacillaceae|g__Saccharibacillus|s__Saccharibacillus_brassicae	0.011236	0
	k__Bacteria|p__Firmicutes|c__Bacilli|o__Bacillales|f__Planococcaceae|g__Kurthia|s__Kurthia_zopfii	0	0.0833333
	k__Bacteria|p__Firmicutes|c__Bacilli|o__Bacillales|f__Planococcaceae|g__Paenisporosarcina|s__Paenisporosarcina_sp._K2R23-3	0.011236	0
	k__Bacteria|p__Firmicutes|c__Bacilli|o__Bacillales|f__Planococcaceae|g__Planococcus|s__Planococcus_donghaensis	0.011236	0
	k__Bacteria|p__Firmicutes|c__Bacilli|o__Bacillales|f__Planococcaceae|g__Planomicrobium|s__Planomicrobium_glaciei	0.011236	0
	k__Bacteria|p__Firmicutes|c__Bacilli|o__Bacillales|f__Planococcaceae|g__Solibacillus|s__Solibacillus_silvestris	0.011236	0
	k__Bacteria|p__Firmicutes|c__Bacilli|o__Bacillales|f__Planococcaceae|g__Solibacillus|s__Solibacillus_sp._R5-41	0.011236	0
	k__Bacteria|p__Firmicutes|c__Bacilli|o__Bacillales|f__Planococcaceae|g__Sporosarcina|s__Sporosarcina_pasteurii	0.269663	0
	k__Bacteria|p__Firmicutes|c__Bacilli|o__Bacillales|f__Planococcaceae|g__Sporosarcina|s__Sporosarcina_sp._PTS2304	0.011236	0
	k__Bacteria|p__Firmicutes|c__Bacilli|o__Bacillales|f__Planococcaceae|g__Sporosarcina|s__Sporosarcina_ureae	0.011236	0
	k__Bacteria|p__Firmicutes|c__Bacilli|o__Bacillales|f__Planococcaceae|g__Sporosarcina|s__Sporosarcina_ureilytica	0.011236	0
	k__Bacteria|p__Firmicutes|c__Bacilli|o__Bacillales|f__Staphylococcaceae|g__Jeotgalicoccus|s__Jeotgalicoccus_saudimassiliensis	0.011236	0
	k__Bacteria|p__Firmicutes|c__Bacilli|o__Bacillales|f__Staphylococcaceae|g__Macrococcus|s__Macrococcus_caseolyticus	0.011236	0
	k__Bacteria|p__Firmicutes|c__Bacilli|o__Bacillales|f__Staphylococcaceae|g__Staphylococcus|s__Staphylococcus_aureus	0.314607	0.666667
	k__Bacteria|p__Firmicutes|c__Bacilli|o__Bacillales|f__Staphylococcaceae|g__Staphylococcus|s__Staphylococcus_capitis	0.011236	0
	k__Bacteria|p__Firmicutes|c__Bacilli|o__Bacillales|f__Staphylococcaceae|g__Staphylococcus|s__Staphylococcus_cohnii	0.011236	0
	k__Bacteria|p__Firmicutes|c__Bacilli|o__Bacillales|f__Staphylococcaceae|g__Staphylococcus|s__Staphylococcus_epidermidis	0.0674157	0.0833333
	k__Bacteria|p__Firmicutes|c__Bacilli|o__Bacillales|f__Staphylococcaceae|g__Staphylococcus|s__Staphylococcus_equorum	0	0.0833333
	k__Bacteria|p__Firmicutes|c__Bacilli|o__Bacillales|f__Staphylococcaceae|g__Staphylococcus|s__Staphylococcus_haemolyticus	0	0.0833333
	k__Bacteria|p__Firmicutes|c__Bacilli|o__Bacillales|f__Staphylococcaceae|g__Staphylococcus|s__Staphylococcus_hominis	0.0674157	0.166667
	k__Bacteria|p__Firmicutes|c__Bacilli|o__Bacillales|f__Staphylococcaceae|g__Staphylococcus|s__Staphylococcus_pasteuri	0.011236	0
	k__Bacteria|p__Firmicutes|c__Bacilli|o__Bacillales|f__Staphylococcaceae|g__Staphylococcus|s__Staphylococcus_pseudintermedius	0.0224719	0
	k__Bacteria|p__Firmicutes|c__Bacilli|o__Bacillales|f__Staphylococcaceae|g__Staphylococcus|s__Staphylococcus_simiae	0.011236	0
	k__Bacteria|p__Firmicutes|c__Bacilli|o__Bacillales|f__Staphylococcaceae|g__Staphylococcus|s__Staphylococcus_sp._AntiMn-1	0.011236	0
	k__Bacteria|p__Firmicutes|c__Bacilli|o__Bacillales|f__Staphylococcaceae|g__Staphylococcus|s__Staphylococcus_stepanovicii	0.011236	0
	k__Bacteria|p__Firmicutes|c__Bacilli|o__Bacillales|f__Thermoactinomycetaceae|g__Thermoactinomyces|s__Thermoactinomyces_vulgaris	0.011236	0
	k__Bacteria|p__Firmicutes|c__Bacilli|o__Bacillales|g__Exiguobacterium|s__Exiguobacterium_mexicanum	0.0224719	0
	k__Bacteria|p__Firmicutes|c__Bacilli|o__Bacillales|g__Exiguobacterium|s__Exiguobacterium_sibiricum	0.011236	0
	k__Bacteria|p__Firmicutes|c__Bacilli|o__Bacillales|g__Gemella|s__Gemella_haemolysans	0.0224719	0
	k__Bacteria|p__Firmicutes|c__Bacilli|o__Bacillales|g__Gemella|s__Gemella_morbillorum	0.0337079	0
	k__Bacteria|p__Firmicutes|c__Bacilli|o__Bacillales|g__Gemella|s__Gemella_sanguinis	0.0224719	0
	k__Bacteria|p__Firmicutes|c__Bacilli|o__Bacillales|g__Gemella|s__Gemella_sp._oral_taxon_928	0.011236	0
	k__Bacteria|p__Firmicutes|c__Bacilli|o__Lactobacillales|f__Aerococcaceae|g__Abiotrophia|s__Abiotrophia_defectiva	0.0224719	0
	k__Bacteria|p__Firmicutes|c__Bacilli|o__Lactobacillales|f__Aerococcaceae|g__Aerococcus|s__Aerococcus_christensenii	0.011236	0
	k__Bacteria|p__Firmicutes|c__Bacilli|o__Lactobacillales|f__Aerococcaceae|g__Aerococcus|s__Aerococcus_sanguinicola	0.011236	0
	k__Bacteria|p__Firmicutes|c__Bacilli|o__Lactobacillales|f__Aerococcaceae|g__Aerococcus|s__Aerococcus_viridans	0.0224719	0
	k__Bacteria|p__Firmicutes|c__Bacilli|o__Lactobacillales|f__Aerococcaceae|g__Suicoccus|s__Suicoccus_acidiformans	0.011236	0
	k__Bacteria|p__Firmicutes|c__Bacilli|o__Lactobacillales|f__Carnobacteriaceae|g__Carnobacterium|s__Carnobacterium_divergens	0.011236	0
	k__Bacteria|p__Firmicutes|c__Bacilli|o__Lactobacillales|f__Carnobacteriaceae|g__Carnobacterium|s__Carnobacterium_inhibens	0.011236	0
	k__Bacteria|p__Firmicutes|c__Bacilli|o__Lactobacillales|f__Carnobacteriaceae|g__Carnobacterium|s__Carnobacterium_maltaromaticum	0.011236	0
	k__Bacteria|p__Firmicutes|c__Bacilli|o__Lactobacillales|f__Carnobacteriaceae|g__Dolosigranulum|s__Dolosigranulum_pigrum	0.0561798	0
	k__Bacteria|p__Firmicutes|c__Bacilli|o__Lactobacillales|f__Carnobacteriaceae|g__Jeotgalibaca|s__Jeotgalibaca_ciconiae	0.011236	0
	k__Bacteria|p__Firmicutes|c__Bacilli|o__Lactobacillales|f__Carnobacteriaceae|g__Jeotgalibaca|s__Jeotgalibaca_porci	0.011236	0
	k__Bacteria|p__Firmicutes|c__Bacilli|o__Lactobacillales|f__Carnobacteriaceae|g__Marinilactibacillus|s__Marinilactibacillus_sp._15R	0.011236	0
	k__Bacteria|p__Firmicutes|c__Bacilli|o__Lactobacillales|f__Enterococcaceae|g__Enterococcus|s__Enterococcus_avium	0.011236	0
	k__Bacteria|p__Firmicutes|c__Bacilli|o__Lactobacillales|f__Enterococcaceae|g__Enterococcus|s__Enterococcus_faecalis	0.011236	0
	k__Bacteria|p__Firmicutes|c__Bacilli|o__Lactobacillales|f__Enterococcaceae|g__Enterococcus|s__Enterococcus_faecium	0.011236	0
	k__Bacteria|p__Firmicutes|c__Bacilli|o__Lactobacillales|f__Enterococcaceae|g__Enterococcus|s__Enterococcus_gallinarum	0.011236	0
	k__Bacteria|p__Firmicutes|c__Bacilli|o__Lactobacillales|f__Enterococcaceae|g__Tetragenococcus|s__Tetragenococcus_osmophilus	0.011236	0
	k__Bacteria|p__Firmicutes|c__Bacilli|o__Lactobacillales|f__Enterococcaceae|g__Vagococcus|s__Vagococcus_sp._CF-49	0.011236	0
	k__Bacteria|p__Firmicutes|c__Bacilli|o__Lactobacillales|f__Enterococcaceae|g__Vagococcus|s__Vagococcus_teuberi	0.0224719	0
	k__Bacteria|p__Firmicutes|c__Bacilli|o__Lactobacillales|f__Lactobacillaceae|g__Lacticaseibacillus|s__Lactobacillus_rhamnosus	0.11236	0
	k__Bacteria|p__Firmicutes|c__Bacilli|o__Lactobacillales|f__Lactobacillaceae|g__Lactiplantibacillus|s__Lactiplantibacillus_plantarum	0.0224719	0
	k__Bacteria|p__Firmicutes|c__Bacilli|o__Lactobacillales|f__Lactobacillaceae|g__Lactobacillus|s__Lactobacillus_acetotolerans	0.011236	0
	k__Bacteria|p__Firmicutes|c__Bacilli|o__Lactobacillales|f__Lactobacillaceae|g__Lactobacillus|s__Lactobacillus_acidophilus	0.011236	0
	k__Bacteria|p__Firmicutes|c__Bacilli|o__Lactobacillales|f__Lactobacillaceae|g__Lactobacillus|s__Lactobacillus_apis	0.011236	0
	k__Bacteria|p__Firmicutes|c__Bacilli|o__Lactobacillales|f__Lactobacillaceae|g__Lactobacillus|s__Lactobacillus_crispatus	0.011236	0
	k__Bacteria|p__Firmicutes|c__Bacilli|o__Lactobacillales|f__Lactobacillaceae|g__Lactobacillus|s__Lactobacillus_delbrueckii	0.011236	0
	k__Bacteria|p__Firmicutes|c__Bacilli|o__Lactobacillales|f__Lactobacillaceae|g__Lactobacillus|s__Lactobacillus_jensenii	0.011236	0
	k__Bacteria|p__Firmicutes|c__Bacilli|o__Lactobacillales|f__Lactobacillaceae|g__Lactobacillus|s__Lactobacillus_johnsonii	0.011236	0
	k__Bacteria|p__Firmicutes|c__Bacilli|o__Lactobacillales|f__Lactobacillaceae|g__Latilactobacillus|s__Lactobacillus_sakei	0.011236	0
	k__Bacteria|p__Firmicutes|c__Bacilli|o__Lactobacillales|f__Lactobacillaceae|g__Ligilactobacillus|s__Lactobacillus_murinus	0.011236	0
	k__Bacteria|p__Firmicutes|c__Bacilli|o__Lactobacillales|f__Lactobacillaceae|g__Ligilactobacillus|s__Ligilactobacillus_agilis	0.011236	0
	k__Bacteria|p__Firmicutes|c__Bacilli|o__Lactobacillales|f__Lactobacillaceae|g__Limosilactobacillus|s__Limosilactobacillus_fermentum	0.011236	0
	k__Bacteria|p__Firmicutes|c__Bacilli|o__Lactobacillales|f__Lactobacillaceae|g__Limosilactobacillus|s__Limosilactobacillus_reuteri	0.011236	0
	k__Bacteria|p__Firmicutes|c__Bacilli|o__Lactobacillales|f__Lactobacillaceae|g__Liquorilactobacillus|s__Lactobacillus_hordei	0.011236	0
	k__Bacteria|p__Firmicutes|c__Bacilli|o__Lactobacillales|f__Lactobacillaceae|g__Loigolactobacillus|s__Lactobacillus_coryniformis	0.0224719	0
	k__Bacteria|p__Firmicutes|c__Bacilli|o__Lactobacillales|f__Lactobacillaceae|g__Pediococcus|s__Pediococcus_acidilactici	0.011236	0
	k__Bacteria|p__Firmicutes|c__Bacilli|o__Lactobacillales|f__Leuconostocaceae|g__Leuconostoc|s__Leuconostoc_citreum	0.011236	0.0833333
	k__Bacteria|p__Firmicutes|c__Bacilli|o__Lactobacillales|f__Leuconostocaceae|g__Leuconostoc|s__Leuconostoc_mesenteroides	0.011236	0
	k__Bacteria|p__Firmicutes|c__Bacilli|o__Lactobacillales|f__Leuconostocaceae|g__Weissella|s__Weissella_ceti	0.011236	0
	k__Bacteria|p__Firmicutes|c__Bacilli|o__Lactobacillales|f__Leuconostocaceae|g__Weissella|s__Weissella_cibaria	0.011236	0
	k__Bacteria|p__Firmicutes|c__Bacilli|o__Lactobacillales|f__Leuconostocaceae|g__Weissella|s__Weissella_cryptocerci	0.011236	0
	k__Bacteria|p__Firmicutes|c__Bacilli|o__Lactobacillales|f__Streptococcaceae|g__Lactococcus|s__Lactococcus_garvieae	0	0.0833333
	k__Bacteria|p__Firmicutes|c__Bacilli|o__Lactobacillales|f__Streptococcaceae|g__Lactococcus|s__Lactococcus_lactis	0.0337079	0.0833333
	k__Bacteria|p__Firmicutes|c__Bacilli|o__Lactobacillales|f__Streptococcaceae|g__Lactococcus|s__Lactococcus_raffinolactis	0	0.0833333
	k__Bacteria|p__Firmicutes|c__Bacilli|o__Lactobacillales|f__Streptococcaceae|g__Streptococcus|s__Streptococcus_agalactiae	0.0224719	0
	k__Bacteria|p__Firmicutes|c__Bacilli|o__Lactobacillales|f__Streptococcaceae|g__Streptococcus|s__Streptococcus_anginosus	0.0224719	0
	k__Bacteria|p__Firmicutes|c__Bacilli|o__Lactobacillales|f__Streptococcaceae|g__Streptococcus|s__Streptococcus_australis	0.0224719	0
	k__Bacteria|p__Firmicutes|c__Bacilli|o__Lactobacillales|f__Streptococcaceae|g__Streptococcus|s__Streptococcus_constellatus	0.011236	0
	k__Bacteria|p__Firmicutes|c__Bacilli|o__Lactobacillales|f__Streptococcaceae|g__Streptococcus|s__Streptococcus_cristatus	0.011236	0
	k__Bacteria|p__Firmicutes|c__Bacilli|o__Lactobacillales|f__Streptococcaceae|g__Streptococcus|s__Streptococcus_dysgalactiae	0.011236	0
	k__Bacteria|p__Firmicutes|c__Bacilli|o__Lactobacillales|f__Streptococcaceae|g__Streptococcus|s__Streptococcus_gordonii	0.0224719	0
	k__Bacteria|p__Firmicutes|c__Bacilli|o__Lactobacillales|f__Streptococcaceae|g__Streptococcus|s__Streptococcus_gwangjuense	0.011236	0
	k__Bacteria|p__Firmicutes|c__Bacilli|o__Lactobacillales|f__Streptococcaceae|g__Streptococcus|s__Streptococcus_iniae	0.011236	0
	k__Bacteria|p__Firmicutes|c__Bacilli|o__Lactobacillales|f__Streptococcaceae|g__Streptococcus|s__Streptococcus_intermedius	0.0224719	0
	k__Bacteria|p__Firmicutes|c__Bacilli|o__Lactobacillales|f__Streptococcaceae|g__Streptococcus|s__Streptococcus_koreensis	0.011236	0
	k__Bacteria|p__Firmicutes|c__Bacilli|o__Lactobacillales|f__Streptococcaceae|g__Streptococcus|s__Streptococcus_milleri	0.011236	0
	k__Bacteria|p__Firmicutes|c__Bacilli|o__Lactobacillales|f__Streptococcaceae|g__Streptococcus|s__Streptococcus_mitis	0.0337079	0
	k__Bacteria|p__Firmicutes|c__Bacilli|o__Lactobacillales|f__Streptococcaceae|g__Streptococcus|s__Streptococcus_mutans	0.011236	0
	k__Bacteria|p__Firmicutes|c__Bacilli|o__Lactobacillales|f__Streptococcaceae|g__Streptococcus|s__Streptococcus_oralis	0.0224719	0
	k__Bacteria|p__Firmicutes|c__Bacilli|o__Lactobacillales|f__Streptococcaceae|g__Streptococcus|s__Streptococcus_pasteurianus	0.011236	0
	k__Bacteria|p__Firmicutes|c__Bacilli|o__Lactobacillales|f__Streptococcaceae|g__Streptococcus|s__Streptococcus_periodonticum	0.0224719	0
	k__Bacteria|p__Firmicutes|c__Bacilli|o__Lactobacillales|f__Streptococcaceae|g__Streptococcus|s__Streptococcus_pneumoniae	0.0561798	0.0833333
	k__Bacteria|p__Firmicutes|c__Bacilli|o__Lactobacillales|f__Streptococcaceae|g__Streptococcus|s__Streptococcus_pseudopneumoniae	0.011236	0
	k__Bacteria|p__Firmicutes|c__Bacilli|o__Lactobacillales|f__Streptococcaceae|g__Streptococcus|s__Streptococcus_pyogenes	0.0224719	0
	k__Bacteria|p__Firmicutes|c__Bacilli|o__Lactobacillales|f__Streptococcaceae|g__Streptococcus|s__Streptococcus_salivarius	0.0337079	0
	k__Bacteria|p__Firmicutes|c__Bacilli|o__Lactobacillales|f__Streptococcaceae|g__Streptococcus|s__Streptococcus_sanguinis	0.0224719	0
	k__Bacteria|p__Firmicutes|c__Bacilli|o__Lactobacillales|f__Streptococcaceae|g__Streptococcus|s__Streptococcus_sp._116-D4	0.0337079	0
	k__Bacteria|p__Firmicutes|c__Bacilli|o__Lactobacillales|f__Streptococcaceae|g__Streptococcus|s__Streptococcus_sp._1643	0.011236	0
	k__Bacteria|p__Firmicutes|c__Bacilli|o__Lactobacillales|f__Streptococcaceae|g__Streptococcus|s__Streptococcus_sp._FDAARGOS_522	0.011236	0
	k__Bacteria|p__Firmicutes|c__Bacilli|o__Lactobacillales|f__Streptococcaceae|g__Streptococcus|s__Streptococcus_sp._KS_6	0.011236	0
	k__Bacteria|p__Firmicutes|c__Bacilli|o__Lactobacillales|f__Streptococcaceae|g__Streptococcus|s__Streptococcus_sp._NPS_308	0.011236	0
	k__Bacteria|p__Firmicutes|c__Bacilli|o__Lactobacillales|f__Streptococcaceae|g__Streptococcus|s__Streptococcus_sp._oral_taxon_061	0.0224719	0
	k__Bacteria|p__Firmicutes|c__Bacilli|o__Lactobacillales|f__Streptococcaceae|g__Streptococcus|s__Streptococcus_sp._oral_taxon_431	0.011236	0
	k__Bacteria|p__Firmicutes|c__Bacilli|o__Lactobacillales|f__Streptococcaceae|g__Streptococcus|s__Streptococcus_suis	0.0561798	0
	k__Bacteria|p__Firmicutes|c__Bacilli|o__Lactobacillales|f__Streptococcaceae|g__Streptococcus|s__Streptococcus_thermophilus	0.0337079	0
	k__Bacteria|p__Firmicutes|c__Bacilli|o__Lactobacillales|f__Streptococcaceae|g__Streptococcus|s__Streptococcus_vestibularis	0.011236	0
	k__Bacteria|p__Firmicutes|c__Clostridia|o__Clostridiales|f__Christensenellaceae|g__Christensenella|s__Christensenella_minuta	0.0224719	0
	k__Bacteria|p__Firmicutes|c__Clostridia|o__Clostridiales|f__Clostridiaceae|g__Alkaliphilus|s__Alkaliphilus_metalliredigens	0.011236	0
	k__Bacteria|p__Firmicutes|c__Clostridia|o__Clostridiales|f__Clostridiaceae|g__Alkaliphilus|s__Alkaliphilus_oremlandii	0.011236	0
	k__Bacteria|p__Firmicutes|c__Clostridia|o__Clostridiales|f__Clostridiaceae|g__Caloranaerobacter|s__Caloranaerobacter_azorensis	0.011236	0
	k__Bacteria|p__Firmicutes|c__Clostridia|o__Clostridiales|f__Clostridiaceae|g__Clostridium|s__Clostridium_aceticum	0.0224719	0
	k__Bacteria|p__Firmicutes|c__Clostridia|o__Clostridiales|f__Clostridiaceae|g__Clostridium|s__Clostridium_acetobutylicum	0.011236	0
	k__Bacteria|p__Firmicutes|c__Clostridia|o__Clostridiales|f__Clostridiaceae|g__Clostridium|s__Clostridium_argentinense	0.011236	0
	k__Bacteria|p__Firmicutes|c__Clostridia|o__Clostridiales|f__Clostridiaceae|g__Clostridium|s__Clostridium_autoethanogenum	0.011236	0
	k__Bacteria|p__Firmicutes|c__Clostridia|o__Clostridiales|f__Clostridiaceae|g__Clostridium|s__Clostridium_beijerinckii	0.0224719	0
	k__Bacteria|p__Firmicutes|c__Clostridia|o__Clostridiales|f__Clostridiaceae|g__Clostridium|s__Clostridium_bornimense	0.011236	0
	k__Bacteria|p__Firmicutes|c__Clostridia|o__Clostridiales|f__Clostridiaceae|g__Clostridium|s__Clostridium_botulinum	0.325843	0
	k__Bacteria|p__Firmicutes|c__Clostridia|o__Clostridiales|f__Clostridiaceae|g__Clostridium|s__Clostridium_chauvoei	0.011236	0
	k__Bacteria|p__Firmicutes|c__Clostridia|o__Clostridiales|f__Clostridiaceae|g__Clostridium|s__Clostridium_drakei	0.011236	0
	k__Bacteria|p__Firmicutes|c__Clostridia|o__Clostridiales|f__Clostridiaceae|g__Clostridium|s__Clostridium_novyi	0.011236	0
	k__Bacteria|p__Firmicutes|c__Clostridia|o__Clostridiales|f__Clostridiaceae|g__Clostridium|s__Clostridium_pasteurianum	0.0449438	0
	k__Bacteria|p__Firmicutes|c__Clostridia|o__Clostridiales|f__Clostridiaceae|g__Clostridium|s__Clostridium_perfringens	0.0224719	0
	k__Bacteria|p__Firmicutes|c__Clostridia|o__Clostridiales|f__Clostridiaceae|g__Clostridium|s__Clostridium_saccharobutylicum	0.0224719	0
	k__Bacteria|p__Firmicutes|c__Clostridia|o__Clostridiales|f__Clostridiaceae|g__Clostridium|s__Clostridium_saccharoperbutylacetonicum	0.0786517	0
	k__Bacteria|p__Firmicutes|c__Clostridia|o__Clostridiales|f__Clostridiaceae|g__Clostridium|s__Clostridium_scatologenes	0.011236	0
	k__Bacteria|p__Firmicutes|c__Clostridia|o__Clostridiales|f__Clostridiaceae|g__Clostridium|s__Clostridium_sp._CT4	0.011236	0
	k__Bacteria|p__Firmicutes|c__Clostridia|o__Clostridiales|f__Clostridiaceae|g__Clostridium|s__Clostridium_sp._deep_sea	0.011236	0
	k__Bacteria|p__Firmicutes|c__Clostridia|o__Clostridiales|f__Clostridiaceae|g__Clostridium|s__Clostridium_sp._DL-VIII	0.0674157	0
	k__Bacteria|p__Firmicutes|c__Clostridia|o__Clostridiales|f__Clostridiaceae|g__Clostridium|s__Clostridium_sp._JN-1	0.011236	0
	k__Bacteria|p__Firmicutes|c__Clostridia|o__Clostridiales|f__Clostridiaceae|g__Clostridium|s__Clostridium_sp._MF28	0.011236	0
	k__Bacteria|p__Firmicutes|c__Clostridia|o__Clostridiales|f__Clostridiaceae|g__Clostridium|s__Clostridium_sp._SY8519	0.011236	0
	k__Bacteria|p__Firmicutes|c__Clostridia|o__Clostridiales|f__Clostridiaceae|g__Clostridium|s__Clostridium_tetani	0.0449438	0
	k__Bacteria|p__Firmicutes|c__Clostridia|o__Clostridiales|f__Clostridiaceae|g__Clostridium|s__Clostridium_thermarum	0.011236	0
	k__Bacteria|p__Firmicutes|c__Clostridia|o__Clostridiales|f__Clostridiaceae|g__Clostridium|s__Clostridium_tyrobutyricum	0.011236	0
	k__Bacteria|p__Firmicutes|c__Clostridia|o__Clostridiales|f__Clostridiaceae|g__Crassaminicella|s__Crassaminicella_sp._SY095	0.0224719	0
	k__Bacteria|p__Firmicutes|c__Clostridia|o__Clostridiales|f__Clostridiaceae|g__Geosporobacter|s__Geosporobacter_ferrireducens	0.0224719	0
	k__Bacteria|p__Firmicutes|c__Clostridia|o__Clostridiales|f__Clostridiaceae|g__Hathewaya|s__Hathewaya_histolytica	0.011236	0
	k__Bacteria|p__Firmicutes|c__Clostridia|o__Clostridiales|f__Clostridiaceae|g__Hungatella|s__Hungatella_hathewayi	0.011236	0
	k__Bacteria|p__Firmicutes|c__Clostridia|o__Clostridiales|f__Clostridiales_Family_XIII._Incertae_Sedis|g__Aminipila|s__Aminipila_butyrica	0.0224719	0
	k__Bacteria|p__Firmicutes|c__Clostridia|o__Clostridiales|f__Clostridiales_Family_XIII._Incertae_Sedis|g__Aminipila|s__Aminipila_sp._CBA3637	0.0224719	0
	k__Bacteria|p__Firmicutes|c__Clostridia|o__Clostridiales|f__Clostridiales_Family_XIII._Incertae_Sedis|g__Aminipila|s__Aminipila_sp._JN-18	0.0224719	0
	k__Bacteria|p__Firmicutes|c__Clostridia|o__Clostridiales|f__Clostridiales_Family_XIII._Incertae_Sedis|g__Mogibacterium|s__Mogibacterium_diversum	0.0224719	0
	k__Bacteria|p__Firmicutes|c__Clostridia|o__Clostridiales|f__Clostridiales_Family_XIII._Incertae_Sedis|g__Mogibacterium|s__Mogibacterium_pumilum	0.0224719	0
	k__Bacteria|p__Firmicutes|c__Clostridia|o__Clostridiales|f__Eubacteriaceae|g__Acetobacterium|s__Acetobacterium_woodii	0.011236	0
	k__Bacteria|p__Firmicutes|c__Clostridia|o__Clostridiales|f__Eubacteriaceae|g__Eubacterium|s__[Eubacterium]_cellulosolvens	0.0224719	0
	k__Bacteria|p__Firmicutes|c__Clostridia|o__Clostridiales|f__Eubacteriaceae|g__Eubacterium|s__Eubacterium_sp._NSJ-61	0.011236	0
	k__Bacteria|p__Firmicutes|c__Clostridia|o__Clostridiales|f__Heliobacteriaceae|g__Heliobacterium|s__Heliobacterium_modesticaldum	0.011236	0
	k__Bacteria|p__Firmicutes|c__Clostridia|o__Clostridiales|f__Heliobacteriaceae|g__Heliorestis|s__Heliorestis_convoluta	0.011236	0
	k__Bacteria|p__Firmicutes|c__Clostridia|o__Clostridiales|f__Lachnospiraceae|g__Anaerobutyricum|s__Anaerobutyricum_hallii	0.0337079	0
	k__Bacteria|p__Firmicutes|c__Clostridia|o__Clostridiales|f__Lachnospiraceae|g__Anaerocolumna|s__Anaerocolumna_cellulosilytica	0.0224719	0
	k__Bacteria|p__Firmicutes|c__Clostridia|o__Clostridiales|f__Lachnospiraceae|g__Anaerocolumna|s__Anaerocolumna_sp._CBA3638	0.011236	0
	k__Bacteria|p__Firmicutes|c__Clostridia|o__Clostridiales|f__Lachnospiraceae|g__Anaerocolumna|s__Anaerocolumna_sp._CTTW	0.0224719	0
	k__Bacteria|p__Firmicutes|c__Clostridia|o__Clostridiales|f__Lachnospiraceae|g__Anaerostipes|s__Anaerostipes_caccae	0.0224719	0
	k__Bacteria|p__Firmicutes|c__Clostridia|o__Clostridiales|f__Lachnospiraceae|g__Anaerostipes|s__Anaerostipes_hadrus	0.0449438	0
	k__Bacteria|p__Firmicutes|c__Clostridia|o__Clostridiales|f__Lachnospiraceae|g__Anaerostipes|s__Anaerostipes_rhamnosivorans	0.011236	0
	k__Bacteria|p__Firmicutes|c__Clostridia|o__Clostridiales|f__Lachnospiraceae|g__Anaerotignum|s__Anaerotignum_propionicum	0.011236	0
	k__Bacteria|p__Firmicutes|c__Clostridia|o__Clostridiales|f__Lachnospiraceae|g__Blautia|s__Blautia_argi	0.011236	0
	k__Bacteria|p__Firmicutes|c__Clostridia|o__Clostridiales|f__Lachnospiraceae|g__Blautia|s__Blautia_coccoides	0.011236	0
	k__Bacteria|p__Firmicutes|c__Clostridia|o__Clostridiales|f__Lachnospiraceae|g__Blautia|s__Blautia_hansenii	0.011236	0
	k__Bacteria|p__Firmicutes|c__Clostridia|o__Clostridiales|f__Lachnospiraceae|g__Blautia|s__Blautia_producta	0.0337079	0
	k__Bacteria|p__Firmicutes|c__Clostridia|o__Clostridiales|f__Lachnospiraceae|g__Blautia|s__Blautia_sp._LZLJ-3	0.0224719	0
	k__Bacteria|p__Firmicutes|c__Clostridia|o__Clostridiales|f__Lachnospiraceae|g__Blautia|s__Blautia_sp._SC05B48	0.0786517	0.166667
	k__Bacteria|p__Firmicutes|c__Clostridia|o__Clostridiales|f__Lachnospiraceae|g__Butyrivibrio|s__Butyrivibrio_fibrisolvens	0.0224719	0
	k__Bacteria|p__Firmicutes|c__Clostridia|o__Clostridiales|f__Lachnospiraceae|g__Butyrivibrio|s__Butyrivibrio_hungatei	0.011236	0
	k__Bacteria|p__Firmicutes|c__Clostridia|o__Clostridiales|f__Lachnospiraceae|g__Butyrivibrio|s__Butyrivibrio_proteoclasticus	0.0449438	0
	k__Bacteria|p__Firmicutes|c__Clostridia|o__Clostridiales|f__Lachnospiraceae|g__Enterocloster|s__Enterocloster_bolteae	0.011236	0
	k__Bacteria|p__Firmicutes|c__Clostridia|o__Clostridiales|f__Lachnospiraceae|g__Enterocloster|s__Enterocloster_clostridioformis	0.011236	0
	k__Bacteria|p__Firmicutes|c__Clostridia|o__Clostridiales|f__Lachnospiraceae|g__Herbinix|s__Herbinix_luporum	0.0449438	0
	k__Bacteria|p__Firmicutes|c__Clostridia|o__Clostridiales|f__Lachnospiraceae|g__Lachnoanaerobaculum|s__Lachnoanaerobaculum_umeaense	0.0449438	0
	k__Bacteria|p__Firmicutes|c__Clostridia|o__Clostridiales|f__Lachnospiraceae|g__Lachnoclostridium|s__[Clostridium]_hylemonae	0.0337079	0
	k__Bacteria|p__Firmicutes|c__Clostridia|o__Clostridiales|f__Lachnospiraceae|g__Lachnoclostridium|s__[Clostridium]_scindens	0.011236	0
	k__Bacteria|p__Firmicutes|c__Clostridia|o__Clostridiales|f__Lachnospiraceae|g__Lachnoclostridium|s__Lachnoclostridium_phocaeense	0.011236	0
	k__Bacteria|p__Firmicutes|c__Clostridia|o__Clostridiales|f__Lachnospiraceae|g__Lachnoclostridium|s__Lachnoclostridium_phytofermentans	0.011236	0
	k__Bacteria|p__Firmicutes|c__Clostridia|o__Clostridiales|f__Lachnospiraceae|g__Lachnoclostridium|s__Lachnoclostridium_sp._YL32	0.011236	0
	k__Bacteria|p__Firmicutes|c__Clostridia|o__Clostridiales|f__Lachnospiraceae|g__Lachnospira|s__Lachnospira_eligens	0.0449438	0
	k__Bacteria|p__Firmicutes|c__Clostridia|o__Clostridiales|f__Lachnospiraceae|g__Lacrimispora|s__Lacrimispora_saccharolytica	0.011236	0
	k__Bacteria|p__Firmicutes|c__Clostridia|o__Clostridiales|f__Lachnospiraceae|g__Lacrimispora|s__Lacrimispora_sphenoides	0.011236	0
	k__Bacteria|p__Firmicutes|c__Clostridia|o__Clostridiales|f__Lachnospiraceae|g__Mediterraneibacter|s__[Ruminococcus]_gnavus	0.0337079	0.0833333
	k__Bacteria|p__Firmicutes|c__Clostridia|o__Clostridiales|f__Lachnospiraceae|g__Pseudobutyrivibrio|s__Pseudobutyrivibrio_xylanivorans	0.0337079	0
	k__Bacteria|p__Firmicutes|c__Clostridia|o__Clostridiales|f__Lachnospiraceae|g__Roseburia|s__Roseburia_hominis	0.0224719	0
	k__Bacteria|p__Firmicutes|c__Clostridia|o__Clostridiales|f__Lachnospiraceae|g__Roseburia|s__Roseburia_intestinalis	0.011236	0
	k__Bacteria|p__Firmicutes|c__Clostridia|o__Clostridiales|f__Oscillospiraceae|g__Dysosmobacter|s__Dysosmobacter_welbionis	0.011236	0
	k__Bacteria|p__Firmicutes|c__Clostridia|o__Clostridiales|f__Oscillospiraceae|g__Oscillibacter|s__Oscillibacter_sp._PEA192	0.011236	0
	k__Bacteria|p__Firmicutes|c__Clostridia|o__Clostridiales|f__Oscillospiraceae|g__Oscillibacter|s__Oscillibacter_valericigenes	0.011236	0
	k__Bacteria|p__Firmicutes|c__Clostridia|o__Clostridiales|f__Peptococcaceae|g__Dehalobacterium|s__Dehalobacterium_formicoaceticum	0.0224719	0
	k__Bacteria|p__Firmicutes|c__Clostridia|o__Clostridiales|f__Peptococcaceae|g__Desulfallas|s__Desulfallas_gibsoniae	0.011236	0
	k__Bacteria|p__Firmicutes|c__Clostridia|o__Clostridiales|f__Peptococcaceae|g__Desulfitobacterium|s__Desulfitobacterium_hafniense	0.011236	0
	k__Bacteria|p__Firmicutes|c__Clostridia|o__Clostridiales|f__Peptococcaceae|g__Desulfitobacterium|s__Desulfitobacterium_metallireducens	0.011236	0
	k__Bacteria|p__Firmicutes|c__Clostridia|o__Clostridiales|f__Peptococcaceae|g__Desulfosporosinus|s__Desulfosporosinus_acidiphilus	0.011236	0
	k__Bacteria|p__Firmicutes|c__Clostridia|o__Clostridiales|f__Peptococcaceae|g__Desulfosporosinus|s__Desulfosporosinus_meridiei	0.011236	0
	k__Bacteria|p__Firmicutes|c__Clostridia|o__Clostridiales|f__Peptococcaceae|g__Desulfosporosinus|s__Desulfosporosinus_orientis	0.011236	0
	k__Bacteria|p__Firmicutes|c__Clostridia|o__Clostridiales|f__Peptococcaceae|g__Desulfosporosinus|s__Desulfosporosinus_youngiae	0.011236	0
	k__Bacteria|p__Firmicutes|c__Clostridia|o__Clostridiales|f__Peptococcaceae|g__Desulfotomaculum|s__Desulfotomaculum_nigrificans	0.011236	0
	k__Bacteria|p__Firmicutes|c__Clostridia|o__Clostridiales|f__Peptococcaceae|g__Desulfotomaculum|s__Desulfotomaculum_reducens	0.011236	0
	k__Bacteria|p__Firmicutes|c__Clostridia|o__Clostridiales|f__Peptococcaceae|g__Syntrophobotulus|s__Syntrophobotulus_glycolicus	0.011236	0
	k__Bacteria|p__Firmicutes|c__Clostridia|o__Clostridiales|f__Peptococcaceae|g__Thermincola|s__Thermincola_potens	0.011236	0
	k__Bacteria|p__Firmicutes|c__Clostridia|o__Clostridiales|f__Peptococcaceae|g__Thermoanaerosceptrum|s__Thermoanaerosceptrum_fracticalcis	0.011236	0
	k__Bacteria|p__Firmicutes|c__Clostridia|o__Clostridiales|f__Peptostreptococcaceae|g__Acetoanaerobium|s__Acetoanaerobium_sticklandii	0.011236	0
	k__Bacteria|p__Firmicutes|c__Clostridia|o__Clostridiales|f__Peptostreptococcaceae|g__Clostridioides|s__Clostridioides_difficile	0.0561798	0
	k__Bacteria|p__Firmicutes|c__Clostridia|o__Clostridiales|f__Peptostreptococcaceae|g__Filifactor|s__Filifactor_alocis	0.0449438	0
	k__Bacteria|p__Firmicutes|c__Clostridia|o__Clostridiales|f__Peptostreptococcaceae|g__Paeniclostridium|s__Paeniclostridium_sordellii	0.011236	0
	k__Bacteria|p__Firmicutes|c__Clostridia|o__Clostridiales|f__Peptostreptococcaceae|g__Paraclostridium|s__Paraclostridium_bifermentans	0.011236	0
	k__Bacteria|p__Firmicutes|c__Clostridia|o__Clostridiales|f__Peptostreptococcaceae|g__Peptacetobacter|s__Peptacetobacter_hiranonis	0.011236	0
	k__Bacteria|p__Firmicutes|c__Clostridia|o__Clostridiales|f__Peptostreptococcaceae|g__Peptoclostridium|s__Peptoclostridium_acidaminophilum	0.011236	0
	k__Bacteria|p__Firmicutes|c__Clostridia|o__Clostridiales|f__Peptostreptococcaceae|g__Romboutsia|s__Romboutsia_hominis	0.011236	0
	k__Bacteria|p__Firmicutes|c__Clostridia|o__Clostridiales|f__Peptostreptococcaceae|g__Romboutsia|s__Romboutsia_ilealis	0.011236	0
	k__Bacteria|p__Firmicutes|c__Clostridia|o__Clostridiales|f__Peptostreptococcaceae|g__Romboutsia|s__Romboutsia_sp._CE17	0.011236	0
	k__Bacteria|p__Firmicutes|c__Clostridia|o__Clostridiales|f__Ruminococcaceae|g__Acutalibacter|s__Acutalibacter_muris	0.011236	0
	k__Bacteria|p__Firmicutes|c__Clostridia|o__Clostridiales|f__Ruminococcaceae|g__Ethanoligenens|s__Ethanoligenens_harbinense	0.011236	0
	k__Bacteria|p__Firmicutes|c__Clostridia|o__Clostridiales|f__Ruminococcaceae|g__Faecalibacterium|s__Faecalibacterium_prausnitzii	0.0337079	0.333333
	k__Bacteria|p__Firmicutes|c__Clostridia|o__Clostridiales|f__Ruminococcaceae|g__Flavonifractor|s__Flavonifractor_plautii	0.0224719	0
	k__Bacteria|p__Firmicutes|c__Clostridia|o__Clostridiales|f__Ruminococcaceae|g__Ruminococcus|s__Ruminococcus_bicirculans	0.011236	0
	k__Bacteria|p__Firmicutes|c__Clostridia|o__Clostridiales|f__Ruminococcaceae|g__Ruminococcus|s__Ruminococcus_sp._JE7A12	0.011236	0
	k__Bacteria|p__Firmicutes|c__Clostridia|o__Clostridiales|f__Ruminococcaceae|g__Ruthenibacterium|s__Ruthenibacterium_lactatiformans	0.011236	0
	k__Bacteria|p__Firmicutes|c__Clostridia|o__Clostridiales|f__Syntrophomonadaceae|g__Candidatus_Syntrophocurvum|s__Candidatus_Syntrophocurvum_alkaliphilum	0.011236	0
	k__Bacteria|p__Firmicutes|c__Clostridia|o__Clostridiales|f__Syntrophomonadaceae|g__Syntrophomonas|s__Syntrophomonas_wolfei	0.011236	0
	k__Bacteria|p__Firmicutes|c__Clostridia|o__Clostridiales|f__Vallitaleaceae|g__Petrocella|s__Petrocella_atlantisensis	0.0224719	0
	k__Bacteria|p__Firmicutes|c__Clostridia|o__Clostridiales|g__Massilistercora|s__Massilistercora_timonensis	0.0224719	0
	k__Bacteria|p__Firmicutes|c__Clostridia|o__Clostridiales|g__Monoglobus|s__Monoglobus_pectinilyticus	0.011236	0
	k__Bacteria|p__Firmicutes|c__Clostridia|o__Halanaerobiales|f__Halanaerobiaceae|g__Halanaerobium|s__Halanaerobium_praevalens	0.011236	0
	k__Bacteria|p__Firmicutes|c__Clostridia|o__Halanaerobiales|f__Halobacteroidaceae|g__Acetohalobium|s__Acetohalobium_arabaticum	0.011236	0
	k__Bacteria|p__Firmicutes|c__Clostridia|o__Halanaerobiales|f__Halobacteroidaceae|g__Halobacteroides|s__Halobacteroides_halobius	0.011236	0
	k__Bacteria|p__Firmicutes|c__Clostridia|o__Halanaerobiales|g__Anoxybacter|s__Anoxybacter_fermentans	0.0224719	0
	k__Bacteria|p__Firmicutes|c__Clostridia|o__Thermoanaerobacterales|f__Thermoanaerobacteraceae|g__Carboxydothermus|s__Carboxydothermus_hydrogenoformans	0.011236	0
	k__Bacteria|p__Firmicutes|c__Clostridia|o__Thermoanaerobacterales|f__Thermoanaerobacteraceae|g__Thermoanaerobacter|s__Thermoanaerobacter_italicus	0.011236	0
	k__Bacteria|p__Firmicutes|c__Clostridia|o__Thermoanaerobacterales|f__Thermoanaerobacterales_Family_III._Incertae_Sedis|g__Caldicellulosiruptor|s__Caldicellulosiruptor_kronotskyensis	0.011236	0
	k__Bacteria|p__Firmicutes|c__Clostridia|o__Thermoanaerobacterales|f__Thermoanaerobacterales_Family_III._Incertae_Sedis|g__Thermoanaerobacterium|s__Thermoanaerobacterium_aotearoense	0.011236	0
	k__Bacteria|p__Firmicutes|c__Clostridia|o__Thermoanaerobacterales|f__Thermoanaerobacterales_Family_III._Incertae_Sedis|g__Thermoanaerobacterium|s__Thermoanaerobacterium_thermosaccharolyticum	0.011236	0
	k__Bacteria|p__Firmicutes|c__Clostridia|o__Thermoanaerobacterales|f__Thermoanaerobacterales_Family_IV._Incertae_Sedis|g__Mahella|s__Mahella_australiensis	0.011236	0
	k__Bacteria|p__Firmicutes|c__Clostridia|o__Thermosediminibacterales|f__Tepidanaerobacteraceae|g__Biomaibacter|s__Biomaibacter_acetigenes	0.0224719	0
	k__Bacteria|p__Firmicutes|c__Erysipelotrichia|o__Erysipelotrichales|f__Erysipelotrichaceae|g__Amedibacterium|s__Amedibacterium_intestinale	0.011236	0
	k__Bacteria|p__Firmicutes|c__Erysipelotrichia|o__Erysipelotrichales|f__Erysipelotrichaceae|g__Erysipelatoclostridium|s__Erysipelatoclostridium_ramosum	0.011236	0
	k__Bacteria|p__Firmicutes|c__Erysipelotrichia|o__Erysipelotrichales|f__Erysipelotrichaceae|g__Erysipelothrix|s__Erysipelothrix_inopinata	0.011236	0
	k__Bacteria|p__Firmicutes|c__Erysipelotrichia|o__Erysipelotrichales|f__Erysipelotrichaceae|g__Erysipelothrix|s__Erysipelothrix_larvae	0.011236	0
	k__Bacteria|p__Firmicutes|c__Erysipelotrichia|o__Erysipelotrichales|f__Erysipelotrichaceae|g__Erysipelothrix|s__Erysipelothrix_sp._HDW6C	0.011236	0
	k__Bacteria|p__Firmicutes|c__Erysipelotrichia|o__Erysipelotrichales|f__Erysipelotrichaceae|g__Faecalibaculum|s__Faecalibaculum_rodentium	0.011236	0
	k__Bacteria|p__Firmicutes|c__Erysipelotrichia|o__Erysipelotrichales|f__Erysipelotrichaceae|g__Faecalitalea|s__Faecalitalea_cylindroides	0.011236	0
	k__Bacteria|p__Firmicutes|c__Erysipelotrichia|o__Erysipelotrichales|f__Erysipelotrichaceae|g__Intestinibaculum|s__Intestinibaculum_porci	0.011236	0
	k__Bacteria|p__Firmicutes|c__Limnochordia|o__Limnochordales|f__Limnochordaceae|g__Limnochorda|s__Limnochorda_pilosa	0.011236	0
	k__Bacteria|p__Firmicutes|c__Negativicutes|o__Acidaminococcales|f__Acidaminococcaceae|g__Acidaminococcus|s__Acidaminococcus_fermentans	0.011236	0
	k__Bacteria|p__Firmicutes|c__Negativicutes|o__Acidaminococcales|f__Acidaminococcaceae|g__Phascolarctobacterium|s__Phascolarctobacterium_faecium	0.011236	0
	k__Bacteria|p__Firmicutes|c__Negativicutes|o__Selenomonadales|f__Selenomonadaceae|g__Pectinatus|s__Pectinatus_frisingensis	0.011236	0
	k__Bacteria|p__Firmicutes|c__Negativicutes|o__Selenomonadales|f__Selenomonadaceae|g__Selenomonas|s__Selenomonas_ruminantium	0.011236	0
	k__Bacteria|p__Firmicutes|c__Negativicutes|o__Selenomonadales|f__Selenomonadaceae|g__Selenomonas|s__Selenomonas_sp._Marseille-Q3039	0.011236	0
	k__Bacteria|p__Firmicutes|c__Negativicutes|o__Selenomonadales|f__Selenomonadaceae|g__Selenomonas|s__Selenomonas_sp._oral_taxon_126	0.011236	0
	k__Bacteria|p__Firmicutes|c__Negativicutes|o__Selenomonadales|f__Selenomonadaceae|g__Selenomonas|s__Selenomonas_sp._oral_taxon_136	0.011236	0
	k__Bacteria|p__Firmicutes|c__Negativicutes|o__Selenomonadales|f__Selenomonadaceae|g__Selenomonas|s__Selenomonas_sp._oral_taxon_478	0.011236	0
	k__Bacteria|p__Firmicutes|c__Negativicutes|o__Selenomonadales|f__Selenomonadaceae|g__Selenomonas|s__Selenomonas_sputigena	0.0337079	0
	k__Bacteria|p__Firmicutes|c__Negativicutes|o__Selenomonadales|f__Sporomusaceae|g__Sporomusa|s__Sporomusa_termitida	0.011236	0
	k__Bacteria|p__Firmicutes|c__Negativicutes|o__Veillonellales|f__Veillonellaceae|g__Dialister|s__Dialister_pneumosintes	0.0337079	0
	k__Bacteria|p__Firmicutes|c__Negativicutes|o__Veillonellales|f__Veillonellaceae|g__Megasphaera|s__Megasphaera_elsdenii	0.011236	0
	k__Bacteria|p__Firmicutes|c__Negativicutes|o__Veillonellales|f__Veillonellaceae|g__Megasphaera|s__Megasphaera_stantonii	0.0224719	0
	k__Bacteria|p__Firmicutes|c__Negativicutes|o__Veillonellales|f__Veillonellaceae|g__Veillonella|s__Veillonella_atypica	0.011236	0
	k__Bacteria|p__Firmicutes|c__Negativicutes|o__Veillonellales|f__Veillonellaceae|g__Veillonella|s__Veillonella_dispar	0.011236	0
	k__Bacteria|p__Firmicutes|c__Negativicutes|o__Veillonellales|f__Veillonellaceae|g__Veillonella|s__Veillonella_parvula	0.0224719	0
	k__Bacteria|p__Firmicutes|c__Negativicutes|o__Veillonellales|f__Veillonellaceae|g__Veillonella|s__Veillonella_rodentium	0.011236	0
	k__Bacteria|p__Firmicutes|c__Tissierellia|g__Ezakiella|s__Ezakiella_massiliensis	0.011236	0
	k__Bacteria|p__Firmicutes|c__Tissierellia|o__Tissierellales|f__Gottschalkiaceae|g__Gottschalkia|s__Gottschalkia_acidurici	0.011236	0
	k__Bacteria|p__Firmicutes|c__Tissierellia|o__Tissierellales|f__Peptoniphilaceae|g__Anaerococcus|s__Anaerococcus_prevotii	0	0.0833333
	k__Bacteria|p__Firmicutes|c__Tissierellia|o__Tissierellales|f__Peptoniphilaceae|g__Finegoldia|s__Finegoldia_magna	0.011236	0
	k__Bacteria|p__Firmicutes|c__Tissierellia|o__Tissierellales|f__Peptoniphilaceae|g__Parvimonas|s__Parvimonas_micra	0.0674157	0
	k__Bacteria|p__Firmicutes|c__Tissierellia|o__Tissierellales|f__Peptoniphilaceae|g__Peptoniphilus|s__Peptoniphilus_harei	0.0224719	0
	k__Bacteria|p__Firmicutes|c__Tissierellia|o__Tissierellales|f__Peptoniphilaceae|g__Peptoniphilus|s__Peptoniphilus_ivorii	0.011236	0
	k__Bacteria|p__Firmicutes|c__Tissierellia|o__Tissierellales|f__Peptoniphilaceae|g__Peptoniphilus|s__Peptoniphilus_sp._ING2-D1G	0.011236	0
	k__Bacteria|p__Firmicutes|c__Tissierellia|o__Tissierellales|f__Tissierellaceae|g__Gudongella|s__Gudongella_oleilytica	0.0224719	0
	k__Bacteria|p__Firmicutes|c__Tissierellia|o__Tissierellales|f__Tissierellaceae|g__Tissierella|s__Tissierellia_sp._JN-28	0.011236	0
	k__Bacteria|p__Firmicutes|s__endosymbiont_TC1_of_Trimyema_compressum	0.011236	0
	k__Bacteria|p__Fusobacteria|c__Fusobacteriia|o__Fusobacteriales|f__Fusobacteriaceae|g__Fusobacterium|s__Fusobacterium_gonidiaformans	0.011236	0
	k__Bacteria|p__Fusobacteria|c__Fusobacteriia|o__Fusobacteriales|f__Fusobacteriaceae|g__Fusobacterium|s__Fusobacterium_hwasookii	0.0561798	0
	k__Bacteria|p__Fusobacteria|c__Fusobacteriia|o__Fusobacteriales|f__Fusobacteriaceae|g__Fusobacterium|s__Fusobacterium_mortiferum	0.0224719	0
	k__Bacteria|p__Fusobacteria|c__Fusobacteriia|o__Fusobacteriales|f__Fusobacteriaceae|g__Fusobacterium|s__Fusobacterium_necrophorum	0.011236	0
	k__Bacteria|p__Fusobacteria|c__Fusobacteriia|o__Fusobacteriales|f__Fusobacteriaceae|g__Fusobacterium|s__Fusobacterium_nucleatum	0.292135	0.0833333
	k__Bacteria|p__Fusobacteria|c__Fusobacteriia|o__Fusobacteriales|f__Fusobacteriaceae|g__Fusobacterium|s__Fusobacterium_periodonticum	0.011236	0
	k__Bacteria|p__Fusobacteria|c__Fusobacteriia|o__Fusobacteriales|f__Fusobacteriaceae|g__Fusobacterium|s__Fusobacterium_pseudoperiodonticum	0.0449438	0
	k__Bacteria|p__Fusobacteria|c__Fusobacteriia|o__Fusobacteriales|f__Fusobacteriaceae|g__Fusobacterium|s__Fusobacterium_sp._NSJ-57	0.0224719	0
	k__Bacteria|p__Fusobacteria|c__Fusobacteriia|o__Fusobacteriales|f__Fusobacteriaceae|g__Fusobacterium|s__Fusobacterium_sp._oral_taxon_203	0.0449438	0
	k__Bacteria|p__Fusobacteria|c__Fusobacteriia|o__Fusobacteriales|f__Fusobacteriaceae|g__Fusobacterium|s__Fusobacterium_ulcerans	0.011236	0
	k__Bacteria|p__Fusobacteria|c__Fusobacteriia|o__Fusobacteriales|f__Fusobacteriaceae|g__Fusobacterium|s__Fusobacterium_varium	0.011236	0
	k__Bacteria|p__Fusobacteria|c__Fusobacteriia|o__Fusobacteriales|f__Leptotrichiaceae|g__Leptotrichia|s__Leptotrichia_buccalis	0.011236	0
	k__Bacteria|p__Fusobacteria|c__Fusobacteriia|o__Fusobacteriales|f__Leptotrichiaceae|g__Leptotrichia|s__Leptotrichia_sp._oral_taxon_212	0.011236	0
	k__Bacteria|p__Gemmatimonadetes|c__Gemmatimonadetes|o__Gemmatimonadales|f__Gemmatimonadaceae|g__Gemmatirosa|s__Gemmatirosa_kalamazoonesis	0.011236	0
	k__Bacteria|p__Planctomycetes|c__Candidatus_Brocadiae|o__Candidatus_Brocadiales|f__Candidatus_Brocadiaceae|g__Candidatus_Kuenenia|s__Candidatus_Kuenenia_stuttgartiensis	0.011236	0
	k__Bacteria|p__Planctomycetes|c__Phycisphaerae|o__Sedimentisphaerales|f__Sedimentisphaeraceae|g__Limihaloglobus|s__Limihaloglobus_sulfuriphilus	0.011236	0
	k__Bacteria|p__Planctomycetes|c__Planctomycetia|o__Isosphaerales|f__Isosphaeraceae|g__Aquisphaera|s__Aquisphaera_giovannonii	0.011236	0
	k__Bacteria|p__Planctomycetes|c__Planctomycetia|o__Pirellulales|f__Lacipirellulaceae|g__Bythopirellula|s__Bythopirellula_goksoyri	0.011236	0
	k__Bacteria|p__Planctomycetes|c__Planctomycetia|o__Planctomycetales|f__Planctomycetaceae|g__Fuerstia|s__Fuerstia_marisgermanicae	0.011236	0
	k__Bacteria|p__Planctomycetes|c__Planctomycetia|o__Planctomycetales|f__Planctomycetaceae|g__Planctomyces|s__Planctomyces_sp._SH-PL14	0.011236	0
	k__Bacteria|p__Planctomycetes|c__Planctomycetia|o__Planctomycetales|f__Planctomycetaceae|g__Planctomyces|s__Planctomyces_sp._SH-PL62	0.011236	0
	k__Bacteria|p__Proteobacteria|c__Alphaproteobacteria|o__Caulobacterales|f__Caulobacteraceae|g__Brevundimonas|s__Brevundimonas_diminuta	0.011236	0.0833333
	k__Bacteria|p__Proteobacteria|c__Alphaproteobacteria|o__Caulobacterales|f__Caulobacteraceae|g__Brevundimonas|s__Brevundimonas_sp._Bb-A	0.011236	0.0833333
	k__Bacteria|p__Proteobacteria|c__Alphaproteobacteria|o__Caulobacterales|f__Caulobacteraceae|g__Brevundimonas|s__Brevundimonas_sp._GW460-12-10-14-LB2	0.011236	0
	k__Bacteria|p__Proteobacteria|c__Alphaproteobacteria|o__Caulobacterales|f__Caulobacteraceae|g__Brevundimonas|s__Brevundimonas_sp._SGAir0440	0.0224719	0
	k__Bacteria|p__Proteobacteria|c__Alphaproteobacteria|o__Caulobacterales|f__Caulobacteraceae|g__Brevundimonas|s__Brevundimonas_vancanneytii	0.0224719	0
	k__Bacteria|p__Proteobacteria|c__Alphaproteobacteria|o__Caulobacterales|f__Caulobacteraceae|g__Brevundimonas|s__Brevundimonas_vesicularis	0.0786517	0
	k__Bacteria|p__Proteobacteria|c__Alphaproteobacteria|o__Caulobacterales|f__Caulobacteraceae|g__Caulobacter|s__Caulobacter_mirabilis	0.011236	0
	k__Bacteria|p__Proteobacteria|c__Alphaproteobacteria|o__Caulobacterales|f__Caulobacteraceae|g__Phenylobacterium|s__Phenylobacterium_zucineum	0.011236	0
	k__Bacteria|p__Proteobacteria|c__Alphaproteobacteria|o__Holosporales|f__Holosporaceae|s__endosymbiont_of_Acanthamoeba_sp._UWC8	0	0.0833333
	k__Bacteria|p__Proteobacteria|c__Alphaproteobacteria|o__Parvularculales|f__Parvularculaceae|g__Parvularcula|s__Parvularcula_bermudensis	0.011236	0
	k__Bacteria|p__Proteobacteria|c__Alphaproteobacteria|o__Pelagibacterales|f__Pelagibacteraceae|g__Candidatus_Pelagibacter|s__Candidatus_Pelagibacter_ubique	0.011236	0
	k__Bacteria|p__Proteobacteria|c__Alphaproteobacteria|o__Rhizobiales|f__Bradyrhizobiaceae|g__Bradyrhizobium|s__Bradyrhizobium_erythrophlei	0.011236	0
	k__Bacteria|p__Proteobacteria|c__Alphaproteobacteria|o__Rhizobiales|f__Bradyrhizobiaceae|g__Bradyrhizobium|s__Bradyrhizobium_lablabi	0.011236	0
	k__Bacteria|p__Proteobacteria|c__Alphaproteobacteria|o__Rhizobiales|f__Bradyrhizobiaceae|g__Bradyrhizobium|s__Bradyrhizobium_sp._SK17	0.382022	0.333333
	k__Bacteria|p__Proteobacteria|c__Alphaproteobacteria|o__Rhizobiales|f__Methylobacteriaceae|g__Methylobacterium|s__Methylobacterium_aquaticum	0.0449438	0
	k__Bacteria|p__Proteobacteria|c__Alphaproteobacteria|o__Rhizobiales|f__Methylobacteriaceae|g__Methylobacterium|s__Methylobacterium_brachiatum	0.0337079	0
	k__Bacteria|p__Proteobacteria|c__Alphaproteobacteria|o__Rhizobiales|f__Methylobacteriaceae|g__Methylobacterium|s__Methylobacterium_currus	0.011236	0
	k__Bacteria|p__Proteobacteria|c__Alphaproteobacteria|o__Rhizobiales|f__Methylobacteriaceae|g__Methylobacterium|s__Methylobacterium_oryzae	0.011236	0
	k__Bacteria|p__Proteobacteria|c__Alphaproteobacteria|o__Rhizobiales|f__Methylobacteriaceae|g__Methylobacterium|s__Methylobacterium_phyllosphaerae	0.0898876	0
	k__Bacteria|p__Proteobacteria|c__Alphaproteobacteria|o__Rhizobiales|f__Methylobacteriaceae|g__Methylobacterium|s__Methylobacterium_radiotolerans	0.0224719	0
	k__Bacteria|p__Proteobacteria|c__Alphaproteobacteria|o__Rhizobiales|f__Methylobacteriaceae|g__Methylobacterium|s__Methylobacterium_sp._17Sr1-43	0.011236	0
	k__Bacteria|p__Proteobacteria|c__Alphaproteobacteria|o__Rhizobiales|f__Methylobacteriaceae|g__Methylobacterium|s__Methylobacterium_sp._C1	0.011236	0
	k__Bacteria|p__Proteobacteria|c__Alphaproteobacteria|o__Rhizobiales|f__Methylobacteriaceae|g__Methylobacterium|s__Methylobacterium_sp._XJLW	0.0786517	0
	k__Bacteria|p__Proteobacteria|c__Alphaproteobacteria|o__Rhizobiales|f__Methylobacteriaceae|g__Methylorubrum|s__Methylorubrum_extorquens	0.011236	0
	k__Bacteria|p__Proteobacteria|c__Alphaproteobacteria|o__Rhizobiales|f__Phyllobacteriaceae|g__Hoeflea|s__Hoeflea_sp._IMCC20628	0.011236	0
	k__Bacteria|p__Proteobacteria|c__Alphaproteobacteria|o__Rhizobiales|f__Rhizobiaceae|g__Agrobacterium|s__Agrobacterium_fabrum	0.0337079	0
	k__Bacteria|p__Proteobacteria|c__Alphaproteobacteria|o__Rhizobiales|f__Rhizobiaceae|g__Agrobacterium|s__Agrobacterium_tumefaciens	0.011236	0
	k__Bacteria|p__Proteobacteria|c__Alphaproteobacteria|o__Rhizobiales|f__Rhizobiaceae|g__Liberibacter|s__Candidatus_Liberibacter_asiaticus	0.0224719	0
	k__Bacteria|p__Proteobacteria|c__Alphaproteobacteria|o__Rhizobiales|f__Rhizobiaceae|g__Rhizobium|s__Rhizobium_leguminosarum	0.0337079	0
	k__Bacteria|p__Proteobacteria|c__Alphaproteobacteria|o__Rhizobiales|f__Rhizobiaceae|g__Rhizobium|s__Rhizobium_oryzihabitans	0	0.0833333
	k__Bacteria|p__Proteobacteria|c__Alphaproteobacteria|o__Rhizobiales|f__Rhizobiaceae|g__Rhizobium|s__Rhizobium_sp._11515TR	0.011236	0
	k__Bacteria|p__Proteobacteria|c__Alphaproteobacteria|o__Rhizobiales|f__Rhizobiaceae|g__Rhizobium|s__Rhizobium_tropici	0.011236	0
	k__Bacteria|p__Proteobacteria|c__Alphaproteobacteria|o__Rhizobiales|f__Xanthobacteraceae|g__Pseudolabrys|s__Pseudolabrys_taiwanensis	0.011236	0
	k__Bacteria|p__Proteobacteria|c__Alphaproteobacteria|o__Rhizobiales|g__Hartmannibacter|s__Hartmannibacter_diazotrophicus	0.011236	0
	k__Bacteria|p__Proteobacteria|c__Alphaproteobacteria|o__Rhodobacterales|f__Hyphomonadaceae|g__Hyphomonas|s__Hyphomonas_neptunium	0.011236	0
	k__Bacteria|p__Proteobacteria|c__Alphaproteobacteria|o__Rhodobacterales|f__Rhodobacteraceae|g__Haematobacter|s__Haematobacter_massiliensis	0.0224719	0
	k__Bacteria|p__Proteobacteria|c__Alphaproteobacteria|o__Rhodobacterales|f__Rhodobacteraceae|g__Monaibacterium|s__Monaibacterium_sp._ALG8	0.011236	0
	k__Bacteria|p__Proteobacteria|c__Alphaproteobacteria|o__Rhodobacterales|f__Rhodobacteraceae|g__Paracoccus|s__Paracoccus_aestuarii	0.011236	0
	k__Bacteria|p__Proteobacteria|c__Alphaproteobacteria|o__Rhodobacterales|f__Rhodobacteraceae|g__Paracoccus|s__Paracoccus_aminovorans	0.011236	0
	k__Bacteria|p__Proteobacteria|c__Alphaproteobacteria|o__Rhodobacterales|f__Rhodobacteraceae|g__Paracoccus|s__Paracoccus_contaminans	0.011236	0
	k__Bacteria|p__Proteobacteria|c__Alphaproteobacteria|o__Rhodobacterales|f__Rhodobacteraceae|g__Paracoccus|s__Paracoccus_liaowanqingii	0.011236	0
	k__Bacteria|p__Proteobacteria|c__Alphaproteobacteria|o__Rhodobacterales|f__Rhodobacteraceae|g__Paracoccus|s__Paracoccus_mutanolyticus	0.011236	0
	k__Bacteria|p__Proteobacteria|c__Alphaproteobacteria|o__Rhodobacterales|f__Rhodobacteraceae|g__Paracoccus|s__Paracoccus_sanguinis	0	0.0833333
	k__Bacteria|p__Proteobacteria|c__Alphaproteobacteria|o__Rhodobacterales|f__Rhodobacteraceae|g__Paracoccus|s__Paracoccus_sp._AK26	0	0.0833333
	k__Bacteria|p__Proteobacteria|c__Alphaproteobacteria|o__Rhodobacterales|f__Rhodobacteraceae|g__Paracoccus|s__Paracoccus_sp._Arc7-R13	0.359551	0.0833333
	k__Bacteria|p__Proteobacteria|c__Alphaproteobacteria|o__Rhodobacterales|f__Rhodobacteraceae|g__Paracoccus|s__Paracoccus_zhejiangensis	0	0.0833333
	k__Bacteria|p__Proteobacteria|c__Alphaproteobacteria|o__Rhodobacterales|f__Rhodobacteraceae|g__Paraoceanicella|s__Paraoceanicella_profunda	0.011236	0
	k__Bacteria|p__Proteobacteria|c__Alphaproteobacteria|o__Rhodobacterales|f__Rhodobacteraceae|g__Planktomarina|s__Planktomarina_temperata	0.303371	0
	k__Bacteria|p__Proteobacteria|c__Alphaproteobacteria|o__Rhodobacterales|f__Rhodobacteraceae|g__Rhodobacter|s__Rhodobacter_sp._LPB0142	0.011236	0
	k__Bacteria|p__Proteobacteria|c__Alphaproteobacteria|o__Rhodobacterales|f__Rhodobacteraceae|g__Rhodobacter|s__Rhodobacter_sphaeroides	0	0.0833333
	k__Bacteria|p__Proteobacteria|c__Alphaproteobacteria|o__Rhodobacterales|f__Rhodobacteraceae|g__Roseovarius|s__Roseovarius_sp._THAF9	0.011236	0
	k__Bacteria|p__Proteobacteria|c__Alphaproteobacteria|o__Rhodobacterales|f__Rhodobacteraceae|g__Tabrizicola|s__Tabrizicola_piscis	0.011236	0
	k__Bacteria|p__Proteobacteria|c__Alphaproteobacteria|o__Rhodospirillales|f__Rhodospirillaceae|g__Candidatus_Endolissoclinum|s__Candidatus_Endolissoclinum_faulkneri	0.011236	0
	k__Bacteria|p__Proteobacteria|c__Alphaproteobacteria|o__Rhodospirillales|f__Rhodospirillaceae|g__Skermanella|s__Skermanella_pratensis	0.0224719	0
	k__Bacteria|p__Proteobacteria|c__Alphaproteobacteria|o__Rickettsiales|f__Anaplasmataceae|g__Anaplasma|s__Anaplasma_phagocytophilum	0.011236	0
	k__Bacteria|p__Proteobacteria|c__Alphaproteobacteria|o__Rickettsiales|f__Anaplasmataceae|g__Wolbachia|s__Wolbachia_endosymbiont_of_Litomosoides_sigmodontis	0.011236	0
	k__Bacteria|p__Proteobacteria|c__Alphaproteobacteria|o__Rickettsiales|f__Candidatus_Deianiraeaceae|g__Candidatus_Deianiraea|s__Candidatus_Deianiraea_vastatrix	0	0.0833333
	k__Bacteria|p__Proteobacteria|c__Alphaproteobacteria|o__Rickettsiales|f__Candidatus_Midichloriaceae|g__Candidatus_Fokinia|s__Candidatus_Fokinia_solitaria	0.011236	0
	k__Bacteria|p__Proteobacteria|c__Alphaproteobacteria|o__Rickettsiales|f__Rickettsiaceae|g__Candidatus_Phycorickettsia|s__Candidatus_Phycorickettsia_trachydisci	0.0224719	0
	k__Bacteria|p__Proteobacteria|c__Alphaproteobacteria|o__Rickettsiales|f__Rickettsiaceae|g__Rickettsia|s__Rickettsia_australis	0.011236	0
	k__Bacteria|p__Proteobacteria|c__Alphaproteobacteria|o__Sphingomonadales|f__Erythrobacteraceae|g__Erythrobacter|s__Erythrobacter_sp._HKB08	0.0337079	0
	k__Bacteria|p__Proteobacteria|c__Alphaproteobacteria|o__Sphingomonadales|f__Sphingomonadaceae|g__Novosphingobium|s__Novosphingobium_pentaromativorans	0.011236	0
	k__Bacteria|p__Proteobacteria|c__Alphaproteobacteria|o__Sphingomonadales|f__Sphingomonadaceae|g__Novosphingobium|s__Novosphingobium_resinovorum	0.011236	0
	k__Bacteria|p__Proteobacteria|c__Alphaproteobacteria|o__Sphingomonadales|f__Sphingomonadaceae|g__Sphingobium|s__Sphingobium_hydrophobicum	0.011236	0
	k__Bacteria|p__Proteobacteria|c__Alphaproteobacteria|o__Sphingomonadales|f__Sphingomonadaceae|g__Sphingobium|s__Sphingobium_sp._RSMS	0.011236	0
	k__Bacteria|p__Proteobacteria|c__Alphaproteobacteria|o__Sphingomonadales|f__Sphingomonadaceae|g__Sphingobium|s__Sphingobium_yanoikuyae	0.0337079	0.0833333
	k__Bacteria|p__Proteobacteria|c__Alphaproteobacteria|o__Sphingomonadales|f__Sphingomonadaceae|g__Sphingomonas|s__Sphingomonas_melonis	0.101124	0
	k__Bacteria|p__Proteobacteria|c__Alphaproteobacteria|o__Sphingomonadales|f__Sphingomonadaceae|g__Sphingomonas|s__Sphingomonas_sp._HMP9	0.011236	0
	k__Bacteria|p__Proteobacteria|c__Alphaproteobacteria|o__Sphingomonadales|f__Sphingomonadaceae|g__Sphingomonas|s__Sphingomonas_sp._NIC1	0.11236	0
	k__Bacteria|p__Proteobacteria|c__Betaproteobacteria|o__Burkholderiales|f__Alcaligenaceae|g__Achromobacter|s__Achromobacter_xylosoxidans	0.011236	0
	k__Bacteria|p__Proteobacteria|c__Betaproteobacteria|o__Burkholderiales|f__Alcaligenaceae|g__Alcaligenes|s__Alcaligenes_faecalis	0.011236	0
	k__Bacteria|p__Proteobacteria|c__Betaproteobacteria|o__Burkholderiales|f__Alcaligenaceae|g__Taylorella|s__Taylorella_equigenitalis	0.011236	0
	k__Bacteria|p__Proteobacteria|c__Betaproteobacteria|o__Burkholderiales|f__Burkholderiaceae|g__Burkholderia|s__Burkholderia_cenocepacia	0.0224719	0
	k__Bacteria|p__Proteobacteria|c__Betaproteobacteria|o__Burkholderiales|f__Burkholderiaceae|g__Burkholderia|s__Burkholderia_cepacia	0.0224719	0
	k__Bacteria|p__Proteobacteria|c__Betaproteobacteria|o__Burkholderiales|f__Burkholderiaceae|g__Burkholderia|s__Burkholderia_contaminans	0.011236	0
	k__Bacteria|p__Proteobacteria|c__Betaproteobacteria|o__Burkholderiales|f__Burkholderiaceae|g__Burkholderia|s__Burkholderia_glumae	0.011236	0
	k__Bacteria|p__Proteobacteria|c__Betaproteobacteria|o__Burkholderiales|f__Burkholderiaceae|g__Burkholderia|s__Burkholderia_multivorans	0.0224719	0
	k__Bacteria|p__Proteobacteria|c__Betaproteobacteria|o__Burkholderiales|f__Burkholderiaceae|g__Burkholderia|s__Burkholderia_pseudomallei	0.0449438	0
	k__Bacteria|p__Proteobacteria|c__Betaproteobacteria|o__Burkholderiales|f__Burkholderiaceae|g__Burkholderia|s__Burkholderia_pseudomultivorans	0.011236	0
	k__Bacteria|p__Proteobacteria|c__Betaproteobacteria|o__Burkholderiales|f__Burkholderiaceae|g__Burkholderia|s__Burkholderia_sp._DHOD12	0.011236	0
	k__Bacteria|p__Proteobacteria|c__Betaproteobacteria|o__Burkholderiales|f__Burkholderiaceae|g__Burkholderia|s__Burkholderia_sp._KK1	0.0224719	0
	k__Bacteria|p__Proteobacteria|c__Betaproteobacteria|o__Burkholderiales|f__Burkholderiaceae|g__Burkholderia|s__Burkholderia_thailandensis	0.0337079	0
	k__Bacteria|p__Proteobacteria|c__Betaproteobacteria|o__Burkholderiales|f__Burkholderiaceae|g__Burkholderia|s__Burkholderia_vietnamiensis	0.011236	0
	k__Bacteria|p__Proteobacteria|c__Betaproteobacteria|o__Burkholderiales|f__Burkholderiaceae|g__Cupriavidus|s__Cupriavidus_metallidurans	0.314607	0
	k__Bacteria|p__Proteobacteria|c__Betaproteobacteria|o__Burkholderiales|f__Burkholderiaceae|g__Lautropia|s__Lautropia_mirabilis	0.011236	0.0833333
	k__Bacteria|p__Proteobacteria|c__Betaproteobacteria|o__Burkholderiales|f__Burkholderiaceae|g__Paraburkholderia|s__Paraburkholderia_fungorum	0.0224719	0.916667
	k__Bacteria|p__Proteobacteria|c__Betaproteobacteria|o__Burkholderiales|f__Burkholderiaceae|g__Paraburkholderia|s__Paraburkholderia_hospita	0.011236	0
	k__Bacteria|p__Proteobacteria|c__Betaproteobacteria|o__Burkholderiales|f__Burkholderiaceae|g__Polynucleobacter|s__Polynucleobacter_acidiphobus	0.011236	0
	k__Bacteria|p__Proteobacteria|c__Betaproteobacteria|o__Burkholderiales|f__Burkholderiaceae|g__Polynucleobacter|s__Polynucleobacter_necessarius	0.011236	0
	k__Bacteria|p__Proteobacteria|c__Betaproteobacteria|o__Burkholderiales|f__Burkholderiaceae|g__Ralstonia|s__Ralstonia_insidiosa	0.011236	0.166667
	k__Bacteria|p__Proteobacteria|c__Betaproteobacteria|o__Burkholderiales|f__Burkholderiaceae|g__Ralstonia|s__Ralstonia_mannitolilytica	0.0561798	0
	k__Bacteria|p__Proteobacteria|c__Betaproteobacteria|o__Burkholderiales|f__Burkholderiaceae|g__Ralstonia|s__Ralstonia_pickettii	0.52809	1
	k__Bacteria|p__Proteobacteria|c__Betaproteobacteria|o__Burkholderiales|f__Comamonadaceae|g__Acidovorax|s__Acidovorax_avenae	0.0561798	0
	k__Bacteria|p__Proteobacteria|c__Betaproteobacteria|o__Burkholderiales|f__Comamonadaceae|g__Acidovorax|s__Acidovorax_ebreus	0.0224719	0
	k__Bacteria|p__Proteobacteria|c__Betaproteobacteria|o__Burkholderiales|f__Comamonadaceae|g__Acidovorax|s__Acidovorax_sp._JS42	0.0224719	0
	k__Bacteria|p__Proteobacteria|c__Betaproteobacteria|o__Burkholderiales|f__Comamonadaceae|g__Comamonas|s__Comamonas_testosteroni	0.325843	0.0833333
	k__Bacteria|p__Proteobacteria|c__Betaproteobacteria|o__Burkholderiales|f__Comamonadaceae|g__Comamonas|s__Comamonas_thiooxydans	0.0449438	0
	k__Bacteria|p__Proteobacteria|c__Betaproteobacteria|o__Burkholderiales|f__Comamonadaceae|g__Delftia|s__Delftia_acidovorans	0.011236	0
	k__Bacteria|p__Proteobacteria|c__Betaproteobacteria|o__Burkholderiales|f__Comamonadaceae|g__Delftia|s__Delftia_tsuruhatensis	0.910112	0.0833333
	k__Bacteria|p__Proteobacteria|c__Betaproteobacteria|o__Burkholderiales|f__Comamonadaceae|g__Diaphorobacter|s__Diaphorobacter_sp._JS3050	0.011236	0
	k__Bacteria|p__Proteobacteria|c__Betaproteobacteria|o__Burkholderiales|f__Comamonadaceae|g__Hydrogenophaga|s__Hydrogenophaga_sp._NH-16	0.0337079	0
	k__Bacteria|p__Proteobacteria|c__Betaproteobacteria|o__Burkholderiales|f__Oxalobacteraceae|g__Herbaspirillum|s__Herbaspirillum_huttiense	0.0224719	0.333333
	k__Bacteria|p__Proteobacteria|c__Betaproteobacteria|o__Burkholderiales|f__Oxalobacteraceae|g__Massilia|s__Massilia_armeniaca	0.011236	0
	k__Bacteria|p__Proteobacteria|c__Betaproteobacteria|o__Burkholderiales|f__Oxalobacteraceae|g__Massilia|s__Massilia_oculi	0.0224719	0
	k__Bacteria|p__Proteobacteria|c__Betaproteobacteria|o__Burkholderiales|f__Oxalobacteraceae|g__Massilia|s__Massilia_putida	0.011236	0
	k__Bacteria|p__Proteobacteria|c__Betaproteobacteria|o__Burkholderiales|g__Rubrivivax|s__Rubrivivax_gelatinosus	0.011236	0
	k__Bacteria|p__Proteobacteria|c__Betaproteobacteria|o__Neisseriales|f__Neisseriaceae|g__Alysiella|s__Alysiella_filiformis	0.011236	0
	k__Bacteria|p__Proteobacteria|c__Betaproteobacteria|o__Neisseriales|f__Neisseriaceae|g__Eikenella|s__Eikenella_corrodens	0.0224719	0
	k__Bacteria|p__Proteobacteria|c__Betaproteobacteria|o__Neisseriales|f__Neisseriaceae|g__Eikenella|s__Eikenella_exigua	0.011236	0
	k__Bacteria|p__Proteobacteria|c__Betaproteobacteria|o__Neisseriales|f__Neisseriaceae|g__Kingella|s__Kingella_kingae	0.011236	0
	k__Bacteria|p__Proteobacteria|c__Betaproteobacteria|o__Neisseriales|f__Neisseriaceae|g__Neisseria|s__Neisseria_canis	0.011236	0
	k__Bacteria|p__Proteobacteria|c__Betaproteobacteria|o__Neisseriales|f__Neisseriaceae|g__Neisseria|s__Neisseria_cinerea	0.011236	0
	k__Bacteria|p__Proteobacteria|c__Betaproteobacteria|o__Neisseriales|f__Neisseriaceae|g__Neisseria|s__Neisseria_elongata	0.0224719	0.0833333
	k__Bacteria|p__Proteobacteria|c__Betaproteobacteria|o__Neisseriales|f__Neisseriaceae|g__Neisseria|s__Neisseria_flavescens	0.011236	0
	k__Bacteria|p__Proteobacteria|c__Betaproteobacteria|o__Neisseriales|f__Neisseriaceae|g__Neisseria|s__Neisseria_gonorrhoeae	0.0224719	0
	k__Bacteria|p__Proteobacteria|c__Betaproteobacteria|o__Neisseriales|f__Neisseriaceae|g__Neisseria|s__Neisseria_lactamica	0.0224719	0
	k__Bacteria|p__Proteobacteria|c__Betaproteobacteria|o__Neisseriales|f__Neisseriaceae|g__Neisseria|s__Neisseria_meningitidis	0.0224719	0
	k__Bacteria|p__Proteobacteria|c__Betaproteobacteria|o__Neisseriales|f__Neisseriaceae|g__Neisseria|s__Neisseria_mucosa	0.0337079	0
	k__Bacteria|p__Proteobacteria|c__Betaproteobacteria|o__Neisseriales|f__Neisseriaceae|g__Neisseria|s__Neisseria_sicca	0.0449438	0
	k__Bacteria|p__Proteobacteria|c__Betaproteobacteria|o__Neisseriales|f__Neisseriaceae|g__Neisseria|s__Neisseria_sp._oral_taxon_014	0.0337079	0
	k__Bacteria|p__Proteobacteria|c__Betaproteobacteria|o__Neisseriales|f__Neisseriaceae|g__Neisseria|s__Neisseria_subflava	0.011236	0
	k__Bacteria|p__Proteobacteria|c__Betaproteobacteria|o__Neisseriales|f__Neisseriaceae|g__Neisseria|s__Neisseria_zoodegmatis	0.011236	0
	k__Bacteria|p__Proteobacteria|c__Deltaproteobacteria|o__Desulfobacterales|f__Desulfobacteraceae|g__Desulfobacter|s__Desulfobacter_postgatei	0.011236	0
	k__Bacteria|p__Proteobacteria|c__Deltaproteobacteria|o__Desulfobacterales|f__Desulfobacteraceae|g__Desulfobacterium|s__Desulfobacterium_autotrophicum	0.0224719	0
	k__Bacteria|p__Proteobacteria|c__Deltaproteobacteria|o__Desulfobacterales|f__Desulfobacteraceae|g__Desulfobacula|s__Desulfobacula_toluolica	0.011236	0
	k__Bacteria|p__Proteobacteria|c__Deltaproteobacteria|o__Desulfobacterales|f__Desulfobacteraceae|g__Desulfococcus|s__Desulfococcus_oleovorans	0.011236	0
	k__Bacteria|p__Proteobacteria|c__Deltaproteobacteria|o__Desulfovibrionales|f__Desulfovibrionaceae|g__Desulfovibrio|s__Desulfovibrio_alaskensis	0.011236	0
	k__Bacteria|p__Proteobacteria|c__Deltaproteobacteria|o__Desulfuromonadales|f__Geobacteraceae|g__Geobacter|s__Geobacter_sp._M18	0.011236	0
	k__Bacteria|p__Proteobacteria|c__Deltaproteobacteria|o__Myxococcales|f__Anaeromyxobacteraceae|g__Anaeromyxobacter|s__Anaeromyxobacter_sp._Fw109-5	0.011236	0
	k__Bacteria|p__Proteobacteria|c__Deltaproteobacteria|o__Myxococcales|f__Labilitrichaceae|g__Labilithrix|s__Labilithrix_luteola	0.011236	0
	k__Bacteria|p__Proteobacteria|c__Epsilonproteobacteria|o__Campylobacterales|f__Campylobacteraceae|g__Arcobacter|s__Arcobacter_cloacae	0.011236	0
	k__Bacteria|p__Proteobacteria|c__Epsilonproteobacteria|o__Campylobacterales|f__Campylobacteraceae|g__Campylobacter|s__Campylobacter_concisus	0.0224719	0
	k__Bacteria|p__Proteobacteria|c__Epsilonproteobacteria|o__Campylobacterales|f__Campylobacteraceae|g__Campylobacter|s__Campylobacter_curvus	0.011236	0
	k__Bacteria|p__Proteobacteria|c__Epsilonproteobacteria|o__Campylobacterales|f__Campylobacteraceae|g__Campylobacter|s__Campylobacter_geochelonis	0.011236	0
	k__Bacteria|p__Proteobacteria|c__Epsilonproteobacteria|o__Campylobacterales|f__Campylobacteraceae|g__Campylobacter|s__Campylobacter_gracilis	0.0224719	0
	k__Bacteria|p__Proteobacteria|c__Epsilonproteobacteria|o__Campylobacterales|f__Campylobacteraceae|g__Campylobacter|s__Campylobacter_hominis	0.011236	0
	k__Bacteria|p__Proteobacteria|c__Epsilonproteobacteria|o__Campylobacterales|f__Campylobacteraceae|g__Campylobacter|s__Campylobacter_iguaniorum	0.011236	0
	k__Bacteria|p__Proteobacteria|c__Epsilonproteobacteria|o__Campylobacterales|f__Campylobacteraceae|g__Campylobacter|s__Campylobacter_insulaenigrae	0.011236	0
	k__Bacteria|p__Proteobacteria|c__Epsilonproteobacteria|o__Campylobacterales|f__Campylobacteraceae|g__Campylobacter|s__Campylobacter_jejuni	0.0561798	0
	k__Bacteria|p__Proteobacteria|c__Epsilonproteobacteria|o__Campylobacterales|f__Campylobacteraceae|g__Campylobacter|s__Campylobacter_pinnipediorum	0.011236	0
	k__Bacteria|p__Proteobacteria|c__Epsilonproteobacteria|o__Campylobacterales|f__Campylobacteraceae|g__Campylobacter|s__Campylobacter_rectus	0.0786517	0
	k__Bacteria|p__Proteobacteria|c__Epsilonproteobacteria|o__Campylobacterales|f__Campylobacteraceae|g__Campylobacter|s__Campylobacter_showae	0.0449438	0
	k__Bacteria|p__Proteobacteria|c__Epsilonproteobacteria|o__Campylobacterales|f__Campylobacteraceae|g__Campylobacter|s__Campylobacter_sp._CFSAN093238	0.011236	0
	k__Bacteria|p__Proteobacteria|c__Epsilonproteobacteria|o__Campylobacterales|f__Campylobacteraceae|g__Campylobacter|s__Campylobacter_sp._RM16192	0.0224719	0
	k__Bacteria|p__Proteobacteria|c__Epsilonproteobacteria|o__Campylobacterales|f__Campylobacteraceae|g__Campylobacter|s__Campylobacter_sp._RM6914	0.011236	0
	k__Bacteria|p__Proteobacteria|c__Epsilonproteobacteria|o__Campylobacterales|f__Campylobacteraceae|g__Campylobacter|s__Campylobacter_volucris	0.011236	0
	k__Bacteria|p__Proteobacteria|c__Epsilonproteobacteria|o__Campylobacterales|f__Campylobacteraceae|g__Halarcobacter|s__Halarcobacter_ebronensis	0.011236	0
	k__Bacteria|p__Proteobacteria|c__Epsilonproteobacteria|o__Campylobacterales|f__Campylobacteraceae|g__Malaciobacter|s__Arcobacter_pacificus	0.011236	0
	k__Bacteria|p__Proteobacteria|c__Epsilonproteobacteria|o__Campylobacterales|f__Campylobacteraceae|g__Sulfurospirillum|s__Sulfurospirillum_sp._ACSTCE	0.011236	0
	k__Bacteria|p__Proteobacteria|c__Epsilonproteobacteria|o__Campylobacterales|f__Helicobacteraceae|g__Helicobacter|s__Helicobacter_pylori	0.0224719	0
	k__Bacteria|p__Proteobacteria|c__Epsilonproteobacteria|o__Campylobacterales|f__Sulfurovaceae|g__Sulfurovum|s__Sulfurovum_lithotrophicum	0.011236	0
	k__Bacteria|p__Proteobacteria|c__Epsilonproteobacteria|o__Campylobacterales|f__Thiovulaceae|g__Sulfurimonas|s__Candidatus_Sulfurimonas_baltica	0.011236	0
	k__Bacteria|p__Proteobacteria|c__Gammaproteobacteria|g__Candidatus_Nardonella|s__Candidatus_Nardonella_dryophthoridicola	0.011236	0
	k__Bacteria|p__Proteobacteria|c__Gammaproteobacteria|g__Candidatus_Thioglobus|s__Candidatus_Thioglobus_autotrophicus	0.011236	0
	k__Bacteria|p__Proteobacteria|c__Gammaproteobacteria|o__Acidiferrobacterales|f__Acidiferrobacteraceae|g__Sulfurifustis|s__Sulfurifustis_variabilis	0.011236	0
	k__Bacteria|p__Proteobacteria|c__Gammaproteobacteria|o__Aeromonadales|f__Aeromonadaceae|g__Aeromonas|s__Aeromonas_caviae	0.011236	0.0833333
	k__Bacteria|p__Proteobacteria|c__Gammaproteobacteria|o__Aeromonadales|f__Aeromonadaceae|g__Aeromonas|s__Aeromonas_dhakensis	0.011236	0
	k__Bacteria|p__Proteobacteria|c__Gammaproteobacteria|o__Aeromonadales|f__Aeromonadaceae|g__Aeromonas|s__Aeromonas_hydrophila	0.0449438	0.0833333
	k__Bacteria|p__Proteobacteria|c__Gammaproteobacteria|o__Aeromonadales|f__Aeromonadaceae|g__Aeromonas|s__Aeromonas_media	0	0.0833333
	k__Bacteria|p__Proteobacteria|c__Gammaproteobacteria|o__Aeromonadales|f__Aeromonadaceae|g__Aeromonas|s__Aeromonas_rivipollensis	0	0.0833333
	k__Bacteria|p__Proteobacteria|c__Gammaproteobacteria|o__Aeromonadales|f__Aeromonadaceae|g__Aeromonas|s__Aeromonas_salmonicida	0.0337079	0.0833333
	k__Bacteria|p__Proteobacteria|c__Gammaproteobacteria|o__Aeromonadales|f__Aeromonadaceae|g__Aeromonas|s__Aeromonas_sp._ASNIH1	0	0.0833333
	k__Bacteria|p__Proteobacteria|c__Gammaproteobacteria|o__Aeromonadales|f__Aeromonadaceae|g__Aeromonas|s__Aeromonas_sp._ASNIH7	0	0.0833333
	k__Bacteria|p__Proteobacteria|c__Gammaproteobacteria|o__Aeromonadales|f__Aeromonadaceae|g__Aeromonas|s__Aeromonas_sp._WP2-W18-CRE-05	0.011236	0.0833333
	k__Bacteria|p__Proteobacteria|c__Gammaproteobacteria|o__Aeromonadales|f__Aeromonadaceae|g__Aeromonas|s__Aeromonas_veronii	0.011236	0.0833333
	k__Bacteria|p__Proteobacteria|c__Gammaproteobacteria|o__Aeromonadales|f__Aeromonadaceae|g__Oceanimonas|s__Oceanimonas_sp._GK1	0.011236	0
	k__Bacteria|p__Proteobacteria|c__Gammaproteobacteria|o__Aeromonadales|f__Succinivibrionaceae|g__Succinivibrio|s__Succinivibrio_dextrinosolvens	0.011236	0
	k__Bacteria|p__Proteobacteria|c__Gammaproteobacteria|o__Alteromonadales|f__Alteromonadaceae|g__Alteromonas|s__Alteromonas_mediterranea	0.011236	0
	k__Bacteria|p__Proteobacteria|c__Gammaproteobacteria|o__Alteromonadales|f__Alteromonadaceae|g__Alteromonas|s__Alteromonas_pelagimontana	0.011236	0
	k__Bacteria|p__Proteobacteria|c__Gammaproteobacteria|o__Alteromonadales|f__Alteromonadaceae|g__Paraglaciecola|s__Paraglaciecola_mesophila	0.011236	0
	k__Bacteria|p__Proteobacteria|c__Gammaproteobacteria|o__Alteromonadales|f__Alteromonadaceae|g__Salinimonas|s__Salinimonas_sp._KX18D6	0.011236	0
	k__Bacteria|p__Proteobacteria|c__Gammaproteobacteria|o__Alteromonadales|f__Pseudoalteromonadaceae|g__Pseudoalteromonas|s__Pseudoalteromonas_phenolica	0.0224719	0
	k__Bacteria|p__Proteobacteria|c__Gammaproteobacteria|o__Alteromonadales|f__Shewanellaceae|g__Shewanella|s__Shewanella_baltica	0.011236	0
	k__Bacteria|p__Proteobacteria|c__Gammaproteobacteria|o__Alteromonadales|f__Shewanellaceae|g__Shewanella|s__Shewanella_japonica	0.011236	0
	k__Bacteria|p__Proteobacteria|c__Gammaproteobacteria|o__Alteromonadales|f__Shewanellaceae|g__Shewanella|s__Shewanella_putrefaciens	0.011236	0
	k__Bacteria|p__Proteobacteria|c__Gammaproteobacteria|o__Alteromonadales|f__Shewanellaceae|g__Shewanella|s__Shewanella_sp._FDAARGOS_354	0	0.0833333
	k__Bacteria|p__Proteobacteria|c__Gammaproteobacteria|o__Cellvibrionales|f__Cellvibrionaceae|g__Cellvibrio|s__Cellvibrio_sp._KY-YJ-3	0.011236	0
	k__Bacteria|p__Proteobacteria|c__Gammaproteobacteria|o__Cellvibrionales|f__Cellvibrionaceae|g__Saccharophagus|s__Saccharophagus_degradans	0.011236	0
	k__Bacteria|p__Proteobacteria|c__Gammaproteobacteria|o__Cellvibrionales|f__Microbulbiferaceae|g__Microbulbifer|s__Microbulbifer_sp._YPW1	0.011236	0
	k__Bacteria|p__Proteobacteria|c__Gammaproteobacteria|o__Chromatiales|f__Chromatiaceae|g__Nitrosococcus|s__Nitrosococcus_halophilus	0.011236	0
	k__Bacteria|p__Proteobacteria|c__Gammaproteobacteria|o__Chromatiales|f__Chromatiaceae|g__Rheinheimera|s__Rheinheimera_sp._LHK132	0.58427	0.0833333
	k__Bacteria|p__Proteobacteria|c__Gammaproteobacteria|o__Chromatiales|f__Woeseiaceae|g__Woeseia|s__Woeseia_oceani	0.011236	0
	k__Bacteria|p__Proteobacteria|c__Gammaproteobacteria|o__Enterobacterales|f__Enterobacteriaceae|g__Candidatus_Doolittlea|s__Candidatus_Doolittlea_endobia	0.011236	0
	k__Bacteria|p__Proteobacteria|c__Gammaproteobacteria|o__Enterobacterales|f__Enterobacteriaceae|g__Candidatus_Hamiltonella|s__Candidatus_Hamiltonella_defensa	0.011236	0
	k__Bacteria|p__Proteobacteria|c__Gammaproteobacteria|o__Enterobacterales|f__Enterobacteriaceae|g__Candidatus_Hoaglandella|s__Candidatus_Hoaglandella_endobia	0.011236	0
	k__Bacteria|p__Proteobacteria|c__Gammaproteobacteria|o__Enterobacterales|f__Enterobacteriaceae|g__Candidatus_Ishikawaella|s__Candidatus_Ishikawaella_capsulata	0.011236	0
	k__Bacteria|p__Proteobacteria|c__Gammaproteobacteria|o__Enterobacterales|f__Enterobacteriaceae|g__Candidatus_Mikella|s__Candidatus_Mikella_endobia	0.011236	0
	k__Bacteria|p__Proteobacteria|c__Gammaproteobacteria|o__Enterobacterales|f__Enterobacteriaceae|g__Candidatus_Purcelliella|s__Candidatus_Purcelliella_pentastirinorum	0.011236	0
	k__Bacteria|p__Proteobacteria|c__Gammaproteobacteria|o__Enterobacterales|f__Enterobacteriaceae|g__Citrobacter|s__Citrobacter_amalonaticus	0.011236	0
	k__Bacteria|p__Proteobacteria|c__Gammaproteobacteria|o__Enterobacterales|f__Enterobacteriaceae|g__Citrobacter|s__Citrobacter_braakii	0.011236	0.0833333
	k__Bacteria|p__Proteobacteria|c__Gammaproteobacteria|o__Enterobacterales|f__Enterobacteriaceae|g__Citrobacter|s__Citrobacter_freundii	0.0449438	0.0833333
	k__Bacteria|p__Proteobacteria|c__Gammaproteobacteria|o__Enterobacterales|f__Enterobacteriaceae|g__Citrobacter|s__Citrobacter_freundii_complex_sp._CFNIH4	0.011236	0
	k__Bacteria|p__Proteobacteria|c__Gammaproteobacteria|o__Enterobacterales|f__Enterobacteriaceae|g__Citrobacter|s__Citrobacter_portucalensis	0.011236	0
	k__Bacteria|p__Proteobacteria|c__Gammaproteobacteria|o__Enterobacterales|f__Enterobacteriaceae|g__Citrobacter|s__Citrobacter_sp._CRE-46	0.011236	0
	k__Bacteria|p__Proteobacteria|c__Gammaproteobacteria|o__Enterobacterales|f__Enterobacteriaceae|g__Citrobacter|s__Citrobacter_sp._NMI7904_11	0	0.0833333
	k__Bacteria|p__Proteobacteria|c__Gammaproteobacteria|o__Enterobacterales|f__Enterobacteriaceae|g__Cronobacter|s__Cronobacter_sakazakii	0.011236	0
	k__Bacteria|p__Proteobacteria|c__Gammaproteobacteria|o__Enterobacterales|f__Enterobacteriaceae|g__Klebsiella|s__Klebsiella_aerogenes	0.011236	0
	k__Bacteria|p__Proteobacteria|c__Gammaproteobacteria|o__Enterobacterales|f__Enterobacteriaceae|g__Klebsiella|s__Klebsiella_grimontii	0.011236	0
	k__Bacteria|p__Proteobacteria|c__Gammaproteobacteria|o__Enterobacterales|f__Enterobacteriaceae|g__Klebsiella|s__Klebsiella_huaxiensis	0.011236	0
	k__Bacteria|p__Proteobacteria|c__Gammaproteobacteria|o__Enterobacterales|f__Enterobacteriaceae|g__Klebsiella|s__Klebsiella_michiganensis	0.0224719	0.0833333
	k__Bacteria|p__Proteobacteria|c__Gammaproteobacteria|o__Enterobacterales|f__Enterobacteriaceae|g__Klebsiella|s__Klebsiella_oxytoca	0.011236	0
	k__Bacteria|p__Proteobacteria|c__Gammaproteobacteria|o__Enterobacterales|f__Enterobacteriaceae|g__Klebsiella|s__Klebsiella_pneumoniae	0.52809	0.0833333
	k__Bacteria|p__Proteobacteria|c__Gammaproteobacteria|o__Enterobacterales|f__Enterobacteriaceae|g__Klebsiella|s__Klebsiella_quasipneumoniae	0.0224719	0
	k__Bacteria|p__Proteobacteria|c__Gammaproteobacteria|o__Enterobacterales|f__Enterobacteriaceae|g__Klebsiella|s__Klebsiella_sp._WP3-W18-ESBL-02	0.011236	0
	k__Bacteria|p__Proteobacteria|c__Gammaproteobacteria|o__Enterobacterales|f__Enterobacteriaceae|g__Klebsiella|s__Klebsiella_variicola	0.0449438	0
	k__Bacteria|p__Proteobacteria|c__Gammaproteobacteria|o__Enterobacterales|f__Enterobacteriaceae|g__Kosakonia|s__Kosakonia_cowanii	0.011236	0
	k__Bacteria|p__Proteobacteria|c__Gammaproteobacteria|o__Enterobacterales|f__Enterobacteriaceae|g__Kosakonia|s__Kosakonia_radicincitans	0.011236	0
	k__Bacteria|p__Proteobacteria|c__Gammaproteobacteria|o__Enterobacterales|f__Enterobacteriaceae|g__Leclercia|s__Leclercia_adecarboxylata	0.0224719	0
	k__Bacteria|p__Proteobacteria|c__Gammaproteobacteria|o__Enterobacterales|f__Enterobacteriaceae|g__Lelliottia|s__Lelliottia_amnigena	0.101124	0
	k__Bacteria|p__Proteobacteria|c__Gammaproteobacteria|o__Enterobacterales|f__Enterobacteriaceae|g__Metakosakonia|s__Metakosakonia_sp._MRY16-398	0.0224719	0
	k__Bacteria|p__Proteobacteria|c__Gammaproteobacteria|o__Enterobacterales|f__Enterobacteriaceae|g__Pluralibacter|s__[Enterobacter]_lignolyticus	0.011236	0
	k__Bacteria|p__Proteobacteria|c__Gammaproteobacteria|o__Enterobacterales|f__Enterobacteriaceae|g__Raoultella|s__Raoultella_ornithinolytica	0.011236	0
	k__Bacteria|p__Proteobacteria|c__Gammaproteobacteria|o__Enterobacterales|f__Enterobacteriaceae|g__Raoultella|s__Raoultella_planticola	0.011236	0
	k__Bacteria|p__Proteobacteria|c__Gammaproteobacteria|o__Enterobacterales|f__Enterobacteriaceae|g__Raoultella|s__Raoultella_terrigena	0.011236	0
	k__Bacteria|p__Proteobacteria|c__Gammaproteobacteria|o__Enterobacterales|f__Enterobacteriaceae|s__Enterobacteriaceae_endosymbiont_of_Donacia_cincticornis	0.011236	0
	k__Bacteria|p__Proteobacteria|c__Gammaproteobacteria|o__Enterobacterales|f__Enterobacteriaceae|s__Plautia_stali_symbiont	0.011236	0
	k__Bacteria|p__Proteobacteria|c__Gammaproteobacteria|o__Enterobacterales|f__Enterobacteriaceae|s__secondary_endosymbiont_of_Ctenarytaina_eucalypti	0.011236	0
	k__Bacteria|p__Proteobacteria|c__Gammaproteobacteria|o__Enterobacterales|f__Erwiniaceae|g__Buchnera|s__Buchnera_aphidicola	0.0337079	0
	k__Bacteria|p__Proteobacteria|c__Gammaproteobacteria|o__Enterobacterales|f__Erwiniaceae|g__Erwinia|s__Candidatus_Erwinia_haradaeae	0.011236	0
	k__Bacteria|p__Proteobacteria|c__Gammaproteobacteria|o__Enterobacterales|f__Erwiniaceae|g__Erwinia|s__Erwinia_sp._Ejp617	0.0224719	0
	k__Bacteria|p__Proteobacteria|c__Gammaproteobacteria|o__Enterobacterales|f__Erwiniaceae|g__Pantoea|s__Pantoea_agglomerans	0.011236	0
	k__Bacteria|p__Proteobacteria|c__Gammaproteobacteria|o__Enterobacterales|f__Erwiniaceae|g__Pantoea|s__Pantoea_dispersa	0.011236	0
	k__Bacteria|p__Proteobacteria|c__Gammaproteobacteria|o__Enterobacterales|f__Erwiniaceae|g__Pantoea|s__Pantoea_sp._At-9b	0.0224719	0
	k__Bacteria|p__Proteobacteria|c__Gammaproteobacteria|o__Enterobacterales|f__Erwiniaceae|g__Pantoea|s__Pantoea_sp._PSNIH1	0.0224719	0
	k__Bacteria|p__Proteobacteria|c__Gammaproteobacteria|o__Enterobacterales|f__Hafniaceae|g__Edwardsiella|s__Edwardsiella_ictaluri	0.0337079	0
	k__Bacteria|p__Proteobacteria|c__Gammaproteobacteria|o__Enterobacterales|f__Hafniaceae|g__Edwardsiella|s__Edwardsiella_piscicida	0.0224719	0
	k__Bacteria|p__Proteobacteria|c__Gammaproteobacteria|o__Enterobacterales|f__Hafniaceae|g__Edwardsiella|s__Edwardsiella_tarda	0.011236	0
	k__Bacteria|p__Proteobacteria|c__Gammaproteobacteria|o__Enterobacterales|f__Morganellaceae|g__Arsenophonus|s__Arsenophonus_nasoniae	0.011236	0
	k__Bacteria|p__Proteobacteria|c__Gammaproteobacteria|o__Enterobacterales|f__Morganellaceae|g__Arsenophonus|s__Candidatus_Arsenophonus_lipoptenae	0.011236	0
	k__Bacteria|p__Proteobacteria|c__Gammaproteobacteria|o__Enterobacterales|f__Morganellaceae|g__Photorhabdus|s__Photorhabdus_laumondii	0.011236	0
	k__Bacteria|p__Proteobacteria|c__Gammaproteobacteria|o__Enterobacterales|f__Morganellaceae|g__Proteus|s__Proteus_mirabilis	0.0337079	0
	k__Bacteria|p__Proteobacteria|c__Gammaproteobacteria|o__Enterobacterales|f__Morganellaceae|g__Proteus|s__Proteus_vulgaris	0.011236	0
	k__Bacteria|p__Proteobacteria|c__Gammaproteobacteria|o__Enterobacterales|f__Morganellaceae|g__Providencia|s__Providencia_heimbachae	0.011236	0
	k__Bacteria|p__Proteobacteria|c__Gammaproteobacteria|o__Enterobacterales|f__Morganellaceae|g__Providencia|s__Providencia_rettgeri	0.0224719	0
	k__Bacteria|p__Proteobacteria|c__Gammaproteobacteria|o__Enterobacterales|f__Morganellaceae|g__Providencia|s__Providencia_sneebia	0.011236	0
	k__Bacteria|p__Proteobacteria|c__Gammaproteobacteria|o__Enterobacterales|f__Morganellaceae|g__Providencia|s__Providencia_stuartii	0.011236	0
	k__Bacteria|p__Proteobacteria|c__Gammaproteobacteria|o__Enterobacterales|f__Morganellaceae|g__Xenorhabdus|s__Xenorhabdus_bovienii	0.0224719	0
	k__Bacteria|p__Proteobacteria|c__Gammaproteobacteria|o__Enterobacterales|f__Morganellaceae|g__Xenorhabdus|s__Xenorhabdus_doucetiae	0.0224719	0
	k__Bacteria|p__Proteobacteria|c__Gammaproteobacteria|o__Enterobacterales|f__Morganellaceae|g__Xenorhabdus|s__Xenorhabdus_nematophila	0.0224719	0
	k__Bacteria|p__Proteobacteria|c__Gammaproteobacteria|o__Enterobacterales|f__Morganellaceae|g__Xenorhabdus|s__Xenorhabdus_poinarii	0.011236	0
	k__Bacteria|p__Proteobacteria|c__Gammaproteobacteria|o__Enterobacterales|f__Pectobacteriaceae|g__Dickeya|s__Dickeya_chrysanthemi	0.011236	0
	k__Bacteria|p__Proteobacteria|c__Gammaproteobacteria|o__Enterobacterales|f__Pectobacteriaceae|g__Dickeya|s__Dickeya_paradisiaca	0.011236	0
	k__Bacteria|p__Proteobacteria|c__Gammaproteobacteria|o__Enterobacterales|f__Pectobacteriaceae|g__Pectobacterium|s__Pectobacterium_carotovorum	0.011236	0
	k__Bacteria|p__Proteobacteria|c__Gammaproteobacteria|o__Enterobacterales|f__Pectobacteriaceae|g__Pectobacterium|s__Pectobacterium_parmentieri	0.011236	0
	k__Bacteria|p__Proteobacteria|c__Gammaproteobacteria|o__Enterobacterales|f__Pectobacteriaceae|g__Pectobacterium|s__Pectobacterium_polaris	0.011236	0.0833333
	k__Bacteria|p__Proteobacteria|c__Gammaproteobacteria|o__Enterobacterales|f__Pectobacteriaceae|g__Sodalis|s__Candidatus_Sodalis_pierantonius	0.0337079	0
	k__Bacteria|p__Proteobacteria|c__Gammaproteobacteria|o__Enterobacterales|f__Pectobacteriaceae|g__Sodalis|s__Sodalis_endosymbiont_of_Henestaris_halophilus	0.011236	0
	k__Bacteria|p__Proteobacteria|c__Gammaproteobacteria|o__Enterobacterales|f__Pectobacteriaceae|g__Sodalis|s__Sodalis_praecaptivus	0.011236	0
	k__Bacteria|p__Proteobacteria|c__Gammaproteobacteria|o__Enterobacterales|f__Yersiniaceae|g__Serratia|s__Serratia_marcescens	0.011236	0.0833333
	k__Bacteria|p__Proteobacteria|c__Gammaproteobacteria|o__Enterobacterales|f__Yersiniaceae|g__Serratia|s__Serratia_plymuthica	0.0224719	0
	k__Bacteria|p__Proteobacteria|c__Gammaproteobacteria|o__Enterobacterales|f__Yersiniaceae|g__Serratia|s__Serratia_symbiotica	0.0224719	0
	k__Bacteria|p__Proteobacteria|c__Gammaproteobacteria|o__Enterobacterales|f__Yersiniaceae|g__Yersinia|s__Yersinia_enterocolitica	0.011236	0
	k__Bacteria|p__Proteobacteria|c__Gammaproteobacteria|o__Enterobacterales|f__Yersiniaceae|g__Yersinia|s__Yersinia_entomophaga	0.011236	0
	k__Bacteria|p__Proteobacteria|c__Gammaproteobacteria|o__Enterobacterales|f__Yersiniaceae|g__Yersinia|s__Yersinia_frederiksenii	0.011236	0
	k__Bacteria|p__Proteobacteria|c__Gammaproteobacteria|o__Enterobacterales|f__Yersiniaceae|g__Yersinia|s__Yersinia_intermedia	0.011236	0
	k__Bacteria|p__Proteobacteria|c__Gammaproteobacteria|o__Enterobacterales|f__Yersiniaceae|g__Yersinia|s__Yersinia_pestis	0.0674157	0
	k__Bacteria|p__Proteobacteria|c__Gammaproteobacteria|o__Enterobacterales|f__Yersiniaceae|g__Yersinia|s__Yersinia_pseudotuberculosis	0.0224719	0
	k__Bacteria|p__Proteobacteria|c__Gammaproteobacteria|o__Legionellales|f__Legionellaceae|g__Legionella|s__Legionella_clemsonensis	0.011236	0
	k__Bacteria|p__Proteobacteria|c__Gammaproteobacteria|o__Legionellales|f__Legionellaceae|g__Legionella|s__Legionella_pneumophila	0.011236	0
	k__Bacteria|p__Proteobacteria|c__Gammaproteobacteria|o__Nevskiales|f__Sinobacteraceae|g__Solimonas|s__Solimonas_sp._K1W22B-7	0.011236	0
	k__Bacteria|p__Proteobacteria|c__Gammaproteobacteria|o__Oceanospirillales|f__Alcanivoracaceae|g__Alcanivorax|s__Alcanivorax_pacificus	0.011236	0
	k__Bacteria|p__Proteobacteria|c__Gammaproteobacteria|o__Oceanospirillales|f__Endozoicomonadaceae|g__Endozoicomonas|s__Endozoicomonas_montiporae	0.011236	0
	k__Bacteria|p__Proteobacteria|c__Gammaproteobacteria|o__Oceanospirillales|f__Halomonadaceae|g__Candidatus_Carsonella|s__Candidatus_Carsonella_ruddii	0.011236	0
	k__Bacteria|p__Proteobacteria|c__Gammaproteobacteria|o__Oceanospirillales|f__Halomonadaceae|g__Chromohalobacter|s__Chromohalobacter_salexigens	0.011236	0
	k__Bacteria|p__Proteobacteria|c__Gammaproteobacteria|o__Oceanospirillales|f__Halomonadaceae|g__Halomonas|s__Halomonas_meridiana	0	0.0833333
	k__Bacteria|p__Proteobacteria|c__Gammaproteobacteria|o__Oceanospirillales|f__Halomonadaceae|g__Halomonas|s__Halomonas_sp._JS92-SW72	0.235955	0
	k__Bacteria|p__Proteobacteria|c__Gammaproteobacteria|o__Oceanospirillales|f__Halomonadaceae|g__Kushneria|s__Kushneria_sp._YCWA18	0.011236	0
	k__Bacteria|p__Proteobacteria|c__Gammaproteobacteria|o__Orbales|f__Orbaceae|g__Frischella|s__Frischella_perrara	0.0224719	0
	k__Bacteria|p__Proteobacteria|c__Gammaproteobacteria|o__Orbales|f__Orbaceae|g__Gilliamella|s__Gilliamella_apicola	0.011236	0
	k__Bacteria|p__Proteobacteria|c__Gammaproteobacteria|o__Orbales|f__Orbaceae|g__Orbus|s__Orbus_sp._IPMB12	0.011236	0
	k__Bacteria|p__Proteobacteria|c__Gammaproteobacteria|o__Pasteurellales|f__Pasteurellaceae|g__Actinobacillus|s__Actinobacillus_delphinicola	0.011236	0
	k__Bacteria|p__Proteobacteria|c__Gammaproteobacteria|o__Pasteurellales|f__Pasteurellaceae|g__Actinobacillus|s__Actinobacillus_lignieresii	0.011236	0
	k__Bacteria|p__Proteobacteria|c__Gammaproteobacteria|o__Pasteurellales|f__Pasteurellaceae|g__Actinobacillus|s__Actinobacillus_pleuropneumoniae	0.0224719	0
	k__Bacteria|p__Proteobacteria|c__Gammaproteobacteria|o__Pasteurellales|f__Pasteurellaceae|g__Actinobacillus|s__Actinobacillus_porcitonsillarum	0.0224719	0
	k__Bacteria|p__Proteobacteria|c__Gammaproteobacteria|o__Pasteurellales|f__Pasteurellaceae|g__Actinobacillus|s__Actinobacillus_succinogenes	0.011236	0
	k__Bacteria|p__Proteobacteria|c__Gammaproteobacteria|o__Pasteurellales|f__Pasteurellaceae|g__Actinobacillus|s__Actinobacillus_suis	0.011236	0
	k__Bacteria|p__Proteobacteria|c__Gammaproteobacteria|o__Pasteurellales|f__Pasteurellaceae|g__Aggregatibacter|s__Aggregatibacter_actinomycetemcomitans	0.0224719	0
	k__Bacteria|p__Proteobacteria|c__Gammaproteobacteria|o__Pasteurellales|f__Pasteurellaceae|g__Aggregatibacter|s__Aggregatibacter_aphrophilus	0.0224719	0
	k__Bacteria|p__Proteobacteria|c__Gammaproteobacteria|o__Pasteurellales|f__Pasteurellaceae|g__Aggregatibacter|s__Aggregatibacter_segnis	0.0224719	0
	k__Bacteria|p__Proteobacteria|c__Gammaproteobacteria|o__Pasteurellales|f__Pasteurellaceae|g__Avibacterium|s__Avibacterium_paragallinarum	0.0224719	0
	k__Bacteria|p__Proteobacteria|c__Gammaproteobacteria|o__Pasteurellales|f__Pasteurellaceae|g__Avibacterium|s__Avibacterium_volantium	0.0224719	0
	k__Bacteria|p__Proteobacteria|c__Gammaproteobacteria|o__Pasteurellales|f__Pasteurellaceae|g__Basfia|s__[Mannheimia]_succiniciproducens	0.011236	0
	k__Bacteria|p__Proteobacteria|c__Gammaproteobacteria|o__Pasteurellales|f__Pasteurellaceae|g__Bibersteinia|s__Bibersteinia_trehalosi	0.0337079	0
	k__Bacteria|p__Proteobacteria|c__Gammaproteobacteria|o__Pasteurellales|f__Pasteurellaceae|g__Bisgaardia|s__Bisgaardia_hudsonensis	0.011236	0
	k__Bacteria|p__Proteobacteria|c__Gammaproteobacteria|o__Pasteurellales|f__Pasteurellaceae|g__Frederiksenia|s__Frederiksenia_canicola	0.011236	0
	k__Bacteria|p__Proteobacteria|c__Gammaproteobacteria|o__Pasteurellales|f__Pasteurellaceae|g__Gallibacterium|s__Gallibacterium_anatis	0.0224719	0
	k__Bacteria|p__Proteobacteria|c__Gammaproteobacteria|o__Pasteurellales|f__Pasteurellaceae|g__Glaesserella|s__Glaesserella_parasuis	0.0337079	0
	k__Bacteria|p__Proteobacteria|c__Gammaproteobacteria|o__Pasteurellales|f__Pasteurellaceae|g__Haemophilus|s__[Haemophilus]_ducreyi	0.0224719	0
	k__Bacteria|p__Proteobacteria|c__Gammaproteobacteria|o__Pasteurellales|f__Pasteurellaceae|g__Haemophilus|s__Haemophilus_aegyptius	0.011236	0
	k__Bacteria|p__Proteobacteria|c__Gammaproteobacteria|o__Pasteurellales|f__Pasteurellaceae|g__Haemophilus|s__Haemophilus_haemolyticus	0.0224719	0
	k__Bacteria|p__Proteobacteria|c__Gammaproteobacteria|o__Pasteurellales|f__Pasteurellaceae|g__Haemophilus|s__Haemophilus_influenzae	0.0674157	0.166667
	k__Bacteria|p__Proteobacteria|c__Gammaproteobacteria|o__Pasteurellales|f__Pasteurellaceae|g__Haemophilus|s__Haemophilus_parahaemolyticus	0.0224719	0
	k__Bacteria|p__Proteobacteria|c__Gammaproteobacteria|o__Pasteurellales|f__Pasteurellaceae|g__Haemophilus|s__Haemophilus_parainfluenzae	0.0224719	0.0833333
	k__Bacteria|p__Proteobacteria|c__Gammaproteobacteria|o__Pasteurellales|f__Pasteurellaceae|g__Haemophilus|s__Haemophilus_pittmaniae	0.0224719	0
	k__Bacteria|p__Proteobacteria|c__Gammaproteobacteria|o__Pasteurellales|f__Pasteurellaceae|g__Haemophilus|s__Haemophilus_sp._oral_taxon_036	0.0224719	0
	k__Bacteria|p__Proteobacteria|c__Gammaproteobacteria|o__Pasteurellales|f__Pasteurellaceae|g__Histophilus|s__Histophilus_somni	0.0337079	0
	k__Bacteria|p__Proteobacteria|c__Gammaproteobacteria|o__Pasteurellales|f__Pasteurellaceae|g__Mannheimia|s__Mannheimia_granulomatis	0.011236	0
	k__Bacteria|p__Proteobacteria|c__Gammaproteobacteria|o__Pasteurellales|f__Pasteurellaceae|g__Mannheimia|s__Mannheimia_haemolytica	0.0337079	0
	k__Bacteria|p__Proteobacteria|c__Gammaproteobacteria|o__Pasteurellales|f__Pasteurellaceae|g__Mannheimia|s__Mannheimia_sp._17CN0883	0.011236	0
	k__Bacteria|p__Proteobacteria|c__Gammaproteobacteria|o__Pasteurellales|f__Pasteurellaceae|g__Mannheimia|s__Mannheimia_sp._USDA-ARS-USMARC-1261	0.011236	0
	k__Bacteria|p__Proteobacteria|c__Gammaproteobacteria|o__Pasteurellales|f__Pasteurellaceae|g__Mannheimia|s__Mannheimia_varigena	0.0224719	0
	k__Bacteria|p__Proteobacteria|c__Gammaproteobacteria|o__Pasteurellales|f__Pasteurellaceae|g__Otariodibacter|s__Otariodibacter_oris	0.011236	0
	k__Bacteria|p__Proteobacteria|c__Gammaproteobacteria|o__Pasteurellales|f__Pasteurellaceae|g__Pasteurella|s__Pasteurella_multocida	0.629213	0.166667
	k__Bacteria|p__Proteobacteria|c__Gammaproteobacteria|o__Pasteurellales|f__Pasteurellaceae|g__Pasteurella|s__Pasteurella_skyensis	0.011236	0
	k__Bacteria|p__Proteobacteria|c__Gammaproteobacteria|o__Pasteurellales|f__Pasteurellaceae|g__Rodentibacter|s__Rodentibacter_heylii	0.0224719	0
	k__Bacteria|p__Proteobacteria|c__Gammaproteobacteria|o__Pasteurellales|f__Pasteurellaceae|g__Rodentibacter|s__Rodentibacter_pneumotropicus	0.0224719	0
	k__Bacteria|p__Proteobacteria|c__Gammaproteobacteria|o__Pasteurellales|f__Pasteurellaceae|g__Rodentibacter|s__Rodentibacter_sp._DSM_111151	0.011236	0
	k__Bacteria|p__Proteobacteria|c__Gammaproteobacteria|o__Pasteurellales|f__Pasteurellaceae|g__Vespertiliibacter|s__Vespertiliibacter_pulmonis	0.011236	0
	k__Bacteria|p__Proteobacteria|c__Gammaproteobacteria|o__Pseudomonadales|f__Moraxellaceae|g__Acinetobacter|s__Acinetobacter_baumannii	0.640449	0.25
	k__Bacteria|p__Proteobacteria|c__Gammaproteobacteria|o__Pseudomonadales|f__Moraxellaceae|g__Acinetobacter|s__Acinetobacter_equi	0.011236	0
	k__Bacteria|p__Proteobacteria|c__Gammaproteobacteria|o__Pseudomonadales|f__Moraxellaceae|g__Acinetobacter|s__Acinetobacter_haemolyticus	0	0.0833333
	k__Bacteria|p__Proteobacteria|c__Gammaproteobacteria|o__Pseudomonadales|f__Moraxellaceae|g__Acinetobacter|s__Acinetobacter_indicus	0	0.0833333
	k__Bacteria|p__Proteobacteria|c__Gammaproteobacteria|o__Pseudomonadales|f__Moraxellaceae|g__Acinetobacter|s__Acinetobacter_johnsonii	0.696629	0.833333
	k__Bacteria|p__Proteobacteria|c__Gammaproteobacteria|o__Pseudomonadales|f__Moraxellaceae|g__Acinetobacter|s__Acinetobacter_lwoffii	0.134831	0.333333
	k__Bacteria|p__Proteobacteria|c__Gammaproteobacteria|o__Pseudomonadales|f__Moraxellaceae|g__Acinetobacter|s__Acinetobacter_pittii	0.011236	0.0833333
	k__Bacteria|p__Proteobacteria|c__Gammaproteobacteria|o__Pseudomonadales|f__Moraxellaceae|g__Acinetobacter|s__Acinetobacter_radioresistens	0	0.0833333
	k__Bacteria|p__Proteobacteria|c__Gammaproteobacteria|o__Pseudomonadales|f__Moraxellaceae|g__Acinetobacter|s__Acinetobacter_schindleri	0	0.166667
	k__Bacteria|p__Proteobacteria|c__Gammaproteobacteria|o__Pseudomonadales|f__Moraxellaceae|g__Acinetobacter|s__Acinetobacter_seifertii	0	0.0833333
	k__Bacteria|p__Proteobacteria|c__Gammaproteobacteria|o__Pseudomonadales|f__Moraxellaceae|g__Acinetobacter|s__Acinetobacter_soli	0	0.0833333
	k__Bacteria|p__Proteobacteria|c__Gammaproteobacteria|o__Pseudomonadales|f__Moraxellaceae|g__Acinetobacter|s__Acinetobacter_sp.	0	0.0833333
	k__Bacteria|p__Proteobacteria|c__Gammaproteobacteria|o__Pseudomonadales|f__Moraxellaceae|g__Acinetobacter|s__Acinetobacter_sp._ACNIH1	0.011236	0
	k__Bacteria|p__Proteobacteria|c__Gammaproteobacteria|o__Pseudomonadales|f__Moraxellaceae|g__Acinetobacter|s__Acinetobacter_sp._ACNIH2	0.011236	0.0833333
	k__Bacteria|p__Proteobacteria|c__Gammaproteobacteria|o__Pseudomonadales|f__Moraxellaceae|g__Acinetobacter|s__Acinetobacter_sp._MYb10	0.011236	0
	k__Bacteria|p__Proteobacteria|c__Gammaproteobacteria|o__Pseudomonadales|f__Moraxellaceae|g__Acinetobacter|s__Acinetobacter_sp._NEB_394	0.0224719	0.0833333
	k__Bacteria|p__Proteobacteria|c__Gammaproteobacteria|o__Pseudomonadales|f__Moraxellaceae|g__Acinetobacter|s__Acinetobacter_sp._TTH0-4	0	0.0833333
	k__Bacteria|p__Proteobacteria|c__Gammaproteobacteria|o__Pseudomonadales|f__Moraxellaceae|g__Acinetobacter|s__Acinetobacter_sp._WCHA55	0.011236	0.0833333
	k__Bacteria|p__Proteobacteria|c__Gammaproteobacteria|o__Pseudomonadales|f__Moraxellaceae|g__Acinetobacter|s__Acinetobacter_sp._WCHAc010034	0	0.0833333
	k__Bacteria|p__Proteobacteria|c__Gammaproteobacteria|o__Pseudomonadales|f__Moraxellaceae|g__Acinetobacter|s__Acinetobacter_sp._YH12138	0	0.0833333
	k__Bacteria|p__Proteobacteria|c__Gammaproteobacteria|o__Pseudomonadales|f__Moraxellaceae|g__Acinetobacter|s__Acinetobacter_tandoii	0	0.0833333
	k__Bacteria|p__Proteobacteria|c__Gammaproteobacteria|o__Pseudomonadales|f__Moraxellaceae|g__Acinetobacter|s__Acinetobacter_venetianus	0.011236	0
	k__Bacteria|p__Proteobacteria|c__Gammaproteobacteria|o__Pseudomonadales|f__Moraxellaceae|g__Moraxella|s__Moraxella_bovoculi	0.011236	0
	k__Bacteria|p__Proteobacteria|c__Gammaproteobacteria|o__Pseudomonadales|f__Moraxellaceae|g__Moraxella|s__Moraxella_catarrhalis	0	0.0833333
	k__Bacteria|p__Proteobacteria|c__Gammaproteobacteria|o__Pseudomonadales|f__Moraxellaceae|g__Moraxella|s__Moraxella_osloensis	0.606742	0.5
	k__Bacteria|p__Proteobacteria|c__Gammaproteobacteria|o__Pseudomonadales|f__Moraxellaceae|g__Psychrobacter|s__Psychrobacter_sp._KCTC_72983	0.011236	0
	k__Bacteria|p__Proteobacteria|c__Gammaproteobacteria|o__Pseudomonadales|f__Moraxellaceae|g__Psychrobacter|s__Psychrobacter_sp._P11F6	0.011236	0
	k__Bacteria|p__Proteobacteria|c__Gammaproteobacteria|o__Pseudomonadales|f__Moraxellaceae|g__Psychrobacter|s__Psychrobacter_urativorans	0.011236	0
	k__Bacteria|p__Proteobacteria|c__Gammaproteobacteria|o__Pseudomonadales|f__Pseudomonadaceae|g__Entomomonas|s__Entomomonas_moraniae	0.011236	0
	k__Bacteria|p__Proteobacteria|c__Gammaproteobacteria|o__Pseudomonadales|f__Pseudomonadaceae|g__Pseudomonas|s__Pseudomonas_aeruginosa	0.314607	0.416667
	k__Bacteria|p__Proteobacteria|c__Gammaproteobacteria|o__Pseudomonadales|f__Pseudomonadaceae|g__Pseudomonas|s__Pseudomonas_azotoformans	0.797753	0
	k__Bacteria|p__Proteobacteria|c__Gammaproteobacteria|o__Pseudomonadales|f__Pseudomonadaceae|g__Pseudomonas|s__Pseudomonas_entomophila	0.011236	0.166667
	k__Bacteria|p__Proteobacteria|c__Gammaproteobacteria|o__Pseudomonadales|f__Pseudomonadaceae|g__Pseudomonas|s__Pseudomonas_extremorientalis	0.0224719	0
	k__Bacteria|p__Proteobacteria|c__Gammaproteobacteria|o__Pseudomonadales|f__Pseudomonadaceae|g__Pseudomonas|s__Pseudomonas_fluorescens	0.94382	0.416667
	k__Bacteria|p__Proteobacteria|c__Gammaproteobacteria|o__Pseudomonadales|f__Pseudomonadaceae|g__Pseudomonas|s__Pseudomonas_fulva	0.011236	0
	k__Bacteria|p__Proteobacteria|c__Gammaproteobacteria|o__Pseudomonadales|f__Pseudomonadaceae|g__Pseudomonas|s__Pseudomonas_monteilii	0	0.0833333
	k__Bacteria|p__Proteobacteria|c__Gammaproteobacteria|o__Pseudomonadales|f__Pseudomonadaceae|g__Pseudomonas|s__Pseudomonas_mucidolens	0.011236	0
	k__Bacteria|p__Proteobacteria|c__Gammaproteobacteria|o__Pseudomonadales|f__Pseudomonadaceae|g__Pseudomonas|s__Pseudomonas_oleovorans	0	0.0833333
	k__Bacteria|p__Proteobacteria|c__Gammaproteobacteria|o__Pseudomonadales|f__Pseudomonadaceae|g__Pseudomonas|s__Pseudomonas_plecoglossicida	0	0.0833333
	k__Bacteria|p__Proteobacteria|c__Gammaproteobacteria|o__Pseudomonadales|f__Pseudomonadaceae|g__Pseudomonas|s__Pseudomonas_putida	0.977528	0.166667
	k__Bacteria|p__Proteobacteria|c__Gammaproteobacteria|o__Pseudomonadales|f__Pseudomonadaceae|g__Pseudomonas|s__Pseudomonas_sp._02C_26	0	0.0833333
	k__Bacteria|p__Proteobacteria|c__Gammaproteobacteria|o__Pseudomonadales|f__Pseudomonadaceae|g__Pseudomonas|s__Pseudomonas_sp._NC02	0.0561798	0.416667
	k__Bacteria|p__Proteobacteria|c__Gammaproteobacteria|o__Pseudomonadales|f__Pseudomonadaceae|g__Pseudomonas|s__Pseudomonas_sp._NP-1	0.011236	0
	k__Bacteria|p__Proteobacteria|c__Gammaproteobacteria|o__Pseudomonadales|f__Pseudomonadaceae|g__Pseudomonas|s__Pseudomonas_sp._SWI6	0.011236	0
	k__Bacteria|p__Proteobacteria|c__Gammaproteobacteria|o__Pseudomonadales|f__Pseudomonadaceae|g__Pseudomonas|s__Pseudomonas_sp._SXM-1	0.0561798	0.25
	k__Bacteria|p__Proteobacteria|c__Gammaproteobacteria|o__Pseudomonadales|f__Pseudomonadaceae|g__Pseudomonas|s__Pseudomonas_sp._TUM18999	0.146067	0
	k__Bacteria|p__Proteobacteria|c__Gammaproteobacteria|o__Pseudomonadales|f__Pseudomonadaceae|g__Pseudomonas|s__Pseudomonas_sp._VLB120	0.0337079	0
	k__Bacteria|p__Proteobacteria|c__Gammaproteobacteria|o__Pseudomonadales|f__Pseudomonadaceae|g__Pseudomonas|s__Pseudomonas_stutzeri	0.0337079	0
	k__Bacteria|p__Proteobacteria|c__Gammaproteobacteria|o__Thiotrichales|f__Francisellaceae|g__Francisella|s__Francisella_persica	0.011236	0
	k__Bacteria|p__Proteobacteria|c__Gammaproteobacteria|o__Thiotrichales|f__Francisellaceae|g__Francisella|s__Francisella_philomiragia	0.011236	0
	k__Bacteria|p__Proteobacteria|c__Gammaproteobacteria|o__Thiotrichales|f__Francisellaceae|g__Francisella|s__Francisella_tularensis	0.0337079	0
	k__Bacteria|p__Proteobacteria|c__Gammaproteobacteria|o__Thiotrichales|f__Piscirickettsiaceae|g__Hydrogenovibrio|s__Hydrogenovibrio_crunogenus	0.011236	0
	k__Bacteria|p__Proteobacteria|c__Gammaproteobacteria|o__Vibrionales|f__Vibrionaceae|g__Enterovibrio|s__Candidatus_Enterovibrio_luxaltus	0.011236	0
	k__Bacteria|p__Proteobacteria|c__Gammaproteobacteria|o__Vibrionales|f__Vibrionaceae|g__Photobacterium|s__Photobacterium_damselae	0.0224719	0
	k__Bacteria|p__Proteobacteria|c__Gammaproteobacteria|o__Vibrionales|f__Vibrionaceae|g__Photobacterium|s__Photobacterium_gaetbulicola	0.011236	0
	k__Bacteria|p__Proteobacteria|c__Gammaproteobacteria|o__Vibrionales|f__Vibrionaceae|g__Vibrio|s__Vibrio_alginolyticus	0.011236	0
	k__Bacteria|p__Proteobacteria|c__Gammaproteobacteria|o__Vibrionales|f__Vibrionaceae|g__Vibrio|s__Vibrio_campbellii	0.011236	0
	k__Bacteria|p__Proteobacteria|c__Gammaproteobacteria|o__Vibrionales|f__Vibrionaceae|g__Vibrio|s__Vibrio_cholerae	0.0337079	0
	k__Bacteria|p__Proteobacteria|c__Gammaproteobacteria|o__Vibrionales|f__Vibrionaceae|g__Vibrio|s__Vibrio_europaeus	0.0224719	0
	k__Bacteria|p__Proteobacteria|c__Gammaproteobacteria|o__Vibrionales|f__Vibrionaceae|g__Vibrio|s__Vibrio_natriegens	0.011236	0
	k__Bacteria|p__Proteobacteria|c__Gammaproteobacteria|o__Vibrionales|f__Vibrionaceae|g__Vibrio|s__Vibrio_parahaemolyticus	0.0224719	0
	k__Bacteria|p__Proteobacteria|c__Gammaproteobacteria|o__Vibrionales|f__Vibrionaceae|g__Vibrio|s__Vibrio_sp._THAF191c	0.011236	0
	k__Bacteria|p__Proteobacteria|c__Gammaproteobacteria|o__Vibrionales|f__Vibrionaceae|g__Vibrio|s__Vibrio_taketomensis	0.0224719	0
	k__Bacteria|p__Proteobacteria|c__Gammaproteobacteria|o__Vibrionales|f__Vibrionaceae|g__Vibrio|s__Vibrio_vulnificus	0.011236	0
	k__Bacteria|p__Proteobacteria|c__Gammaproteobacteria|o__Xanthomonadales|f__Rhodanobacteraceae|g__Rhodanobacter|s__Rhodanobacter_glycinis	0.011236	0
	k__Bacteria|p__Proteobacteria|c__Gammaproteobacteria|o__Xanthomonadales|f__Xanthomonadaceae|g__Lysobacter|s__Lysobacter_capsici	0.011236	0
	k__Bacteria|p__Proteobacteria|c__Gammaproteobacteria|o__Xanthomonadales|f__Xanthomonadaceae|g__Stenotrophomonas|s__Stenotrophomonas_maltophilia	0.157303	0.25
	k__Bacteria|p__Proteobacteria|c__Gammaproteobacteria|o__Xanthomonadales|f__Xanthomonadaceae|g__Stenotrophomonas|s__Stenotrophomonas_sp._169	0.011236	0
	k__Bacteria|p__Proteobacteria|c__Oligoflexia|o__Bacteriovoracales|f__Bacteriovoracaceae|g__Bacteriovorax|s__Bacteriovorax_stolpii	0.011236	0
	k__Bacteria|p__Proteobacteria|c__Oligoflexia|o__Bdellovibrionales|f__Bdellovibrionaceae|g__Bdellovibrio|s__Bdellovibrio_exovorus	0.0337079	0
	k__Bacteria|p__Proteobacteria|c__Zetaproteobacteria|o__Mariprofundales|f__Mariprofundaceae|g__Mariprofundus|s__Mariprofundus_aestuarium	0.011236	0
	k__Bacteria|p__Spirochaetes|c__Spirochaetia|o__Spirochaetales|f__Spirochaetaceae|g__Oceanispirochaeta|s__Oceanispirochaeta_crateris	0	0.0833333
	k__Bacteria|p__Spirochaetes|c__Spirochaetia|o__Spirochaetales|f__Spirochaetaceae|g__Treponema|s__Treponema_brennaborense	0.0337079	0
	k__Bacteria|p__Spirochaetes|c__Spirochaetia|o__Spirochaetales|f__Spirochaetaceae|g__Treponema|s__Treponema_caldarium	0.011236	0
	k__Bacteria|p__Spirochaetes|c__Spirochaetia|o__Spirochaetales|f__Spirochaetaceae|g__Treponema|s__Treponema_denticola	0.0449438	0
	k__Bacteria|p__Spirochaetes|c__Spirochaetia|o__Spirochaetales|f__Spirochaetaceae|g__Treponema|s__Treponema_pallidum	0.011236	0
	k__Bacteria|p__Spirochaetes|c__Spirochaetia|o__Spirochaetales|f__Spirochaetaceae|g__Treponema|s__Treponema_pedis	0.011236	0
	k__Bacteria|p__Spirochaetes|c__Spirochaetia|o__Spirochaetales|f__Spirochaetaceae|g__Treponema|s__Treponema_phagedenis	0.011236	0
	k__Bacteria|p__Spirochaetes|c__Spirochaetia|o__Spirochaetales|f__Spirochaetaceae|g__Treponema|s__Treponema_putidum	0.0224719	0
	k__Bacteria|p__Spirochaetes|c__Spirochaetia|o__Spirochaetales|f__Spirochaetaceae|g__Treponema|s__Treponema_sp._OMZ_804	0.0561798	0
	k__Bacteria|p__Spirochaetes|c__Spirochaetia|o__Spirochaetales|f__Spirochaetaceae|g__Treponema|s__Treponema_sp._OMZ_838	0.0449438	0
	k__Bacteria|p__Synergistetes|c__Synergistia|o__Synergistales|f__Synergistaceae|g__Aminobacterium|s__Aminobacterium_colombiense	0.011236	0
	k__Bacteria|p__Synergistetes|c__Synergistia|o__Synergistales|f__Synergistaceae|g__Thermovirga|s__Thermovirga_lienii	0.011236	0
	k__Bacteria|p__Tenericutes|c__Mollicutes|o__Acholeplasmatales|f__Acholeplasmataceae|g__Acholeplasma|s__Acholeplasma_axanthum	0.011236	0
	k__Bacteria|p__Tenericutes|c__Mollicutes|o__Acholeplasmatales|f__Acholeplasmataceae|g__Acholeplasma|s__Acholeplasma_hippikon	0.011236	0
	k__Bacteria|p__Tenericutes|c__Mollicutes|o__Acholeplasmatales|f__Acholeplasmataceae|g__Candidatus_Phytoplasma|s__Candidatus_Phytoplasma_australiense	0.011236	0
	k__Bacteria|p__Tenericutes|c__Mollicutes|o__Entomoplasmatales|f__Spiroplasmataceae|g__Spiroplasma|s__Spiroplasma_alleghenense	0.011236	0
	k__Bacteria|p__Tenericutes|c__Mollicutes|o__Mycoplasmatales|f__Mycoplasmataceae|g__Mycoplasma|s__Mycoplasma_capricolum	0.011236	0
	k__Bacteria|p__Tenericutes|c__Mollicutes|o__Mycoplasmatales|f__Mycoplasmataceae|g__Mycoplasma|s__Mycoplasma_edwardii	0.011236	0
	k__Bacteria|p__Tenericutes|c__Mollicutes|o__Mycoplasmatales|f__Mycoplasmataceae|g__Mycoplasma|s__Mycoplasma_hyorhinis	0.011236	0
	k__Bacteria|p__Tenericutes|c__Mollicutes|o__Mycoplasmatales|f__Mycoplasmataceae|g__Mycoplasma|s__Mycoplasma_salivarium	0.011236	0
	k__Bacteria|p__Tenericutes|c__Mollicutes|o__Mycoplasmatales|f__Mycoplasmataceae|g__Mycoplasmopsis|s__Mycoplasmopsis_californica	0.011236	0
	k__Bacteria|p__Tenericutes|g__Candidatus_Izimaplasma|s__Candidatus_Izimaplasma_sp._HR1	0.011236	0
	k__Bacteria|p__Thermotogae|c__Thermotogae|o__Petrotogales|f__Petrotogaceae|g__Tepiditoga|s__Tepiditoga_spiralis	0.011236	0
