# Supplementary material for: Microbes translocation from oral cavity to nasopharyngeal carcinoma in patients
Source: Nat Commun. 2024 Feb 22;15:1645. doi: 10.1038/s41467-024-45518-2 (PMC10883945; doi:10.1038/s41467-024-45518-2)
Supplement: Supplementary file 9 — Supplementary Data 6 [file 41467_2024_45518_MOESM9_ESM.xlsx]

## Sheet: Supplementary Data 6
	Supplementary Data 6 | Differentially expressed host genes identified in the tumor tissues between OtoNP+ and OtoNP- NPC patients1
	Gene	logFC	logCPM	P value	FDR-q2	Significance3
	XIRP2	4.99547	1.47288	3.66481e-24	8.08786e-20	Up
	CASC11	3.49318	2.30376	4.29813e-16	4.74277e-12	Up
	RP4-753D10.5	3.78566	-0.94298	3.41489e-13	2.51211e-09	Up
	CPHL1P	1.98499	0.219595	1.05112e-11	5.79929e-08	Up
	PROK2	2.14649	0.725344	4.41548e-10	1.62409e-06	Up
	OSM	1.8691	1.77317	4.02582e-10	1.62409e-06	Up
	G0S2	1.95352	1.44409	5.41876e-10	1.70838e-06	Up
	SMPD4P1	3.43611	1.63854	1.36697e-09	3.77096e-06	Up
	MIR3945HG	2.25521	-0.186329	1.8792e-09	4.60801e-06	Up
	LINC01021	2.90324	2.30135	6.50822e-09	1.4363e-05	Up
	UBR5-AS1	1.55589	3.61492	1.40451e-08	2.81784e-05	Up
	EPHA5	2.64281	0.0130827	2.06e-08	3.78852e-05	Up
	CXCL13	1.49954	6.08539	3.85778e-08	6.54902e-05	Up
	FFAR2	2.01498	1.16978	6.02266e-08	9.49387e-05	Up
	LRRC4C	1.79612	4.61467	9.82365e-08	0.000144532	Up
	RP11-53A1.3	2.01218	-0.0426484	1.07494e-07	0.000148267	Up
	RP11-278H7.4	3.14714	-1.81344	1.47439e-07	0.000191402	Up
	MYH7	2.3541	-0.838854	1.71678e-07	0.000196748	Up
	TRAPPC3L	2.10406	0.346821	1.78303e-07	0.000196748	Up
	FPR2	1.61621	1.20623	1.75535e-07	0.000196748	Up
	RP11-328J2.1	-5.27633	1.84552	2.31608e-07	0.000243398	Down
	RP11-742B18.1	2.04487	2.24805	2.54748e-07	0.000255547	Up
	LINC01468	2.1604	0.731115	4.6034e-07	0.000437756	Up
	TDRD12	1.77202	1.7048	4.76059e-07	0.000437756	Up
	NF1P9	3.3301	-0.307351	9.91808e-07	0.000858357	Up
	ADRA1D	2.34179	-0.997313	1.01125e-06	0.000858357	Up
	RTN4RL2	1.33884	-0.344163	1.12301e-06	0.000917914	Up
	RP11-625L16.1	1.64711	-1.1337	1.33982e-06	0.00105602	Up
	AQP9	1.82325	3.65607	1.51488e-06	0.0011144	Up
	LRTM1	1.7831	-0.787692	1.47346e-06	0.0011144	Up
	CCL3L3	1.52183	1.2133	1.57808e-06	0.00112344	Up
	C6orf58	1.44019	0.169518	1.92659e-06	0.00132868	Up
	SLC22A10	-2.78092	2.14815	2.32893e-06	0.00155749	Down
	LINC00469	-3.21889	2.20694	2.46757e-06	0.00160167	Down
	DNM3OS	1.12867	2.21644	2.76832e-06	0.00174555	Up
	LINC00393	1.85189	2.84427	3.15835e-06	0.00188671	Up
	FAM181B	-3.24357	0.734317	3.16318e-06	0.00188671	Down
	BCAN	2.11221	0.730362	3.36546e-06	0.00195454	Up
	ACOD1	1.74779	-0.452098	3.56813e-06	0.00199528	Up
	KCNH7	-2.99632	-0.29102	3.61644e-06	0.00199528	Down
	RP11-359E19.2	2.38351	0.126709	3.93865e-06	0.00212005	Up
	CTD-2066L21.3	1.24972	1.92561	4.77611e-06	0.00250962	Up
	CTD-2130O13.1	1.7397	1.47128	4.99725e-06	0.00256475	Up
	SRRM4	2.04938	-0.755625	5.24469e-06	0.00263057	Up
	CTA-280A3.2	2.08633	-1.1784	5.47146e-06	0.00268333	Up
	TREM1	1.63264	2.12582	5.63257e-06	0.00270229	Up
	DES	2.42934	-0.340823	5.91363e-06	0.00277676	Up
	DRD2	1.30708	-0.139033	6.53245e-06	0.00300343	Up
	SMOC2	1.10872	4.66785	6.67949e-06	0.00300836	Up
	CCL7	2.631	-1.08399	9.1273e-06	0.00402861	Up
	UGT2B7	-4.07768	1.71973	1.118e-05	0.00483785	Down
	TREML3P	2.13305	-1.62885	1.16114e-05	0.00492791	Up
	RP11-6N13.1	2.47382	2.31548	1.22426e-05	0.00498309	Up
	ZNF732	1.67216	0.318315	1.20286e-05	0.00498309	Up
	HNF1A-AS1	-4.15791	2.0312	1.24188e-05	0.00498309	Down
	CALB1	-3.35774	3.10116	1.32236e-05	0.00521127	Down
	AC011294.3	-2.40879	0.905865	1.37476e-05	0.00532273	Down
	FCAR	1.5539	1.01662	1.56257e-05	0.00594557	Up
	ASIC2	1.22795	2.62411	1.66572e-05	0.00623066	Up
	RP11-554D15.3	2.03811	1.58041	1.76099e-05	0.00626828	Up
	FCGR3B	1.56068	1.95142	1.93104e-05	0.00676447	Up
	CTB-114C7.4	1.14634	-0.383454	2.13454e-05	0.00709238	Up
	C17orf99	-2.19214	3.53499	2.12656e-05	0.00709238	Down
	GREB1L	-2.36113	2.66318	2.11889e-05	0.00709238	Down
	HTR2C	-2.54396	-0.386251	2.1532e-05	0.00709238	Down
	NF1P1	3.46234	-0.570631	2.38056e-05	0.00772598	Up
	GATA4	3.45	1.29095	2.7595e-05	0.00881826	Up
	DKFZP434L187	2.92265	-1.43861	2.79704e-05	0.00881826	Up
	CXCL8	1.78046	5.16369	2.84444e-05	0.00884141	Up
	UNC80	-2.17535	0.403236	3.07498e-05	0.00942523	Down
	NF1P2	3.72181	-0.694713	3.43643e-05	0.00997877	Up
	HBB	1.81938	4.66558	3.42243e-05	0.00997877	Up
	RP11-154D6.1	1.09207	3.23683	3.3672e-05	0.00997877	Up
	PIK3C2G	-2.6545	4.55496	3.33589e-05	0.00997877	Down
	SYT12	-1.55358	1.23069	3.61846e-05	0.0103709	Down
	LINC01158	2.08547	0.494663	3.86482e-05	0.0107965	Up
	RANBP3L	-2.48339	2.61946	3.81877e-05	0.0107965	Down
	LINC00551	1.49372	-0.986472	4.04741e-05	0.0111653	Up
	RP11-875H7.5	1.8135	0.434891	4.12754e-05	0.0112458	Up
	LPO	1.553	0.61217	4.31027e-05	0.0114972	Up
	RP11-281O15.4	1.02325	0.163735	4.324e-05	0.0114972	Up
	TMEM132D	2.32361	1.34891	4.49232e-05	0.0118025	Up
	RP11-206M11.7	1.56215	-0.950453	4.97493e-05	0.0129167	Up
	KANK4	1.67811	0.4104	5.13883e-05	0.0131871	Up
	TYRP1	-2.36871	-1.25826	5.43516e-05	0.0137872	Down
	TNN	1.85833	1.53892	5.65375e-05	0.0141787	Up
	SLC28A1	1.39718	-0.230094	5.95886e-05	0.014776	Up
	RP11-526N18.1	1.22095	-0.545343	6.04463e-05	0.0148221	Up
	HBA1	2.14934	-1.44887	7.19009e-05	0.0172476	Up
	LINC00443	1.79553	-2.32449	7.11685e-05	0.0172476	Up
	RFX4	2.01569	0.0842559	7.56947e-05	0.0179624	Up
	CCL24	-1.24702	1.1389	7.73537e-05	0.0179697	Down
	ZNF676	2.21207	0.142545	7.98724e-05	0.0182081	Up
	CTB-61M7.2	1.7163	-1.19558	8.00302e-05	0.0182081	Up
	RP11-422J15.1	1.36382	-2.14274	8.58116e-05	0.0193243	Up
	SLC30A8	2.07494	3.40422	8.78848e-05	0.0195912	Up
	PCSK1	-1.73268	-0.381683	8.94384e-05	0.0197098	Down
	ACP7	-2.36318	0.513593	9.11211e-05	0.0197098	Down
	RP11-275E15.2	2.38814	-2.22563	9.795e-05	0.0207203	Up
	BCL2A1	1.05162	4.6552	0.000103418	0.0213679	Up
	RP11-545J16.1	-2.50993	2.57567	0.000103863	0.0213679	Down
	ONECUT1	-2.71446	-0.766294	0.000104569	0.0213679	Down
	IL1B	1.25001	4.12367	0.000107667	0.021799	Up
	GPR149	1.88402	-1.4489	0.000111695	0.0219958	Up
	AC009478.1	-2.71596	0.921873	0.000112625	0.0219958	Down
	NTS	-4.86331	3.10197	0.000112339	0.0219958	Down
	LINC01508	-1.66706	0.904454	0.000114292	0.0219987	Down
	MIR4500HG	-2.34862	1.69666	0.000114633	0.0219987	Down
	SCHLAP1	-2.3309	3.03508	0.000122594	0.0231242	Down
	RP11-45A16.4	1.25311	-0.173609	0.000131368	0.0245691	Up
	PRH2	2.95847	1.8449	0.000132701	0.0246098	Up
	PDC	-2.3108	-0.66851	0.000134573	0.0247491	Down
	PLA2G4E	-1.75311	1.33046	0.000140014	0.0252714	Down
	CLDN18	-2.4931	2.80618	0.00015299	0.0270108	Down
	CES5AP1	2.03626	0.393494	0.000155068	0.0270714	Up
	AGMO	-1.84947	3.40492	0.000155787	0.0270714	Down
	TRPM8	-2.12924	0.363969	0.000159897	0.0275685	Down
	IL1RAPL2	-1.92087	3.79243	0.000161578	0.0276423	Down
	BCO1	-1.40819	0.123634	0.000163057	0.0276808	Down
	CTD-2134P3.1	1.48523	-1.59725	0.000169747	0.0285965	Up
	HCAR2	1.12784	2.56115	0.000173596	0.0288052	Up
	LRAT	-1.84582	1.41031	0.000185992	0.0306318	Down
	HNF4A	-2.22886	-0.16373	0.000190923	0.0309815	Down
	SCGB3A1	2.55974	1.00178	0.000218718	0.0332888	Up
	JAKMIP2-AS1	1.67922	1.94462	0.000214748	0.0332888	Up
	EMX2OS	1.50501	-0.333122	0.000215897	0.0332888	Up
	HMSD	1.20266	2.67729	0.000217895	0.0332888	Up
	LINC01206	-1.71935	1.72608	0.000212206	0.0332888	Down
	RP11-384J4.2	-2.35671	-0.645523	0.000217585	0.0332888	Down
	DSG1	1.50489	-1.63555	0.000222977	0.0337047	Up
	GSTA9P	-2.91774	-0.92859	0.000227448	0.0341467	Down
	UMOD	3.48783	-1.50211	0.000233871	0.0348736	Up
	RERGL	-1.64914	0.936473	0.000266877	0.0390047	Down
	RP11-95I16.2	-2.4592	2.25131	0.000278807	0.0404803	Down
	ROR1-AS1	-1.68237	-0.289537	0.000286833	0.0413734	Down
	ZNF536	-1.70556	3.36349	0.000290615	0.0416466	Down
	CTD-2307P3.1	1.97903	2.27827	0.000302583	0.0428735	Up
	RP11-215E13.1	1.65106	0.240022	0.000305004	0.0428735	Up
	HCAR3	1.25687	2.9392	0.000303645	0.0428735	Up
	CXCR1	1.22217	0.143943	0.000322609	0.0440649	Up
	HIF3A	-1.68754	2.8998	0.000337391	0.0454017	Down
	RP11-766N7.4	1.89506	-0.295232	0.000341226	0.0456395	Up
	RP1-45C12.1	1.09069	-0.476665	0.000348153	0.0462855	Up
	SLC26A9	1.23744	3.62591	0.00036536	0.0482822	Up
	LINC01115	1.32603	0.776204	0.000371564	0.0485886	Up
	NOVA1-AS1	1.84075	2.18097	0.000385357	0.0493322	Up
	ADAM7	-2.13499	-1.59933	0.000387691	0.0493322	Down
	RP11-263K4.3	-3.50436	-0.976189	0.000382247	0.0493322	Down
	CASC10	1.01095	0.330782	0.000393192	0.0494266	Up
	RP6-114E22.1	-2.1419	0.568455	0.000394177	0.0494266	Down
	1. OtoNP+ NPC patients represented the nasopharyngeal carcinoma patients with any of the following microbes in tumor tissues: Fusobacterium nucleatum, Prevotella intermedia, Neisseria mucosa, Veillonella parvula, Lautropia mirabilis, Gemella morbillorum, Gemella haemolysans, Neisseria elongata, Capnocytophaga gingivalis, Peptostreptococcus stomatis, Solobacterium moorei, Granulicatella adiacens a…
	2. FDR-q were obtained from P value corrected for false discovery rates (FDR) by two-sided test.
	3. Up represents gene up-regulated in the OtoNP+ NPC patients (q value < 0.05 & logFC > 1); Down represents gene down-regulated in the OtoNP- NPC patients (q value < 0.05 & logFC < -1).
