# Supplementary material for: Microbes translocation from oral cavity to nasopharyngeal carcinoma in patients
Source: Nat Commun. 2024 Feb 22;15:1645. doi: 10.1038/s41467-024-45518-2 (PMC10883945; doi:10.1038/s41467-024-45518-2)
Supplement: Supplementary file 10 — Supplementary Data 7 [file 41467_2024_45518_MOESM10_ESM.xlsx]

## Sheet: Supplementary Data 7
	Supplementary Data 7 | Results from the enrichment analysis of Gene Ontology biological processes between OtoNP+ and OtoNP- NPC patients1
	Terms	Description	GeneRatio	BgRatio	P value	FDR-q2	Genes
	GO:1990266	neutrophil migration	9/82	122/18723	3.08811e-09	5.15714e-06	CXCL13/CCL3L1/CCL3L3/TREM1/CCL7/CXCL8/CCL24/UMOD/CXCR1
	GO:0030593	neutrophil chemotaxis	8/82	103/18723	1.62173e-08	9.42216e-06	CXCL13/CCL3L1/CCL3L3/TREM1/CCL7/CXCL8/CCL24/CXCR1
	GO:0097530	granulocyte migration	9/82	148/18723	1.6926e-08	9.42216e-06	CXCL13/CCL3L1/CCL3L3/TREM1/CCL7/CXCL8/CCL24/UMOD/CXCR1
	GO:0097529	myeloid leukocyte migration	10/82	220/18723	4.18274e-08	1.74629e-05	CXCL13/FPR2/CCL3L1/CCL3L3/TREM1/CCL7/CXCL8/CCL24/UMOD/CXCR1
	GO:0030595	leukocyte chemotaxis	10/82	230/18723	6.3564e-08	2.06645e-05	CXCL13/FFAR2/FPR2/CCL3L1/CCL3L3/TREM1/CCL7/CXCL8/CCL24/CXCR1
	GO:0071621	granulocyte chemotaxis	8/82	125/18723	7.42437e-08	2.06645e-05	CXCL13/CCL3L1/CCL3L3/TREM1/CCL7/CXCL8/CCL24/CXCR1
	GO:0060326	cell chemotaxis	11/82	310/18723	1.05771e-07	2.37162e-05	CXCL13/FFAR2/FPR2/CCL3L1/CCL3L3/TREM1/SMOC2/CCL7/CXCL8/CCL24/CXCR1
	GO:0070098	chemokine-mediated signaling pathway	7/82	88/18723	1.1361e-07	2.37162e-05	CXCL13/CCL3L1/CCL3L3/CCL7/CXCL8/CCL24/CXCR1
	GO:0070555	response to interleukin-1	8/82	143/18723	2.10505e-07	3.38175e-05	CCL3L1/CCL3L3/ACOD1/CCL7/CXCL8/CCL24/SLC30A8/IL1B
	GO:1990868	response to chemokine	7/82	97/18723	2.2275e-07	3.38175e-05	CXCL13/CCL3L1/CCL3L3/CCL7/CXCL8/CCL24/CXCR1
	GO:1990869	cellular response to chemokine	7/82	97/18723	2.2275e-07	3.38175e-05	CXCL13/CCL3L1/CCL3L3/CCL7/CXCL8/CCL24/CXCR1
	GO:0050900	leukocyte migration	11/82	369/18723	6.01617e-07	8.13294e-05	CXCL13/FFAR2/FPR2/CCL3L1/CCL3L3/TREM1/CCL7/CXCL8/CCL24/UMOD/CXCR1
	GO:0071347	cellular response to interleukin-1	7/82	113/18723	6.33103e-07	8.13294e-05	CCL3L1/CCL3L3/ACOD1/CCL7/CXCL8/CCL24/IL1B
	GO:0046883	regulation of hormone secretion	9/82	249/18723	1.41783e-06	0.000169127	OSM/EPHA5/FFAR2/DRD2/HTR2C/SLC30A8/IL1B/HCAR2/HNF4A
	GO:0070374	positive regulation of ERK1 and ERK2 cascade	8/82	217/18723	4.8859e-06	0.000543964	FPR2/CCL3L1/CCL3L3/DRD2/CCL7/HTR2C/GATA4/CCL24
	GO:0046879	hormone secretion	9/82	295/18723	5.67273e-06	0.000592092	OSM/EPHA5/FFAR2/DRD2/HTR2C/SLC30A8/IL1B/HCAR2/HNF4A
	GO:0019221	cytokine-mediated signaling pathway	11/82	472/18723	6.49393e-06	0.000637933	OSM/CXCL13/CCL3L1/CCL3L3/CCL7/CXCL8/CCL24/IL1B/CLDN18/IL1RAPL2/CXCR1
	GO:0043410	positive regulation of MAPK cascade	11/82	480/18723	7.61078e-06	0.0006698	OSM/FPR2/ADRA1D/CCL3L1/CCL3L3/DRD2/CCL7/HTR2C/GATA4/CCL24/IL1B
	GO:0009914	hormone transport	9/82	306/18723	7.62048e-06	0.0006698	OSM/EPHA5/FFAR2/DRD2/HTR2C/SLC30A8/IL1B/HCAR2/HNF4A
	GO:0070372	regulation of ERK1 and ERK2 cascade	9/82	309/18723	8.24189e-06	0.000673163	FPR2/CCL3L1/CCL3L3/DRD2/CCL7/HTR2C/GATA4/CCL24/IL1B
	GO:0072503	cellular divalent inorganic cation homeostasis	11/82	486/18723	8.55514e-06	0.000673163	PROK2/CXCL13/FPR2/ADRA1D/DRD2/CCL7/CALB1/HTR2C/SLC30A8/TRPM8/CXCR1
	GO:0048247	lymphocyte chemotaxis	5/82	64/18723	8.86801e-06	0.000673163	CXCL13/CCL3L1/CCL3L3/CCL7/CCL24
	GO:0002548	monocyte chemotaxis	5/82	70/18723	1.37908e-05	0.000969717	FPR2/CCL3L1/CCL3L3/CCL7/CCL24
	GO:0070371	ERK1 and ERK2 cascade	9/82	330/18723	1.3936e-05	0.000969717	FPR2/CCL3L1/CCL3L3/DRD2/CCL7/HTR2C/GATA4/CCL24/IL1B
	GO:0032103	positive regulation of response to external stimulus	10/82	427/18723	1.69395e-05	0.00113156	OSM/CXCL13/FFAR2/FPR2/ACOD1/SMOC2/CCL7/CXCL8/CCL24/IL1B
	GO:0071674	mononuclear cell migration	7/82	196/18723	2.42422e-05	0.00149943	CXCL13/FPR2/CCL3L1/CCL3L3/CCL7/CCL24/CXCR1
	GO:0090276	regulation of peptide hormone secretion	7/82	196/18723	2.42422e-05	0.00149943	EPHA5/FFAR2/DRD2/HTR2C/SLC30A8/IL1B/HNF4A
	GO:0006874	cellular calcium ion homeostasis	10/82	448/18723	2.55512e-05	0.00152395	PROK2/CXCL13/FPR2/ADRA1D/DRD2/CCL7/CALB1/HTR2C/TRPM8/CXCR1
	GO:0002791	regulation of peptide secretion	7/82	200/18723	2.75965e-05	0.00158918	EPHA5/FFAR2/DRD2/HTR2C/SLC30A8/IL1B/HNF4A
	GO:0090087	regulation of peptide transport	7/82	202/18723	2.94118e-05	0.00163726	EPHA5/FFAR2/DRD2/HTR2C/SLC30A8/IL1B/HNF4A
	GO:0055074	calcium ion homeostasis	10/82	460/18723	3.19874e-05	0.00172319	PROK2/CXCL13/FPR2/ADRA1D/DRD2/CCL7/CALB1/HTR2C/TRPM8/CXCR1
	GO:0023061	signal release	10/82	463/18723	3.37982e-05	0.00176384	OSM/EPHA5/FFAR2/DRD2/HTR2C/SYT12/SLC30A8/IL1B/HCAR2/HNF4A
	GO:0034341	response to interferon-gamma	6/82	141/18723	3.58797e-05	0.00181573	CCL3L1/CCL3L3/ACOD1/CCL7/CCL24/SLC30A8
	GO:0042886	amide transport	8/82	301/18723	5.16798e-05	0.00253839	EPHA5/FFAR2/AQP9/DRD2/HTR2C/SLC30A8/IL1B/HNF4A
	GO:0071356	cellular response to tumor necrosis factor	7/82	229/18723	6.52033e-05	0.00311113	CCL3L1/CCL3L3/ACOD1/CCL7/CXCL8/CCL24/CLDN18
	GO:0030072	peptide hormone secretion	7/82	236/18723	7.87704e-05	0.00365407	EPHA5/FFAR2/DRD2/HTR2C/SLC30A8/IL1B/HNF4A
	GO:0002790	peptide secretion	7/82	242/18723	9.21593e-05	0.00415962	EPHA5/FFAR2/DRD2/HTR2C/SLC30A8/IL1B/HNF4A
	GO:0034612	response to tumor necrosis factor	7/82	253/18723	0.000121512	0.00534013	CCL3L1/CCL3L3/ACOD1/CCL7/CXCL8/CCL24/CLDN18
	GO:0051480	regulation of cytosolic calcium ion concentration	8/82	353/18723	0.000156155	0.00659883	PROK2/CXCL13/FPR2/ADRA1D/DRD2/CALB1/HTR2C/CXCR1
	GO:0015833	peptide transport	7/82	264/18723	0.000158056	0.00659883	EPHA5/FFAR2/DRD2/HTR2C/SLC30A8/IL1B/HNF4A
	GO:0072676	lymphocyte migration	5/82	117/18723	0.000162591	0.0066226	CXCL13/CCL3L1/CCL3L3/CCL7/CCL24
	GO:0071346	cellular response to interferon-gamma	5/82	118/18723	0.000169207	0.00672798	CCL3L1/CCL3L3/ACOD1/CCL7/CCL24
	GO:0002675	positive regulation of acute inflammatory response	3/82	28/18723	0.000245091	0.00951866	OSM/FFAR2/IL1B
	GO:0002687	positive regulation of leukocyte migration	5/82	135/18723	0.000316409	0.0120092	CXCL13/FPR2/CCL7/CXCL8/CCL24
	GO:0042744	hydrogen peroxide catabolic process	3/82	32/18723	0.000366424	0.0135984	HBB/LPO/HBA1
	GO:0050921	positive regulation of chemotaxis	5/82	141/18723	0.000386542	0.0140332	CXCL13/FPR2/SMOC2/CCL7/CXCL8
	GO:0007204	positive regulation of cytosolic calcium ion concentration	7/82	319/18723	0.000497308	0.0176703	PROK2/CXCL13/FPR2/ADRA1D/DRD2/HTR2C/CXCR1
	GO:0002690	positive regulation of leukocyte chemotaxis	4/82	94/18723	0.00077258	0.0268793	CXCL13/FPR2/CCL7/CXCL8
	GO:0050796	regulation of insulin secretion	5/82	165/18723	0.000789973	0.0269236	EPHA5/DRD2/SLC30A8/IL1B/HNF4A
	GO:1903522	regulation of blood circulation	6/82	256/18723	0.000905968	0.0302593	MYH7/ADRA1D/DES/DRD2/ASIC2/GATA4
	GO:0002920	regulation of humoral immune response	3/82	45/18723	0.00100622	0.0329489	CXCL13/ACOD1/IL1B
	GO:0007200	phospholipase C-activating G protein-coupled receptor signaling pathway	4/82	104/18723	0.00112702	0.035611	FPR2/ADRA1D/DRD2/HTR2C
	GO:0050708	regulation of protein secretion	6/82	268/18723	0.00114717	0.035611	EPHA5/DRD2/SLC30A8/IL1B/HCAR2/HNF4A
	GO:0045766	positive regulation of angiogenesis	5/82	181/18723	0.0011949	0.035611	SMOC2/GATA4/CXCL8/CCL24/IL1B
	GO:1904018	positive regulation of vasculature development	5/82	181/18723	0.0011949	0.035611	SMOC2/GATA4/CXCL8/CCL24/IL1B
	GO:0002673	regulation of acute inflammatory response	3/82	48/18723	0.00121495	0.035611	OSM/FFAR2/IL1B
	GO:0001976	nervous system process involved in regulation of systemic arterial blood pressure	2/82	12/18723	0.00121547	0.035611	DRD2/ASIC2
	GO:0015718	monocarboxylic acid transport	4/82	111/18723	0.00143437	0.0413	AQP9/DRD2/SLCO1B7/IL1B
	GO:0002526	acute inflammatory response	4/82	112/18723	0.00148259	0.0419649	OSM/FFAR2/TREM1/IL1B
	GO:0030073	insulin secretion	5/82	195/18723	0.00166041	0.0456202	EPHA5/DRD2/SLC30A8/IL1B/HNF4A
	GO:0072531	pyrimidine-containing compound transmembrane transport	2/82	14/18723	0.00166637	0.0456202	AQP9/SLC28A1
	1. OtoNP+ NPC patients represented the nasopharyngeal carcinoma patients with any of the following microbes in tumor tissues: Fusobacterium nucleatum, Prevotella intermedia, Neisseria mucosa, Veillonella parvula, Lautropia mirabilis, Gemella morbillorum, Gemella haemolysans, Neisseria elongata, Capnocytophaga gingivalis, Peptostreptococcus stomatis, Solobacterium moorei, Granulicatella adiacens a…
	2. FDR-q were obtained from P value corrected for false discovery rates (FDR) by two-sided test.
