# Supplementary material for: Microbes translocation from oral cavity to nasopharyngeal carcinoma in patients
Source: Nat Commun. 2024 Feb 22;15:1645. doi: 10.1038/s41467-024-45518-2 (PMC10883945; doi:10.1038/s41467-024-45518-2)
Supplement: Supplementary file 11 — Supplementary Data 8 [file 41467_2024_45518_MOESM11_ESM.xlsx]

## Sheet: Supplementary Data 8
	Supplementary Data 8 | Results from the enrichment analysis of KEGG pathways between OtoNP+ and OtoNP- NPC patients1
	Pathways	Description	GeneRatio	BgRatio	P value	FDR-q2	Genes
	hsa04061	Viral protein interaction with cytokine and cytokine receptor	7/48	100/8191	1.6e-06	0.000190186	CXCL13/CCL3L1/CCL3L3/CCL7/CXCL8/CCL24/CXCR1
	hsa04060	Cytokine-cytokine receptor interaction	9/48	295/8191	4.39e-05	0.00261068	OSM/CXCL13/CCL3L1/CCL3L3/CCL7/CXCL8/CCL24/IL1B/CXCR1
	hsa04062	Chemokine signaling pathway	7/48	192/8191	0.000113708	0.00450841	CXCL13/CCL3L1/CCL3L3/CCL7/CXCL8/CCL24/CXCR1
	hsa05144	Malaria	4/48	50/8191	0.00019618	0.00583376	CXCL8/HBB/HBA1/IL1B
	hsa04750	Inflammatory mediator regulation of TRP channels	5/48	98/8191	0.000252099	0.00599729	ASIC2/HTR2C/IL1B/PLA2G4E/TRPM8
	hsa05143	African trypanosomiasis	3/48	37/8191	0.00127603	0.0252967	HBB/HBA1/IL1B
	hsa05323	Rheumatoid arthritis	4/48	93/8191	0.00206874	0.0345505	CCL3L1/CCL3L3/CXCL8/IL1B
	hsa05150	Staphylococcus aureus infection	4/48	96/8191	0.00232375	0.0345505	FPR2/FCAR/FCGR3B/DSG1
	hsa05142	Chagas disease	4/48	102/8191	0.0028974	0.0369734	CCL3L1/CCL3L3/CXCL8/IL1B
	hsa04620	Toll-like receptor signaling pathway	4/48	104/8191	0.00310838	0.0369734	CCL3L1/CCL3L3/CXCL8/IL1B
	1. OtoNP+ NPC patients represented the nasopharyngeal carcinoma patients with any of the following microbes in tumor tissues: Fusobacterium nucleatum, Prevotella intermedia, Neisseria mucosa, Veillonella parvula, Lautropia mirabilis, Gemella morbillorum, Gemella haemolysans, Neisseria elongata, Capnocytophaga gingivalis, Peptostreptococcus stomatis, Solobacterium moorei, Granulicatella adiacens a…
	2. FDR-q were obtained from P value corrected for false discovery rates (FDR) by two-sided test.
	Abbreviations: KEGG,Kyoto Encyclopedia of Genes and Genomes.
