# Supplementary material for: Microbes translocation from oral cavity to nasopharyngeal carcinoma in patients
Source: Nat Commun. 2024 Feb 22;15:1645. doi: 10.1038/s41467-024-45518-2 (PMC10883945; doi:10.1038/s41467-024-45518-2)
Supplement: Supplementary file 12 — Supplementary Data 9 [file 41467_2024_45518_MOESM12_ESM.xlsx]

## Sheet: Supplementary Data 9
	Supplementary Data 9 | The species significantly associated with nasopharyngeal EBV DNA loads
	Species	Enriched group1	Spearman correlation2				P value of pairwise comparisons using Wilcoxon rank-sum test
			R	P value	FDR-q3		L1 vs, L2	L1 vs, L3	L1 vs, L4	L2 vs, L3	L2 vs, L4	L3 vs, L4
	Corynebacterium accolens	NPC-depleted	-0.391795	5.49446e-07	4.45051e-05		0.181897	3.52607e-05	0.000161798	0.0176897	0.0525779	1
	Cutibacterium granulosum	NPC-depleted	-0.376381	1.62745e-06	0.000130196		0.0920445	0.00114026	7.7875e-05	0.161479	0.0448449	0.948264
	Fusobacterium nucleatum	NPC-enriched	0.362162	4.22293e-06	0.000333612		0.000524704	0.000562943	2.27724e-06	0.96677	0.302357	0.232105
	Cutibacterium acnes	NPC-depleted	-0.324939	4.1659e-05	0.0032494		0.0120981	0.0462318	0.000239668	0.830505	0.282501	0.14342
	Peptostreptococcus stomatis	NPC-enriched	0.322609	4.76201e-05	0.00366675		0.0813739	0.0163299	1.30569e-05	0.668207	0.0680352	0.133698
	Prevotella intermedia	NPC-enriched	0.302769	0.000142372	0.0108202		0.0126226	0.00209621	5.8804e-05	0.681824	0.198296	0.394676
	Gemella haemolysans	NPC-enriched	0.280566	0.000443463	0.0332597		0.430403	0.0004281	0.00221929	0.0104399	0.0208457	0.809643
	Staphylococcus epidermidis	NPC-depleted	-0.269695	0.000748204	0.0553671		0.898977	0.000583277	0.00920131	0.0298447	0.175777	0.837922
	Gemella morbillorum	NPC-enriched	0.267041	0.000847376	0.0618585		0.0812103	0.0126269	0.000352293	0.571662	0.16793	0.362334
	Capnocytophaga gingivalis	NPC-enriched	0.259134	0.00121876	0.0877504		0.58679	0.091036	0.000543627	0.161513	0.020857	0.2217
	1. Results from differential analysis of nasopharyngeal microbiota between nasopharyngeal carcinoma patients and controls.
	2. The analysis was performed using Spearman’s correlation coefficient for ranked data. Individuals were divided into four groups (L1, L2, L3 and L4) based on EBV load.
	3. FDR-q values were obtained from P values corrected for false discovery rates (FDR) by two-sided test.
