# Supplementary material for: Microbes translocation from oral cavity to nasopharyngeal carcinoma in patients
Source: Nat Commun. 2024 Feb 22;15:1645. doi: 10.1038/s41467-024-45518-2 (PMC10883945; doi:10.1038/s41467-024-45518-2)
Supplement: Supplementary file 14 — Source Data [file 41467_2024_45518_MOESM14_ESM.xlsx]

## Sheet: Index
Data Index
Fig1
Fig2
Fig4
Fig5
Supplementary Fig1
Supplementary Fig2
Supplementary Fig3
Supplementary Fig4
Supplementary Fig5
Supplementary Fig7
Supplementary Table1
Supplementary Table2
Supplementary Table3
Supplementary Table4
Supplementary Table5
Supplementary Table6
Supplementary Table7
Supplementary Table8
Supplementary Table9

## Sheet: Fig1
Fig.1b				Fig.1c					Fig.1d			Fig.1f				Fig.1g
Shannon	SamplingPos	Group		PCoA 1	PCoA 2	SamplingPos	Group		1-Dissimilarity	Group		FEAST	SourceTracker2	Group		taxa	beta	se	p_val	q_val
1.61132	nasopharynx	Control		-0.478046	0.113053	nasopharynx	Control		0.00421941	Control		0	0.0014	Control		Bacteria|Actinobacteriota|Actinobacteria|Propionibacteriales|Propionibacteriaceae|Cutibacterium|granulosum	2.36955	0.277591	1.3881e-17	1.11048e-15
2.17175	nasopharynx	Control		-0.509204	0.119862	nasopharynx	Control		0.00656353	Control		0	0.0002	Control		Bacteria|Firmicutes|Bacilli|Staphylococcales|Staphylococcaceae|Staphylococcus|epidermidis	4.08715	0.528551	1.05263e-14	4.21051e-13
1.3223	nasopharynx	Control		-0.234052	-0.162302	nasopharynx	Control		0.00937647	Control		0	0.0006	Control		Bacteria|Actinobacteriota|Actinobacteria|Corynebacteriales|Corynebacteriaceae|Corynebacterium|accolens	4.15803	0.563697	1.62679e-13	4.3381e-12
1.89449	nasopharynx	Control		-0.519657	0.156772	nasopharynx	Control		0.00375059	Control		0	0.0011	Control		Bacteria|Fusobacteriota|Fusobacteriia|Fusobacteriales|Fusobacteriaceae|Fusobacterium|nucleatum	-3.19013	0.59638	8.8365e-08	1.7673e-06
1.89183	nasopharynx	Control		-0.532465	0.159475	nasopharynx	Control		0	Control		0	0.0005	Control		Bacteria|Firmicutes|Bacilli|Erysipelotrichales|Erysipelotrichaceae|Solobacterium|moorei	-1.7599	0.354307	6.79368e-07	1.08699e-05
1.81462	nasopharynx	Control		-0.43868	0.0723622	nasopharynx	Control		0	Control		0	0	Control		Bacteria|Firmicutes|Bacilli|Lactobacillales|Streptococcaceae|Streptococcus|salivarius	-1.95419	0.420914	3.43831e-06	4.58441e-05
1.77827	nasopharynx	Control		-0.471682	0.0961799	nasopharynx	Control		0.000937647	Control		0	0	Control		Bacteria|Actinobacteriota|Actinobacteria|Propionibacteriales|Propionibacteriaceae|Cutibacterium|acnes	2.426	0.541239	7.38417e-06	8.43906e-05
1.13936	nasopharynx	Control		-0.422177	0.161634	nasopharynx	Control		0	Control		0	0.0016	Control		Bacteria|Firmicutes|Clostridia|Peptostreptococcales-Tissierellales|Peptostreptococcaceae|Peptostreptococcus|stomatis	-1.93778	0.465791	3.17973e-05	0.000317973
1.66331	nasopharynx	Control		-0.283681	-0.0762517	nasopharynx	Control		0	Control		0	0.0001	Control		Bacteria|Actinobacteriota|Actinobacteria|Corynebacteriales|Corynebacteriaceae|Corynebacterium|segmentosum	1.22006	0.301245	5.12047e-05	0.000422623
1.54381	nasopharynx	Control		-0.444469	-0.340716	nasopharynx	Control		0.000468823	Control		0	0	Control		Bacteria|Actinobacteriota|Actinobacteria|Micrococcales|Micrococcaceae|Rothia|mucilaginosa	-1.76075	0.436737	5.53982e-05	0.000422623
1.51303	nasopharynx	Control		-0.474925	0.182117	nasopharynx	Control		0	Control		0	0.0007	Control		Bacteria|Proteobacteria|Gammaproteobacteria|Burkholderiales|Neisseriaceae|Neisseria|subflava	-2.54111	0.632061	5.81107e-05	0.000422623
3.53309	nasopharynx	Control		-0.24411	-0.108029	nasopharynx	Control		0.00234412	Control		0	0.001	Control		Bacteria|Proteobacteria|Gammaproteobacteria|Pasteurellales|Pasteurellaceae|Haemophilus|parainfluenzae	-2.34404	0.587067	6.52997e-05	0.000435331
1.50072	nasopharynx	Control		-0.451079	0.142749	nasopharynx	Control		0.00281294	Control		0	0	Control		Bacteria|Bacteroidota|Bacteroidia|Bacteroidales|Prevotellaceae|Prevotella|melaninogenica	-2.32586	0.618252	0.000168563	0.00103731
1.23317	nasopharynx	Control		-0.372457	-0.369933	nasopharynx	Control		0	Control		0	0.0001	Control		Bacteria|Fusobacteriota|Fusobacteriia|Fusobacteriales|Fusobacteriaceae|Fusobacterium|periodonticum	-1.41792	0.379705	0.000188273	0.00107585
1.26228	nasopharynx	Control		-0.495183	0.139011	nasopharynx	Control		0	Control		0	0	Control		Bacteria|Bacteroidota|Bacteroidia|Bacteroidales|Porphyromonadaceae|Porphyromonas|endodontalis	-2.37489	0.661364	0.000329546	0.00167706
2.07869	nasopharynx	Control		-0.477455	0.103972	nasopharynx	Control		0.0304735	Control		0	0	Control		Bacteria|Firmicutes|Bacilli|Lactobacillales|Streptococcaceae|Streptococcus|mitis	-1.6891	0.470988	0.000335411	0.00167706
1.62675	nasopharynx	Control		-0.517423	0.145471	nasopharynx	Control		0	Control		0	0.0002	Control		Bacteria|Bacteroidota|Bacteroidia|Bacteroidales|Prevotellaceae|Prevotella|pallens	-1.36825	0.390455	0.000457889	0.00212695
1.95853	nasopharynx	Control		-0.46134	0.181124	nasopharynx	Control		0.0173465	Control		0	0	Control		Bacteria|Bacteroidota|Bacteroidia|Flavobacteriales|Flavobacteriaceae|Capnocytophaga|gingivalis	-0.927982	0.265709	0.000478563	0.00212695
1.6773	nasopharynx	Control		-0.33998	-0.0181036	nasopharynx	Control		0.00234412	Control		0	0.0006	Control		Bacteria|Firmicutes|Bacilli|Staphylococcales|Staphylococcaceae|Staphylococcus|capitis	0.93629	0.269463	0.000511504	0.0021537
1.68233	nasopharynx	Control		-0.529741	0.202635	nasopharynx	Control		0	Control		0	0	Control		Bacteria|Campilobacterota|Campylobacteria|Campylobacterales|Campylobacteraceae|Campylobacter|concisus	-1.34464	0.392309	0.000609175	0.0024367
1.90289	nasopharynx	Control		-0.512853	0.161118	nasopharynx	Control		0	Control		0	0	Control		Bacteria|Firmicutes|Negativicutes|Veillonellales-Selenomonadales|Veillonellaceae|Veillonella|atypica	-1.516	0.447525	0.00070527	0.00256462
1.64853	nasopharynx	Control		-0.496557	0.140708	nasopharynx	Control		0	Control		0	0	Control		Bacteria|Proteobacteria|Gammaproteobacteria|Burkholderiales|Neisseriaceae|Neisseria|elongata	-1.14241	0.336896	0.000696388	0.00256462
1.70383	nasopharynx	Control		-0.505338	0.0954948	nasopharynx	Control		0.00328176	Control		0	0	Control		Bacteria|Bacteroidota|Bacteroidia|Bacteroidales|Prevotellaceae|Prevotella|nanceiensis	-1.66368	0.496064	0.000797199	0.00277286
1.48011	nasopharynx	Control		-0.449248	0.0952858	nasopharynx	Control		0.0126582	Control		0	0	Control		Bacteria|Firmicutes|Bacilli|Lactobacillales|Streptococcaceae|Streptococcus|oralis	-1.52586	0.487208	0.00173708	0.00579028
0.356163	nasopharynx	Control		-0.187793	-0.130465	nasopharynx	Control		0.00140647	Control		0	0	Control		Bacteria|Firmicutes|Bacilli|Lactobacillales|Carnobacteriaceae|Dolosigranulum|pigrum	1.52247	0.493792	0.00204779	0.00655292
1.46043	nasopharynx	Control		-0.527513	0.192253	nasopharynx	Control		0.000468823	Control		0	0.0001	Control		Bacteria|Actinobacteriota|Actinobacteria|Corynebacteriales|Corynebacteriaceae|Corynebacterium|tuberculostearicum	0.807331	0.265678	0.0023756	0.00730955
1.78471	nasopharynx	Control		0.147536	-0.0683385	nasopharynx	Control		0.218003	Control		0	0.0001	Control		Bacteria|Firmicutes|Clostridia|Peptostreptococcales-Tissierellales|Peptostreptococcaceae|Filifactor|alocis	-1.29145	0.427317	0.00250925	0.00743482
2.7109	nasopharynx	Control		-0.31734	0.00575886	nasopharynx	Control		0.112986	Control		0	0	Control		Bacteria|Bacteroidota|Bacteroidia|Bacteroidales|Prevotellaceae|Prevotella|jejuni	-1.28324	0.429071	0.00278309	0.00795168
2.11159	nasopharynx	Control		-0.482803	0.108984	nasopharynx	Control		0.00281294	Control		0	0.0006	Control		Bacteria|Bacteroidota|Bacteroidia|Bacteroidales|Prevotellaceae|Prevotella|intermedia	-1.82423	0.620019	0.00325868	0.00898945
1.30208	nasopharynx	Control		-0.223398	0.0953269	nasopharynx	Control		0.12752	Control		0	0	Control		Bacteria|Firmicutes|Negativicutes|Veillonellales-Selenomonadales|Veillonellaceae|Dialister|pneumosintes	-1.5198	0.52152	0.00356644	0.0095105
1.62612	nasopharynx	Control		-0.451832	0.0443708	nasopharynx	Control		0.00468823	Control		0	0	Control		Bacteria|Proteobacteria|Gammaproteobacteria|Burkholderiales|Neisseriaceae|Neisseria|mucosa	-1.53456	0.534064	0.00406137	0.010481
1.57566	nasopharynx	Control		-0.452452	0.0639467	nasopharynx	Control		0	Control		0	0	Control		Bacteria|Proteobacteria|Gammaproteobacteria|Burkholderiales|Burkholderiaceae|Lautropia|mirabilis	-0.667479	0.23719	0.00489115	0.0122279
1.51204	nasopharynx	Control		-0.538229	0.213039	nasopharynx	Control		0.00234412	Control		0	0	Control		Bacteria|Firmicutes|Bacilli|Staphylococcales|Gemellaceae|Gemella|haemolysans	-0.929423	0.336374	0.00572616	0.0134733
1.35279	nasopharynx	Control		-0.373171	-0.143717	nasopharynx	Control		0	Control		0	0	Control		Bacteria|Firmicutes|Negativicutes|Veillonellales-Selenomonadales|Veillonellaceae|Veillonella|parvula	-1.28512	0.464336	0.00564601	0.0134733
1.53374	nasopharynx	Control		-0.536236	0.17291	nasopharynx	Control		0	Control		0	0	Control		Bacteria|Firmicutes|Bacilli|Staphylococcales|Gemellaceae|Gemella|morbillorum	-1.05267	0.38615	0.00640959	0.0142435
0.841718	nasopharynx	Control		-0.302921	-0.495153	nasopharynx	Control		0.00750117	Control		0	0	Control		Bacteria|Proteobacteria|Gammaproteobacteria|Burkholderiales|Neisseriaceae|Neisseria|sicca	-1.62658	0.594699	0.00623558	0.0142435
0.628629	nasopharynx	Control		-0.196364	-0.132154	nasopharynx	Control		0.00796999	Control		0	0	Control		Bacteria|Firmicutes|Bacilli|Lactobacillales|Streptococcaceae|Streptococcus|parasanguinis	-0.898623	0.332612	0.00689829	0.0149152
1.30732	nasopharynx	Control		-0.496712	0.199365	nasopharynx	Control		0.00515706	Control		0	0	Control		Bacteria|Firmicutes|Bacilli|Staphylococcales|Staphylococcaceae|Staphylococcus|haemolyticus	0.634996	0.237593	0.00752604	0.0158443
1.41172	nasopharynx	Control		-0.371946	-0.0124031	nasopharynx	Control		0	Control		0	0	Control		Bacteria|Actinobacteriota|Actinobacteria|Corynebacteriales|Corynebacteriaceae|Corynebacterium|propinquum	1.33114	0.522052	0.0107776	0.0217603
2.27603	nasopharynx	Control		-0.376761	-0.0273474	nasopharynx	Control		0.000468823	Control		0	0.0146	NPC		Bacteria|Bacteroidota|Bacteroidia|Bacteroidales|Prevotellaceae|Alloprevotella|tannerae	-1.02012	0.400595	0.0108801	0.0217603
1.63396	nasopharynx	Control		-0.39314	-0.0656964	nasopharynx	Control		0	Control		0	0	NPC		Bacteria|Firmicutes|Bacilli|Lactobacillales|Carnobacteriaceae|Granulicatella|adiacens	-0.711468	0.294447	0.0156798	0.0305948
1.48911	nasopharynx	Control		-0.5334	0.16069	nasopharynx	Control		0	Control		0	0	NPC		Bacteria|Bacteroidota|Bacteroidia|Bacteroidales|Porphyromonadaceae|Porphyromonas|gingivalis	-0.738029	0.309875	0.017233	0.0328248
0.939231	nasopharynx	Control		-0.386384	0.159377	nasopharynx	Control		0	Control		0	0.001	NPC		Bacteria|Actinobacteriota|Actinobacteria|Propionibacteriales|Propionibacteriaceae|Cutibacterium|avidum	0.444974	0.199973	0.0260698	0.0473997
1.80363	nasopharynx	Control		-0.419294	0.0496962	nasopharynx	Control		0	Control		0	0.0008	NPC		Bacteria|Firmicutes|Negativicutes|Veillonellales-Selenomonadales|Veillonellaceae|Dialister|propionicifaciens	-0.207582	0.0930332	0.0256634	0.0473997
0.31298	nasopharynx	Control		-0.204307	-0.654784	nasopharynx	Control		0	Control		0	0.0004	NPC
1.59893	nasopharynx	Control		-0.478162	0.139268	nasopharynx	Control		0	Control		0	0	NPC
2.32211	nasopharynx	Control		-0.505854	0.103967	nasopharynx	Control		0	Control		0	0	NPC
1.83839	nasopharynx	Control		-0.501394	0.108645	nasopharynx	Control		0	Control		0	0.0023	NPC
2.32161	nasopharynx	Control		-0.0648066	-0.204979	nasopharynx	Control		0.0178153	Control		0	0.0041	NPC
1.60344	nasopharynx	Control		-0.499759	0.200365	nasopharynx	Control		0.000937647	Control		0	0	NPC
1.91434	nasopharynx	Control		-0.3884	0.107206	nasopharynx	Control		0.00515706	Control		0	0	NPC
1.20604	nasopharynx	Control		-0.480051	-0.206246	nasopharynx	Control		0	Control		0	0	NPC
1.87081	nasopharynx	Control		-0.427093	0.0350182	nasopharynx	Control		0	Control		0	0	NPC
2.39388	nasopharynx	Control		-0.377797	0.00834011	nasopharynx	Control		0.000468823	Control		0	0.0016	NPC
1.33579	nasopharynx	Control		-0.527235	0.21109	nasopharynx	Control		0.0060947	Control		0	0	NPC
1.50956	nasopharynx	Control		-0.524622	0.202046	nasopharynx	Control		0.0107829	Control		0.000469043	0.0007	Control
1.88615	nasopharynx	Control		-0.52153	0.160899	nasopharynx	Control		0	Control		0.000469043	0	Control
1.76725	nasopharynx	Control		-0.536899	0.193451	nasopharynx	Control		0.000937647	Control		0.000469043	0	NPC
2.14872	nasopharynx	Control		-0.178626	-0.112686	nasopharynx	Control		0.0632911	Control		0.000469484	0.0007	Control
1.57649	nasopharynx	Control		-0.47007	-0.257191	nasopharynx	Control		0	Control		0.000469484	0.0014	NPC
3.12028	nasopharynx	Control		0.173567	-0.0619649	nasopharynx	Control		0.203469	Control		0.000938086	0	Control
1.65197	nasopharynx	Control		-0.512563	0.179309	nasopharynx	Control		0	Control		0.000938086	0.0039	Control
2.5254	nasopharynx	Control		0.176875	-0.0592388	nasopharynx	Control		0.264885	Control		0.000938527	0.0135	Control
1.4964	nasopharynx	Control		-0.386085	0.164834	nasopharynx	Control		0	Control		0.00140647	0.0011	NPC
1.39144	nasopharynx	Control		-0.399664	0.171971	nasopharynx	Control		0	Control		0.00140779	0	Control
1.04339	nasopharynx	Control		-0.328638	-0.0379256	nasopharynx	Control		0	Control		0.00140911	0.0007	Control
1.97514	nasopharynx	Control		-0.46494	-0.218688	nasopharynx	Control		0	Control		0.00187529	0.0005	NPC
1.77395	nasopharynx	Control		-0.534827	0.019129	nasopharynx	Control		0.00281294	Control		0.00187529	0.0028	NPC
0.523351	nasopharynx	Control		-0.227781	-0.153998	nasopharynx	Control		0	Control		0.00187529	0	NPC
1.94181	nasopharynx	Control		-0.371618	-0.00218536	nasopharynx	Control		0.0154712	Control		0.00234412	0.0036	Control
1.93858	nasopharynx	Control		-0.364349	-0.0602369	nasopharynx	Control		0.00703235	Control		0.00234742	0.0008	Control
2.53555	nasopharynx	Control		-0.391637	0.0175059	nasopharynx	Control		0	Control		0.00234742	0.0011	Control
2.00617	nasopharynx	Control		-0.437697	0.0470118	nasopharynx	Control		0.00984529	Control		0.00281294	0.0007	NPC
1.86086	nasopharynx	Control		-0.351648	-0.0630192	nasopharynx	Control		0.000468823	Control		0.0028169	0.0019	Control
1.8308	nasopharynx	Control		-0.455347	0.14588	nasopharynx	Control		0.00328176	Control		0.00375059	0.0014	Control
0.741277	nasopharynx	Control		-0.271876	-0.111997	nasopharynx	Control		0	Control		0.00375059	0.0007	NPC
1.14897	nasopharynx	Control		-0.505949	0.154871	nasopharynx	Control		0	Control		0.00421941	0.0014	Control
2.5095	nasopharynx	Control		-0.439262	0.160462	nasopharynx	Control		0.0393812	Control		0.00468823	0.0029	Control
0.756542	nasopharynx	Control		-0.444958	0.162244	nasopharynx	Control		0	Control		0.00515706	0.0037	Control
2.02656	nasopharynx	Control		-0.453429	-0.0424144	nasopharynx	Control		0	Control		0.00562588	0.0009	NPC
1.18466	nasopharynx	Control		-0.438697	0.133268	nasopharynx	Control		0.000468823	Control		0.00609756	0.0001	Control
2.25923	nasopharynx	Control		-0.377628	-0.0104702	nasopharynx	Control		0.00562588	Control		0.00656353	0	Control
1.73412	nasopharynx	Control		-0.481624	0.142022	nasopharynx	Control		0.0323488	Control		0.00703895	0.0009	Control
2.30612	nasopharynx	Control		0.166002	-0.0650374	nasopharynx	Control		0.393343	Control		0.00750117	0.003	Control
1.96277	nasopharynx	Control		-0.497712	0.148534	nasopharynx	Control		0.000468823	Control		0.00750117	0.0018	Control
2.01804	nasopharynx	NPC		-0.474085	0.097815	nasopharynx	NPC		0.00187529	NPC		0.00750117	0.0001	NPC
1.20944	nasopharynx	NPC		-0.518127	0.218137	nasopharynx	NPC		0.58181	NPC		0.00797	0.0099	Control
3.42222	nasopharynx	NPC		0.161491	-0.0322812	nasopharynx	NPC		0	NPC		0.00843882	0.0061	Control
1.07221	nasopharynx	NPC		-0.502366	0.22269	nasopharynx	NPC		0.00140647	NPC		0.00890764	0.0066	NPC
0.37475	nasopharynx	NPC		-0.183703	-0.170007	nasopharynx	NPC		0.0225035	NPC		0.00937647	0.0103	Control
1.15185	nasopharynx	NPC		-0.262967	-0.104452	nasopharynx	NPC		0	Control		0.00937647	0.004	Control
1.29596	nasopharynx	NPC		-0.348762	-0.00548247	nasopharynx	NPC		0.0726676	NPC		0.00984529	0.0049	Control
1.66113	nasopharynx	Control		-0.342166	-0.462198	nasopharynx	Control		0	NPC		0.0103141	0.0044	NPC
0.96353	nasopharynx	NPC		-0.374941	0.115876	nasopharynx	NPC		0.0215659	NPC		0.0107829	0.0042	Control
1.75656	nasopharynx	NPC		-0.532257	0.0716402	nasopharynx	NPC		0.0220347	NPC		0.010788	0.0027	NPC
2.04983	nasopharynx	NPC		-0.45222	0.124481	nasopharynx	NPC		0.01594	NPC		0.0126939	0.0106	Control
1.75947	nasopharynx	NPC		-0.303001	-0.10172	nasopharynx	NPC		0	NPC		0.01594	0	Control
1.55613	nasopharynx	NPC		-0.524381	0.169839	nasopharynx	NPC		0.0103141	NPC		0.01594	0.0069	NPC
1.48566	nasopharynx	NPC		-0.450086	0.120861	nasopharynx	NPC		0.000468823	NPC		0.0164088	0.0069	Control
1.91932	nasopharynx	NPC		-0.514409	0.156635	nasopharynx	NPC		0	NPC		0.0173465	0.0074	NPC
1.26581	nasopharynx	NPC		-0.510406	0.17542	nasopharynx	NPC		0.00140647	NPC		0.0182841	0.0012	NPC
0.296147	nasopharynx	NPC		-0.183975	-0.666629	nasopharynx	NPC		0.0187529	NPC		0.0192398	0.0024	NPC
1.49895	nasopharynx	NPC		-0.350243	-0.447433	nasopharynx	NPC		0.00890764	NPC		0.0196998	0.0051	NPC
1.32174	nasopharynx	NPC		-0.0601052	-0.174597	nasopharynx	NPC		0.00140647	NPC		0.0206282	0.0111	Control
0.265904	nasopharynx	NPC		-0.180282	-0.67188	nasopharynx	NPC		0.00421941	NPC		0.0229723	0.0038	NPC
1.94513	nasopharynx	NPC		-0.29682	-0.077206	nasopharynx	NPC		0.0304735	NPC		0.0243902	0.0067	NPC
1.53322	nasopharynx	NPC		-0.311881	-0.465902	nasopharynx	NPC		0.00656353	NPC		0.0248826	0	NPC
1.34651	nasopharynx	NPC		-0.179163	-0.193405	nasopharynx	NPC		0.0112518	NPC		0.0257853	0.0025	NPC
1.97412	nasopharynx	NPC		-0.415456	0.105326	nasopharynx	NPC		0.029067	NPC		0.0271917	0.0075	NPC
2.3902	nasopharynx	NPC		-0.0157874	-0.202048	nasopharynx	NPC		0.0862635	NPC		0.0300188	0	Control
2.3067	nasopharynx	NPC		-0.0257439	-0.216155	nasopharynx	NPC		0.0426629	NPC		0.0304735	0.0205	Control
1.46325	nasopharynx	NPC		-0.476736	0.178393	nasopharynx	NPC		0	NPC		0.032364	0.0139	Control
2.25446	nasopharynx	NPC		-0.0676894	-0.0962981	nasopharynx	NPC		0.352086	NPC		0.0346929	0.0154	NPC
2.80404	nasopharynx	NPC		-0.0279208	0.0862463	nasopharynx	NPC		0.279419	NPC		0.0347092	0.0002	NPC
1.67719	nasopharynx	NPC		-0.48129	0.1426	nasopharynx	NPC		0	NPC		0.0365682	0.0116	NPC
3.32551	nasopharynx	NPC		0.0155331	0.0183421	nasopharynx	NPC		0.0248476	NPC		0.0379747	0	Control
1.61006	nasopharynx	NPC		-0.3382	-0.0358413	nasopharynx	NPC		0.000468823	NPC		0.0379747	0.0126	NPC
1.09224	nasopharynx	NPC		-0.478644	0.107084	nasopharynx	NPC		0.0445382	NPC		0.0403188	0.0112	NPC
1.90532	nasopharynx	NPC		-0.0345049	-0.234987	nasopharynx	NPC		0.0375059	NPC		0.0441729	0.0151	Control
1.52914	nasopharynx	NPC		-0.228189	-0.577671	nasopharynx	NPC		0	NPC		0.0492264	0.0147	NPC
3.01405	nasopharynx	NPC		-0.272203	-0.0770885	nasopharynx	NPC		0	NPC		0.0689493	0.0013	NPC
0.178051	nasopharynx	NPC		-0.161455	-0.681873	nasopharynx	NPC		0.0365682	NPC		0.0726676	0.0183	NPC
1.19258	nasopharynx	NPC		-0.2274	-0.100271	nasopharynx	NPC		0.395218	NPC		0.125176	0.0449	Control
1.14758	nasopharynx	NPC		-0.122588	-0.170551	nasopharynx	NPC		0.137834	NPC		0.129395	0.0283	Control
2.60887	nasopharynx	NPC		-0.277658	0.0185363	nasopharynx	NPC		0.0932958	NPC		0.130333	0.025	NPC
2.40783	nasopharynx	NPC		-0.382783	0.123706	nasopharynx	NPC		0.00421941	NPC		0.164088	0.0026	NPC
0.733878	nasopharynx	NPC		-0.216728	-0.124781	nasopharynx	NPC		0	NPC		0.16651	0.0056	Control
1.6176	nasopharynx	NPC		-0.412533	0.0267894	nasopharynx	NPC		0.351617	NPC		0.191749	0.0002	Control
1.78987	nasopharynx	NPC		-0.120347	-0.0505955	nasopharynx	NPC		0.149086	NPC		0.19503	0.0233	NPC
2.10485	nasopharynx	NPC		0.00470652	-0.18526	nasopharynx	NPC		0.0623535	NPC		0.213315	0	Control
1.77905	nasopharynx	NPC		-0.0267313	-0.181636	nasopharynx	NPC		0.00703235	NPC		0.221753	0.0001	NPC
1.81799	nasopharynx	NPC		-0.339844	-0.448722	nasopharynx	NPC		0.0703235	NPC		0.230661	0.0153	Control
2.30642	nasopharynx	NPC		-0.0436994	-0.259131	nasopharynx	NPC		0.0876699	NPC		0.235818	0.0063	NPC
2.94334	nasopharynx	NPC		-0.259534	0.0644176	nasopharynx	NPC		0	NPC		0.357579	0.0853	NPC
3.0034	nasopharynx	NPC		0.139972	-0.0141724	nasopharynx	NPC		0	NPC		0.358384	0.0319	NPC
1.44463	nasopharynx	NPC		-0.370253	-0.0591142	nasopharynx	NPC		0.00187529	NPC		0.515947	0.0757	NPC
1.87087	nasopharynx	NPC		-0.356207	-0.0550355	nasopharynx	NPC		0.0107829	NPC		0.566604	0.131	NPC
1.74633	nasopharynx	NPC		-0.420109	0.0851272	nasopharynx	NPC		0.00234412	NPC		0.578997	0.2564	NPC
1.50092	nasopharynx	NPC		-0.469501	-0.216323	nasopharynx	NPC		0.0346929	NPC		0.637131	0.0041	NPC
0.536952	nasopharynx	NPC		-0.184948	-0.627772	nasopharynx	NPC		0	NPC		0.662447	0.01	Control
0.938252	nasopharynx	NPC		-0.372866	0.0347854	nasopharynx	NPC		0.419128	NPC		0.676981	0.0035	NPC
2.95974	nasopharynx	NPC		0.137562	-0.0420834	nasopharynx	NPC		0.00562588	NPC		0.713549	0.002	NPC
1.11013	nasopharynx	NPC		-0.443633	0.138783	nasopharynx	NPC		0.00140647	NPC		0.719644	0.0032	NPC
2.01427	nasopharynx	NPC		-0.333929	0.128037	nasopharynx	NPC		0	NPC		0.782466	0.0004	NPC
1.69682	nasopharynx	NPC		-0.288828	-0.116924	nasopharynx	NPC		0.00375059	NPC		0.788092	0.1513	NPC
1.40301	nasopharynx	NPC		-0.287565	-0.108299	nasopharynx	NPC		0.000937647	NPC		0.815284	0.0758	Control
0.74598	nasopharynx	NPC		-0.28486	-0.0233243	nasopharynx	NPC		0.0168776	NPC		0.866667	0.3208	NPC
2.15728	nasopharynx	NPC		-0.263479	-0.0809069	nasopharynx	NPC		0	NPC		0.870136	0.0112	NPC
0.562452	nasopharynx	NPC		-0.265575	-0.605448	nasopharynx	NPC		0.684482	NPC		0.876231	0.0135	NPC
1.06451	nasopharynx	NPC		-0.374882	0.0365341	nasopharynx	NPC		0.00281294	NPC		0.880919	0.0957	Control
0.223609	nasopharynx	NPC		-0.139693	-0.188282	nasopharynx	NPC		0.000468823	NPC		0.891651	0.2601	NPC
0.360577	nasopharynx	NPC		-0.136183	-0.183642	nasopharynx	NPC		0	NPC		0.898734	0.0292	Control
2.35882	nasopharynx	NPC		-0.106669	-0.180111	nasopharynx	NPC		0.00421941	NPC		0.924051	0.0059	NPC
2.98237	nasopharynx	NPC		0.17651	-0.0573358	nasopharynx	NPC		0.523207	NPC		0.938584	0	NPC
1.89446	nasopharynx	NPC		-0.500905	0.171251	nasopharynx	NPC		0.0215659	NPC		0.946085	0.4791	NPC
1.60423	nasopharynx	NPC		-0.517791	0.181595	nasopharynx	NPC		0	NPC		0.990624	0.0545	Control
3.65253	oral	Control		0.352138	0.041029	oral	Control
3.72361	oral	Control		0.385032	0.0371249	oral	Control
3.71364	oral	Control		0.369622	0.0455263	oral	Control
3.91286	oral	Control		0.328073	-0.00443711	oral	Control
3.48066	oral	Control		0.381	0.0607952	oral	Control
3.52009	oral	Control		0.36874	0.0413685	oral	Control
3.66786	oral	Control		0.371191	0.0442954	oral	Control
3.60133	oral	Control		0.262032	-0.0331087	oral	Control
3.50653	oral	Control		0.254549	-0.0648179	oral	Control
4.01823	oral	Control		0.377108	0.0337097	oral	Control
3.34058	oral	Control		0.307592	-0.0012892	oral	Control
3.4811	oral	Control		0.309745	0.0272106	oral	Control
3.4821	oral	Control		0.334677	0.0277594	oral	Control
3.23816	oral	Control		0.339743	0.0442771	oral	Control
3.28296	oral	Control		0.301275	-0.0022923	oral	Control
3.40297	oral	Control		0.369551	0.0499095	oral	Control
3.28345	oral	Control		0.351233	0.0340351	oral	Control
3.2368	oral	Control		0.373888	0.0475907	oral	Control
3.64094	oral	Control		0.384783	0.0484918	oral	Control
3.44759	oral	Control		0.368804	0.0570894	oral	Control
3.1963	oral	Control		0.374617	0.0725181	oral	Control
3.40528	oral	Control		0.368274	0.0571751	oral	Control
3.86247	oral	Control		0.393817	0.0481904	oral	Control
3.44766	oral	Control		0.343001	0.0292991	oral	Control
3.54549	oral	Control		0.316427	0.0286924	oral	Control
3.4209	oral	Control		0.36137	0.0440118	oral	Control
3.77824	oral	Control		0.349709	0.0172711	oral	Control
3.87668	oral	Control		0.320749	-0.0061107	oral	Control
3.84208	oral	Control		0.34788	0.02751	oral	Control
3.45581	oral	Control		0.399999	0.0657448	oral	Control
3.82626	oral	Control		0.372758	0.037627	oral	Control
3.69062	oral	Control		0.36053	0.036419	oral	Control
3.99299	oral	Control		0.340873	0.0152526	oral	Control
3.31122	oral	Control		0.37398	0.0455298	oral	Control
3.25233	oral	Control		0.356689	0.046873	oral	Control
3.04698	oral	Control		0.289478	0.00912425	oral	Control
3.7023	oral	Control		0.355261	0.0329007	oral	Control
2.65722	oral	Control		0.285238	0.0202968	oral	Control
3.1461	oral	Control		0.287721	0.0202209	oral	Control
3.00862	oral	Control		0.349042	0.0617321	oral	Control
2.91638	oral	Control		0.266326	-0.00696483	oral	Control
3.54968	oral	Control		0.321997	0.0159485	oral	Control
3.34775	oral	Control		0.344683	0.0395436	oral	Control
3.36818	oral	Control		0.359102	0.0509289	oral	Control
2.86963	oral	Control		0.332302	0.0559061	oral	Control
3.16872	oral	Control		0.25873	-0.0014895	oral	Control
3.92904	oral	Control		0.393262	0.0595813	oral	Control
3.28504	oral	Control		0.347867	0.0326276	oral	Control
2.91084	oral	Control		0.344368	0.0508432	oral	Control
3.5887	oral	Control		0.324015	0.0382122	oral	Control
3.0868	oral	Control		0.361068	0.0632663	oral	Control
3.04978	oral	Control		0.335431	0.0513584	oral	Control
2.48424	oral	Control		0.295761	0.0387565	oral	Control
3.47215	oral	Control		0.360534	0.0392405	oral	Control
3.47903	oral	Control		0.355502	0.025494	oral	Control
3.31675	oral	Control		0.375717	0.0616558	oral	Control
3.38654	oral	Control		0.30406	0.0291159	oral	Control
3.17279	oral	Control		0.340857	0.0404788	oral	Control
3.11694	oral	Control		0.363214	0.0691065	oral	Control
2.9912	oral	Control		0.357305	0.0650426	oral	Control
3.14745	oral	Control		0.349038	0.056542	oral	Control
3.31709	oral	Control		0.380466	0.0736481	oral	Control
4.02991	oral	Control		0.310527	-0.0221325	oral	Control
3.66101	oral	Control		0.380592	0.0502308	oral	Control
3.69412	oral	Control		0.384298	0.0452309	oral	Control
2.79597	oral	Control		0.26477	0.0102387	oral	Control
3.58955	oral	Control		0.383263	0.0528696	oral	Control
3.1977	oral	Control		0.331356	0.0453751	oral	Control
3.59156	oral	Control		0.321963	0.0249846	oral	Control
3.77302	oral	Control		0.389141	0.0586326	oral	Control
3.59329	oral	Control		0.382245	0.0498718	oral	Control
3.60838	oral	Control		0.388145	0.0573028	oral	Control
3.63731	oral	Control		0.341855	0.00959392	oral	Control
3.37771	oral	Control		0.37974	0.0474702	oral	Control
3.81117	oral	Control		0.3933	0.0534615	oral	Control
3.59169	oral	Control		0.377523	0.0482144	oral	Control
3.57734	oral	Control		0.375743	0.0535397	oral	Control
2.60446	oral	Control		0.194571	-0.0532202	oral	Control
3.292	oral	Control		0.301079	-0.0174264	oral	Control
3.89813	oral	Control		0.369663	0.0154462	oral	Control
3.51273	oral	Control		0.358311	0.0324457	oral	Control
3.41387	oral	Control		0.34299	0.0359725	oral	Control
3.35188	oral	Control		0.337135	0.0424684	oral	Control
2.83269	oral	Control		0.355294	0.0588929	oral	Control
3.74888	oral	Control		0.37022	0.0317646	oral	Control
3.67111	oral	NPC		0.344097	0.024788	oral	NPC
3.76611	oral	NPC		0.305015	0.0131675	oral	NPC
3.3113	oral	NPC		0.288652	-0.013648	oral	NPC
3.18006	oral	NPC		0.257127	-0.00241137	oral	NPC
3.28428	oral	NPC		0.306379	0.0173456	oral	NPC
3.98202	oral	NPC		0.157433	-0.116548	oral	NPC
3.73034	oral	NPC		0.324278	-0.00318639	oral	NPC
3.50297	oral	Control		0.356768	0.0364299	oral	Control
3.3527	oral	NPC		0.296247	0.026105	oral	NPC
2.93077	oral	NPC		0.341669	0.0356751	oral	NPC
4.17029	oral	NPC		0.336757	0.00598582	oral	NPC
3.48322	oral	NPC		0.267651	-0.0339342	oral	NPC
4.0113	oral	NPC		0.318477	-0.00630792	oral	NPC
3.65523	oral	NPC		0.347125	0.0393279	oral	NPC
3.89232	oral	NPC		0.357648	0.0370901	oral	NPC
3.84297	oral	NPC		0.358929	0.0338447	oral	NPC
3.55607	oral	NPC		0.327082	0.0106711	oral	NPC
4.04976	oral	NPC		0.323078	-0.0072505	oral	NPC
3.37435	oral	NPC		0.384385	0.055337	oral	NPC
3.48157	oral	NPC		0.301934	0.0124781	oral	NPC
3.0871	oral	NPC		0.257927	-0.0219426	oral	NPC
3.74208	oral	NPC		0.29947	-0.0210089	oral	NPC
3.62224	oral	NPC		0.370992	0.0468163	oral	NPC
3.96416	oral	NPC		0.377088	0.0348389	oral	NPC
3.68424	oral	NPC		0.341431	0.0251146	oral	NPC
3.30997	oral	NPC		0.372341	0.0476743	oral	NPC
4.15054	oral	NPC		0.292094	-0.0273293	oral	NPC
3.2801	oral	NPC		0.341027	0.0277068	oral	NPC
3.07366	oral	NPC		0.324457	0.0313051	oral	NPC
3.4922	oral	NPC		0.296281	-0.0214578	oral	NPC
2.93472	oral	NPC		0.286541	0.0241404	oral	NPC
3.51715	oral	NPC		0.344572	0.00489311	oral	NPC
3.62293	oral	NPC		0.267036	-0.0323676	oral	NPC
3.5855	oral	NPC		0.339093	0.0367137	oral	NPC
3.65468	oral	NPC		0.290612	-0.0163643	oral	NPC
3.29026	oral	NPC		0.353842	0.0474712	oral	NPC
3.81082	oral	NPC		0.364573	0.0447029	oral	NPC
3.34024	oral	NPC		0.383968	0.0668979	oral	NPC
4.021	oral	NPC		0.3502	0.00670211	oral	NPC
3.99407	oral	NPC		0.333087	0.00328194	oral	NPC
4.0963	oral	NPC		0.375673	0.033184	oral	NPC
3.68121	oral	NPC		0.374544	0.0542371	oral	NPC
3.21172	oral	NPC		0.233298	-0.030172	oral	NPC
1.80317	oral	NPC		0.166203	-0.04393	oral	NPC
3.45292	oral	NPC		0.321389	0.0218189	oral	NPC
3.5012	oral	NPC		0.374194	0.049069	oral	NPC
3.31586	oral	NPC		0.369614	0.0491078	oral	NPC
3.74475	oral	NPC		0.359901	0.0263131	oral	NPC
2.78004	oral	NPC		0.337203	0.0492204	oral	NPC
3.30298	oral	NPC		0.368481	0.0255719	oral	NPC
3.4612	oral	NPC		0.353906	0.0350466	oral	NPC
2.94804	oral	NPC		0.330867	0.0220877	oral	NPC
3.54362	oral	NPC		0.361486	0.0357675	oral	NPC
3.17987	oral	NPC		0.374708	0.050424	oral	NPC
2.84339	oral	NPC		0.225037	-0.0214664	oral	NPC
3.55529	oral	NPC		0.343901	0.0361408	oral	NPC
2.91384	oral	NPC		0.248215	-0.0186175	oral	NPC
3.11729	oral	NPC		0.302054	0.0340642	oral	NPC
2.22134	oral	NPC		0.310947	0.0407959	oral	NPC
3.19158	oral	NPC		0.360725	0.0673618	oral	NPC
3.5921	oral	NPC		0.351439	0.0247062	oral	NPC
3.49316	oral	NPC		0.357024	0.0346958	oral	NPC
2.87239	oral	NPC		0.257864	0.00412501	oral	NPC
3.19609	oral	NPC		0.349845	0.0543574	oral	NPC
2.98401	oral	NPC		0.296935	0.0215423	oral	NPC
3.36498	oral	NPC		0.334787	0.0203538	oral	NPC
4.08267	oral	NPC		0.333737	0.010291	oral	NPC
3.37287	oral	NPC		0.378585	0.0532038	oral	NPC
2.86743	oral	NPC		0.31162	0.0148775	oral	NPC
3.65937	oral	NPC		0.138643	-0.112574	oral	NPC
3.46155	oral	NPC		0.348455	0.0365557	oral	NPC

## Sheet: Fig2
Fig.2a				Fig.2g
PCoA 1	PCoA 2	group		species	group	0.001	0.002	0.003	0.004	0.005	0.006	0.007	0.008	0.009	0.01	0.02	0.03	0.04	0.05	0.06	0.07	0.08	0.09	0.1	0.2	0.3	0.4	0.5	0.6	0.7	0.8	0.9	1
-0.243813	0.217494	Control		Fusobacterium_nucleatum	Nasopharynx_NPC_H	0.6875	0.625	0.625	0.5625	0.5	0.5	0.5	0.5	0.5	0.5	0.375	0.375	0.375	0.3125	0.3125	0.3125	0.3125	0.3125	0.3125	0	0	0	0	0	0	0	0	0
-0.233663	0.000891303	Control		Prevotella_intermedia	Nasopharynx_NPC_H	0.375	0.375	0.375	0.375	0.3125	0.3125	0.3125	0.3125	0.3125	0.3125	0.3125	0.3125	0.25	0.25	0.25	0.25	0.25	0.25	0.1875	0.0625	0	0	0	0	0	0	0	0
0.221005	-0.130189	Control		Neisseria_mucosa	Nasopharynx_NPC_H	0.3125	0.3125	0.3125	0.3125	0.3125	0.3125	0.3125	0.3125	0.3125	0.3125	0.25	0.25	0.25	0.25	0.25	0.25	0.25	0.25	0.1875	0.125	0	0	0	0	0	0	0	0
-0.24215	-0.145024	Control		Alloprevotella_tannerae	Nasopharynx_NPC_H	0.1875	0.1875	0.1875	0.1875	0.1875	0.1875	0.1875	0.1875	0.1875	0.125	0.125	0.125	0.0625	0.0625	0.0625	0.0625	0.0625	0.0625	0.0625	0.0625	0	0	0	0	0	0	0	0
-0.30518	0.112059	Control		Peptostreptococcus_stomatis	Nasopharynx_NPC_H	0.5	0.4375	0.4375	0.375	0.375	0.375	0.375	0.25	0.25	0.25	0.1875	0.0625	0.0625	0.0625	0.0625	0	0	0	0	0	0	0	0	0	0	0	0	0
-0.133216	-0.0534563	Control		Veillonella_parvula	Nasopharynx_NPC_H	0.3125	0.3125	0.3125	0.3125	0.3125	0.3125	0.25	0.25	0.25	0.25	0.1875	0.1875	0.125	0.0625	0.0625	0	0	0	0	0	0	0	0	0	0	0	0	0
-0.187035	-0.0159001	Control		Neisseria_elongata	Nasopharynx_NPC_H	0.375	0.1875	0.1875	0.1875	0.1875	0.1875	0.1875	0.1875	0.125	0.125	0.0625	0.0625	0.0625	0.0625	0.0625	0	0	0	0	0	0	0	0	0	0	0	0	0
-0.139117	-0.379388	Control		Gemella_morbillorum	Nasopharynx_NPC_H	0.1875	0.1875	0.1875	0.1875	0.1875	0.1875	0.1875	0.1875	0.1875	0.125	0.125	0.125	0.0625	0.0625	0	0	0	0	0	0	0	0	0	0	0	0	0	0
0.101801	-0.0262625	Control		Gemella_haemolysans	Nasopharynx_NPC_H	0.3125	0.25	0.25	0.25	0.125	0.125	0.125	0.125	0.125	0.125	0.125	0	0	0	0	0	0	0	0	0	0	0	0	0	0	0	0	0
0.0373037	0.417167	Control		Solobacterium_moorei	Nasopharynx_NPC_H	0.4375	0.3125	0.3125	0.25	0.125	0.125	0.125	0.125	0.125	0.125	0	0	0	0	0	0	0	0	0	0	0	0	0	0	0	0	0	0
-0.215964	-0.242521	Control		Granulicatella_adiacens	Nasopharynx_NPC_H	0.25	0.25	0.25	0.25	0.1875	0.125	0.125	0.125	0.125	0.125	0	0	0	0	0	0	0	0	0	0	0	0	0	0	0	0	0	0
0.130354	0.0504901	Control		Capnocytophaga_gingivalis	Nasopharynx_NPC_H	0.25	0.1875	0.1875	0.125	0.125	0.125	0.125	0.125	0.125	0.125	0	0	0	0	0	0	0	0	0	0	0	0	0	0	0	0	0	0
-0.136559	-0.398244	Control		Lautropia_mirabilis	Nasopharynx_NPC_H	0.125	0.0625	0.0625	0.0625	0.0625	0.0625	0.0625	0.0625	0.0625	0.0625	0	0	0	0	0	0	0	0	0	0	0	0	0	0	0	0	0	0
0.0968664	0.473818	Control		Fusobacterium_nucleatum	Nasopharynx_NPC_L	0.0925926	0.0925926	0.0740741	0.0740741	0.037037	0.037037	0.037037	0.037037	0.037037	0.037037	0.0185185	0.0185185	0.0185185	0	0	0	0	0	0	0	0	0	0	0	0	0	0	0
-0.279672	0.198949	Control		Prevotella_intermedia	Nasopharynx_NPC_L	0.0740741	0.0555556	0.037037	0	0	0	0	0	0	0	0	0	0	0	0	0	0	0	0	0	0	0	0	0	0	0	0	0
-0.20776	0.0221751	Control		Neisseria_mucosa	Nasopharynx_NPC_L	0.0925926	0.0740741	0.0740741	0.0555556	0.0555556	0.037037	0.037037	0.0185185	0.0185185	0.0185185	0	0	0	0	0	0	0	0	0	0	0	0	0	0	0	0	0	0
-0.258317	-0.0359926	Control		Alloprevotella_tannerae	Nasopharynx_NPC_L	0.0555556	0.0555556	0.037037	0.037037	0.037037	0	0	0	0	0	0	0	0	0	0	0	0	0	0	0	0	0	0	0	0	0	0	0
-0.233753	-0.176197	Control		Peptostreptococcus_stomatis	Nasopharynx_NPC_L	0.0555556	0.0555556	0.0555556	0.0555556	0.0555556	0.0555556	0.0555556	0.0185185	0.0185185	0.0185185	0	0	0	0	0	0	0	0	0	0	0	0	0	0	0	0	0	0
0.0536618	-0.263404	Control		Veillonella_parvula	Nasopharynx_NPC_L	0.111111	0.0925926	0.0925926	0.0740741	0.0740741	0.0555556	0.037037	0.037037	0.037037	0.037037	0.0185185	0.0185185	0.0185185	0.0185185	0.0185185	0.0185185	0.0185185	0.0185185	0	0	0	0	0	0	0	0	0	0
-0.313752	-0.0593241	Control		Neisseria_elongata	Nasopharynx_NPC_L	0.037037	0.0185185	0.0185185	0.0185185	0.0185185	0	0	0	0	0	0	0	0	0	0	0	0	0	0	0	0	0	0	0	0	0	0	0
-0.252978	-0.0762668	Control		Gemella_morbillorum	Nasopharynx_NPC_L	0.0555556	0.0555556	0.0555556	0.0555556	0.0555556	0.0555556	0.0555556	0.0555556	0.0555556	0.0555556	0.0185185	0.0185185	0	0	0	0	0	0	0	0	0	0	0	0	0	0	0	0
-0.276182	0.191106	Control		Gemella_haemolysans	Nasopharynx_NPC_L	0.0925926	0.0740741	0.037037	0.037037	0.037037	0.037037	0.037037	0.037037	0.037037	0.037037	0.0185185	0	0	0	0	0	0	0	0	0	0	0	0	0	0	0	0	0
-0.246131	0.219873	Control		Solobacterium_moorei	Nasopharynx_NPC_L	0.0185185	0.0185185	0	0	0	0	0	0	0	0	0	0	0	0	0	0	0	0	0	0	0	0	0	0	0	0	0	0
-0.214613	0.247973	Control		Granulicatella_adiacens	Nasopharynx_NPC_L	0.0925926	0.0740741	0.0555556	0.037037	0.037037	0.037037	0.037037	0.0185185	0	0	0	0	0	0	0	0	0	0	0	0	0	0	0	0	0	0	0	0
0.212317	-0.0409532	Control		Capnocytophaga_gingivalis	Nasopharynx_NPC_L	0.037037	0.037037	0.0185185	0.0185185	0.0185185	0.0185185	0	0	0	0	0	0	0	0	0	0	0	0	0	0	0	0	0	0	0	0	0	0
-0.292161	-0.105427	Control		Lautropia_mirabilis	Nasopharynx_NPC_L	0.0740741	0.0555556	0.037037	0.037037	0.0185185	0.0185185	0.0185185	0.0185185	0.0185185	0.0185185	0.0185185	0.0185185	0.0185185	0.0185185	0.0185185	0.0185185	0.0185185	0.0185185	0.0185185	0	0	0	0	0	0	0	0	0
0.416023	-0.0725771	Control		Fusobacterium_nucleatum	Nasopharynx_Control	0.0348837	0.0348837	0.0348837	0.0348837	0.0232558	0.0232558	0.0116279	0.0116279	0.0116279	0.0116279	0.0116279	0.0116279	0.0116279	0.0116279	0.0116279	0.0116279	0.0116279	0.0116279	0.0116279	0	0	0	0	0	0	0	0	0
0.0380693	-0.226845	Control		Prevotella_intermedia	Nasopharynx_Control	0	0	0	0	0	0	0	0	0	0	0	0	0	0	0	0	0	0	0	0	0	0	0	0	0	0	0	0
-0.230635	0.143579	Control		Neisseria_mucosa	Nasopharynx_Control	0.0465116	0.0348837	0.0348837	0.0116279	0.0116279	0.0116279	0.0116279	0.0116279	0.0116279	0.0116279	0	0	0	0	0	0	0	0	0	0	0	0	0	0	0	0	0	0
-0.0895469	0.315112	Control		Alloprevotella_tannerae	Nasopharynx_Control	0.0232558	0.0232558	0.0232558	0.0232558	0.0232558	0	0	0	0	0	0	0	0	0	0	0	0	0	0	0	0	0	0	0	0	0	0	0
-0.141832	0.0812573	Control		Peptostreptococcus_stomatis	Nasopharynx_Control	0.0232558	0.0116279	0.0116279	0.0116279	0.0116279	0.0116279	0.0116279	0.0116279	0.0116279	0.0116279	0	0	0	0	0	0	0	0	0	0	0	0	0	0	0	0	0	0
-0.186291	0.257203	Control		Veillonella_parvula	Nasopharynx_Control	0.0581395	0.0465116	0.0465116	0.0465116	0.0465116	0.0465116	0.0465116	0.0348837	0.0348837	0.0232558	0.0232558	0.0232558	0.0116279	0.0116279	0	0	0	0	0	0	0	0	0	0	0	0	0	0
-0.34352	0.0411573	Control		Neisseria_elongata	Nasopharynx_Control	0.0116279	0	0	0	0	0	0	0	0	0	0	0	0	0	0	0	0	0	0	0	0	0	0	0	0	0	0	0
-0.012992	0.300722	Control		Gemella_morbillorum	Nasopharynx_Control	0	0	0	0	0	0	0	0	0	0	0	0	0	0	0	0	0	0	0	0	0	0	0	0	0	0	0	0
-0.31252	0.0522861	Control		Gemella_haemolysans	Nasopharynx_Control	0.0232558	0	0	0	0	0	0	0	0	0	0	0	0	0	0	0	0	0	0	0	0	0	0	0	0	0	0	0
0.262593	0.290582	Control		Solobacterium_moorei	Nasopharynx_Control	0.0465116	0.0348837	0.0116279	0.0116279	0.0116279	0.0116279	0	0	0	0	0	0	0	0	0	0	0	0	0	0	0	0	0	0	0	0	0	0
0.22358	-0.0869504	Control		Granulicatella_adiacens	Nasopharynx_Control	0.0232558	0.0116279	0.0116279	0.0116279	0.0116279	0	0	0	0	0	0	0	0	0	0	0	0	0	0	0	0	0	0	0	0	0	0	0
-0.319174	0.102263	Control		Capnocytophaga_gingivalis	Nasopharynx_Control	0.0116279	0.0116279	0.0116279	0.0116279	0.0116279	0.0116279	0	0	0	0	0	0	0	0	0	0	0	0	0	0	0	0	0	0	0	0	0	0
-0.0730334	0.238291	Control		Lautropia_mirabilis	Nasopharynx_Control	0.0348837	0.0116279	0.0116279	0.0116279	0	0	0	0	0	0	0	0	0	0	0	0	0	0	0	0	0	0	0	0	0	0	0	0
-0.0253417	0.107584	Control		Fusobacterium_nucleatum	Oral cavity_NPC_H	0.875	0.625	0.4375	0.4375	0.4375	0.4375	0.375	0.375	0.375	0.375	0.1875	0.125	0.125	0.0625	0	0	0	0	0	0	0	0	0	0	0	0	0	0
0.0459051	-0.128874	Control		Prevotella_intermedia	Oral cavity_NPC_H	0.625	0.5625	0.5625	0.5	0.375	0.3125	0.1875	0.1875	0.1875	0.125	0.0625	0	0	0	0	0	0	0	0	0	0	0	0	0	0	0	0	0
-0.29844	0.0404973	Control		Neisseria_mucosa	Oral cavity_NPC_H	0.75	0.75	0.6875	0.6875	0.6875	0.6875	0.6875	0.6875	0.6875	0.625	0.4375	0.4375	0.375	0.375	0.25	0.1875	0.125	0.125	0.125	0.0625	0	0	0	0	0	0	0	0
-0.155714	-0.203474	Control		Alloprevotella_tannerae	Oral cavity_NPC_H	0.5625	0.5	0.375	0.375	0.375	0.375	0.3125	0.25	0.25	0.1875	0.125	0.0625	0.0625	0.0625	0	0	0	0	0	0	0	0	0	0	0	0	0	0
-0.0837461	-0.161982	Control		Peptostreptococcus_stomatis	Oral cavity_NPC_H	0.8125	0.6875	0.5625	0.375	0.375	0.3125	0.125	0.125	0.125	0.125	0.0625	0.0625	0.0625	0	0	0	0	0	0	0	0	0	0	0	0	0	0	0
0.44705	0.363972	Control		Veillonella_parvula	Oral cavity_NPC_H	0.9375	0.9375	0.9375	0.9375	0.9375	0.875	0.875	0.6875	0.6875	0.6875	0.5	0.125	0.0625	0.0625	0	0	0	0	0	0	0	0	0	0	0	0	0	0
-0.168299	-0.306903	Control		Neisseria_elongata	Oral cavity_NPC_H	0.6875	0.5	0.3125	0.25	0.1875	0.1875	0.125	0.125	0.0625	0.0625	0	0	0	0	0	0	0	0	0	0	0	0	0	0	0	0	0	0
-0.233022	0.107863	Control		Gemella_morbillorum	Oral cavity_NPC_H	0.75	0.625	0.5	0.5	0.375	0.3125	0.3125	0.3125	0.3125	0.3125	0.0625	0.0625	0	0	0	0	0	0	0	0	0	0	0	0	0	0	0	0
-0.202934	-0.103352	Control		Gemella_haemolysans	Oral cavity_NPC_H	0.875	0.8125	0.75	0.75	0.75	0.75	0.75	0.75	0.75	0.6875	0.4375	0.1875	0.0625	0.0625	0.0625	0	0	0	0	0	0	0	0	0	0	0	0	0
0.373814	-0.15727	Control		Solobacterium_moorei	Oral cavity_NPC_H	0.5625	0.375	0.3125	0.1875	0.0625	0	0	0	0	0	0	0	0	0	0	0	0	0	0	0	0	0	0	0	0	0	0	0
-0.324848	0.121736	Control		Granulicatella_adiacens	Oral cavity_NPC_H	0.875	0.875	0.875	0.8125	0.8125	0.75	0.75	0.75	0.75	0.6875	0.5	0.125	0.0625	0	0	0	0	0	0	0	0	0	0	0	0	0	0	0
-0.0851482	-0.302167	Control		Capnocytophaga_gingivalis	Oral cavity_NPC_H	0.875	0.75	0.5	0.3125	0.125	0.125	0.0625	0.0625	0.0625	0.0625	0.0625	0	0	0	0	0	0	0	0	0	0	0	0	0	0	0	0	0
-0.0919894	0.372727	Control		Lautropia_mirabilis	Oral cavity_NPC_H	0.625	0.5	0.4375	0.375	0.3125	0.25	0.25	0.25	0.25	0.25	0.1875	0.0625	0.0625	0.0625	0.0625	0.0625	0.0625	0.0625	0	0	0	0	0	0	0	0	0	0
-0.0930997	-0.0663888	Control		Fusobacterium_nucleatum	Oral cavity_NPC_L	0.851852	0.777778	0.685185	0.666667	0.537037	0.537037	0.5	0.425926	0.407407	0.388889	0.240741	0.12963	0.0555556	0.0185185	0.0185185	0	0	0	0	0	0	0	0	0	0	0	0	0
-0.0305324	-0.0360946	Control		Prevotella_intermedia	Oral cavity_NPC_L	0.666667	0.611111	0.555556	0.481481	0.407407	0.388889	0.351852	0.333333	0.333333	0.314815	0.222222	0.111111	0.0555556	0.0185185	0.0185185	0	0	0	0	0	0	0	0	0	0	0	0	0
-0.336958	0.0394337	Control		Neisseria_mucosa	Oral cavity_NPC_L	0.62963	0.611111	0.555556	0.518519	0.518519	0.481481	0.462963	0.425926	0.388889	0.351852	0.12963	0.111111	0.0740741	0.0740741	0.0740741	0.0555556	0.0555556	0.037037	0.037037	0	0	0	0	0	0	0	0	0
-0.312816	-0.0426758	Control		Alloprevotella_tannerae	Oral cavity_NPC_L	0.722222	0.666667	0.648148	0.555556	0.537037	0.518519	0.462963	0.407407	0.351852	0.333333	0.12963	0.0925926	0.0740741	0.0555556	0.037037	0.037037	0.0185185	0.0185185	0.0185185	0	0	0	0	0	0	0	0	0
-0.267236	-0.0529231	Control		Peptostreptococcus_stomatis	Oral cavity_NPC_L	0.833333	0.759259	0.62963	0.537037	0.537037	0.537037	0.481481	0.425926	0.37037	0.333333	0.185185	0.111111	0	0	0	0	0	0	0	0	0	0	0	0	0	0	0	0
-0.313947	-0.0110071	Control		Veillonella_parvula	Oral cavity_NPC_L	1	1	0.981481	0.87037	0.814815	0.759259	0.759259	0.666667	0.648148	0.611111	0.314815	0.12963	0.0740741	0.0740741	0.037037	0.037037	0.0185185	0.0185185	0.0185185	0	0	0	0	0	0	0	0	0
0.261556	-0.306449	Control		Neisseria_elongata	Oral cavity_NPC_L	0.444444	0.314815	0.240741	0.166667	0.148148	0.111111	0.0925926	0.0555556	0.037037	0.037037	0	0	0	0	0	0	0	0	0	0	0	0	0	0	0	0	0	0
-0.00960819	0.200478	Control		Gemella_morbillorum	Oral cavity_NPC_L	0.740741	0.611111	0.574074	0.462963	0.388889	0.351852	0.333333	0.277778	0.203704	0.185185	0.0555556	0	0	0	0	0	0	0	0	0	0	0	0	0	0	0	0	0
0.414495	-0.0726763	Control		Gemella_haemolysans	Oral cavity_NPC_L	0.962963	0.944444	0.925926	0.907407	0.907407	0.888889	0.851852	0.814815	0.722222	0.722222	0.555556	0.314815	0.203704	0.166667	0.0925926	0.0740741	0.0740741	0.037037	0.0185185	0	0	0	0	0	0	0	0	0
-0.267347	-0.103876	Control		Solobacterium_moorei	Oral cavity_NPC_L	0.5	0.351852	0.203704	0.148148	0.12963	0.0925926	0.0740741	0.0555556	0.0555556	0.0555556	0	0	0	0	0	0	0	0	0	0	0	0	0	0	0	0	0	0
0.431575	-0.0710096	Control		Granulicatella_adiacens	Oral cavity_NPC_L	0.925926	0.907407	0.907407	0.814815	0.759259	0.722222	0.666667	0.592593	0.592593	0.555556	0.222222	0.148148	0.0925926	0.0740741	0.037037	0.0185185	0.0185185	0.0185185	0.0185185	0	0	0	0	0	0	0	0	0
-0.13643	-0.307445	Control		Capnocytophaga_gingivalis	Oral cavity_NPC_L	0.555556	0.333333	0.259259	0.185185	0.0740741	0.0555556	0.0555556	0.037037	0.037037	0.037037	0.0185185	0.0185185	0.0185185	0.0185185	0	0	0	0	0	0	0	0	0	0	0	0	0	0
-0.165917	-0.224697	Control		Lautropia_mirabilis	Oral cavity_NPC_L	0.62963	0.555556	0.425926	0.388889	0.351852	0.333333	0.296296	0.296296	0.277778	0.259259	0.148148	0.111111	0.037037	0.037037	0.0185185	0	0	0	0	0	0	0	0	0	0	0	0	0
0.0455002	-0.0741831	Control		Fusobacterium_nucleatum	Oral cavity_Control	0.811765	0.752941	0.588235	0.529412	0.482353	0.447059	0.423529	0.4	0.364706	0.305882	0.141176	0.0470588	0.0117647	0.0117647	0.0117647	0.0117647	0.0117647	0.0117647	0.0117647	0	0	0	0	0	0	0	0	0
-0.00805114	0.158715	Control		Prevotella_intermedia	Oral cavity_Control	0.588235	0.505882	0.458824	0.411765	0.352941	0.317647	0.305882	0.258824	0.235294	0.211765	0.0705882	0.0235294	0.0235294	0.0117647	0	0	0	0	0	0	0	0	0	0	0	0	0	0
-0.238299	0.162434	Control		Neisseria_mucosa	Oral cavity_Control	0.670588	0.611765	0.517647	0.458824	0.447059	0.423529	0.4	0.341176	0.282353	0.247059	0.117647	0.0941176	0.0588235	0.0352941	0.0235294	0.0235294	0.0117647	0	0	0	0	0	0	0	0	0	0	0
0.254351	-0.248292	Control		Alloprevotella_tannerae	Oral cavity_Control	0.588235	0.458824	0.411765	0.317647	0.247059	0.223529	0.176471	0.117647	0.117647	0.105882	0.0235294	0	0	0	0	0	0	0	0	0	0	0	0	0	0	0	0	0
-0.0756517	0.203328	Control		Peptostreptococcus_stomatis	Oral cavity_Control	0.882353	0.847059	0.682353	0.611765	0.517647	0.458824	0.364706	0.282353	0.211765	0.176471	0.0352941	0.0235294	0.0235294	0.0235294	0	0	0	0	0	0	0	0	0	0	0	0	0	0
0.0660171	-0.184667	Control		Veillonella_parvula	Oral cavity_Control	0.941176	0.917647	0.858824	0.811765	0.741176	0.717647	0.670588	0.588235	0.564706	0.552941	0.211765	0.0823529	0.0470588	0.0235294	0.0117647	0	0	0	0	0	0	0	0	0	0	0	0	0
-0.0604141	0.00435038	Control		Neisseria_elongata	Oral cavity_Control	0.294118	0.164706	0.105882	0.0823529	0.0705882	0.0588235	0.0588235	0.0588235	0.0588235	0.0588235	0.0117647	0	0	0	0	0	0	0	0	0	0	0	0	0	0	0	0	0
-0.0904635	-0.14466	Control		Gemella_morbillorum	Oral cavity_Control	0.658824	0.6	0.564706	0.411765	0.352941	0.282353	0.247059	0.176471	0.141176	0.117647	0.0352941	0.0117647	0	0	0	0	0	0	0	0	0	0	0	0	0	0	0	0
0.0887587	-0.270883	Control		Gemella_haemolysans	Oral cavity_Control	0.905882	0.894118	0.894118	0.835294	0.811765	0.776471	0.752941	0.717647	0.717647	0.694118	0.376471	0.258824	0.2	0.105882	0.0470588	0.0352941	0.0352941	0.0117647	0.0117647	0	0	0	0	0	0	0	0	0
-0.158155	-0.337031	Control		Solobacterium_moorei	Oral cavity_Control	0.541176	0.423529	0.329412	0.235294	0.211765	0.188235	0.129412	0.0941176	0.0705882	0.0588235	0.0117647	0	0	0	0	0	0	0	0	0	0	0	0	0	0	0	0	0
0.128992	0.0285046	Control		Granulicatella_adiacens	Oral cavity_Control	0.952941	0.941176	0.929412	0.870588	0.858824	0.8	0.764706	0.658824	0.647059	0.611765	0.247059	0.0941176	0.0352941	0.0352941	0.0352941	0.0117647	0.0117647	0.0117647	0	0	0	0	0	0	0	0	0	0
-0.296458	0.174218	Control		Capnocytophaga_gingivalis	Oral cavity_Control	0.341176	0.223529	0.117647	0.0941176	0.0235294	0.0235294	0.0117647	0.0117647	0.0117647	0.0117647	0	0	0	0	0	0	0	0	0	0	0	0	0	0	0	0	0	0
-0.20745	-0.126371	Control		Lautropia_mirabilis	Oral cavity_Control	0.694118	0.6	0.482353	0.411765	0.329412	0.282353	0.247059	0.188235	0.176471	0.152941	0.0941176	0.0352941	0.0352941	0.0235294	0.0235294	0.0235294	0.0235294	0.0235294	0.0235294	0	0	0	0	0	0	0	0	0
-0.193498	-0.178107	Control
-0.075668	0.0586016	Control
-0.117022	-0.412009	Control
-0.0355059	0.0815192	Control
-0.270981	0.159339	Control
0.433965	-0.0794224	Control
-0.213161	-0.210704	Control
-0.203989	0.048882	NPC
-0.338591	0.0280315	NPC
0.366009	-0.0687021	NPC
-0.315463	-0.0653153	NPC
0.246762	-0.0112469	NPC
0.210657	-0.383925	NPC
0.0492731	-0.337969	NPC
0.230923	0.327969	Control
-0.18643	0.235623	NPC
-0.266038	0.14046	NPC
-0.196762	0.0192879	NPC
0.178817	-0.359724	NPC
-0.314677	0.120899	NPC
-0.231649	0.187306	NPC
-0.2856	0.0766254	NPC
-0.3119	0.123831	NPC
0.476802	0.313278	NPC
0.182706	0.409802	NPC
0.332736	-0.0301632	NPC
0.473001	0.368332	NPC
0.0991015	-0.0169579	NPC
0.247738	0.222153	NPC
0.285456	-0.0594242	NPC
-0.150079	-0.0637236	NPC
0.374924	-0.0527718	NPC
0.396541	-0.0579726	NPC
-0.254454	-0.0847458	NPC
0.316353	-0.322415	NPC
0.107543	0.0563458	NPC
-0.26159	0.125983	NPC
0.203486	-0.0451617	NPC
0.019548	0.00669352	NPC
-0.240662	0.213519	NPC
0.416325	-0.0579154	NPC
0.390272	0.287067	NPC
0.10922	0.0125494	NPC
0.48925	0.373748	NPC
0.164672	-0.0576489	NPC
0.288408	-0.0233519	NPC
0.0116	-0.0590723	NPC
-0.10856	-0.233728	NPC
0.162208	0.0871548	NPC
-0.123529	0.194109	NPC
0.268998	-0.31969	NPC
0.406633	-0.0577253	NPC
0.36337	-0.0550859	NPC
0.208852	0.362645	NPC
0.403673	-0.0174951	NPC
-0.00720685	-0.0465814	NPC
0.364681	-0.113451	NPC
0.0607796	-0.185064	NPC
0.0685217	-0.220829	NPC
-0.070212	-0.382742	NPC
-0.0695733	0.388911	NPC
0.4306	0.378142	NPC
-0.120598	0.318898	NPC
0.349705	-0.0670967	NPC
-0.249409	0.196047	NPC
-0.0623504	-0.345374	NPC
0.142973	-0.0336883	NPC
0.19592	-0.342488	NPC
0.0542114	-0.0543363	NPC
0.113436	0.0286609	NPC
0.366721	0.375246	NPC
-0.123155	0.292452	NPC
0.302482	-0.0405551	NPC
0.315343	-0.115287	NPC
0.304479	-0.0329292	NPC
0.428311	-0.088991	NPC
-0.249833	-0.132169	NPC
-0.257551	-0.176374	NPC

## Sheet: Fig.4
Fig.4c
Neutrophil	Group
0.377332	Normal tissue
0.440435	Normal tissue
0.352416	Normal tissue
0.380986	Normal tissue
0.251681	Normal tissue
0.42732	Normal tissue
0.409066	Normal tissue
0.234948	Normal tissue
0.616721	Normal tissue
0.371148	Normal tissue
0.275924	Normal tissue
0.305984	Tumor(OtoNP+)
0.284482	Tumor(OtoNP-)
0.29808	Tumor(OtoNP-)
0.462358	Tumor(OtoNP-)
0.324436	Tumor(OtoNP+)
0.308277	Tumor(OtoNP-)
0.466631	Tumor(OtoNP-)
0.348179	Tumor(OtoNP+)
0.829186	Tumor(OtoNP+)
0.561761	Tumor(OtoNP-)
0.428451	Tumor(OtoNP-)
0.325608	Tumor(OtoNP-)
0.328306	Tumor(OtoNP-)
0.45928	Tumor(OtoNP-)
0.253887	Tumor(OtoNP-)
0.373582	Tumor(OtoNP-)
0.485909	Tumor(OtoNP+)
0.439277	Tumor(OtoNP-)
0.254686	Tumor(OtoNP-)
0.423376	Tumor(OtoNP-)
0.328267	Tumor(OtoNP-)
0.540928	Tumor(OtoNP+)
0.251669	Tumor(OtoNP-)
0.45836	Tumor(OtoNP+)
0.464265	Tumor(OtoNP+)
0.489705	Tumor(OtoNP+)
0.379922	Tumor(OtoNP-)
0.420672	Tumor(OtoNP-)
0.734885	Tumor(OtoNP-)
0.338534	Tumor(OtoNP-)
0.41342	Tumor(OtoNP-)
0.357183	Tumor(OtoNP-)
0.445185	Tumor(OtoNP-)
0.30855	Tumor(OtoNP-)
0.502414	Tumor(OtoNP+)
0.638645	Tumor(OtoNP-)
0.379922	Tumor(OtoNP-)
0.355539	Tumor(OtoNP-)
0.485397	Tumor(OtoNP-)
0.385544	Tumor(OtoNP-)
0.765563	Tumor(OtoNP+)
0.513758	Tumor(OtoNP+)
0.492727	Tumor(OtoNP+)
0.327434	Tumor(OtoNP-)
0.700971	Tumor(OtoNP-)
0.621877	Tumor(OtoNP-)
0.523646	Tumor(OtoNP+)
0.401957	Tumor(OtoNP-)
0.323831	Tumor(OtoNP-)
0.338703	Tumor(OtoNP-)
0.387036	Tumor(OtoNP-)
0.701134	Tumor(OtoNP-)
0.361199	Tumor(OtoNP-)
0.659632	Tumor(OtoNP-)
0.544503	Tumor(OtoNP-)
0.353241	Tumor(OtoNP-)
0.28173	Tumor(OtoNP+)
0.389319	Tumor(OtoNP+)
0.26654	Tumor(OtoNP+)
0.462542	Tumor(OtoNP-)
0.494195	Tumor(OtoNP-)
0.544073	Tumor(OtoNP-)
0.537051	Tumor(OtoNP-)
0.519638	Tumor(OtoNP+)
0.332409	Tumor(OtoNP-)
0.487941	Tumor(OtoNP-)
0.402496	Tumor(OtoNP+)
0.449276	Tumor(OtoNP-)
0.535182	Tumor(OtoNP-)
0.753078	Tumor(OtoNP+)
0.536942	Tumor(OtoNP-)
0.567229	Tumor(OtoNP-)
0.650543	Tumor(OtoNP+)
0.516344	Tumor(OtoNP-)
0.618056	Tumor(OtoNP+)
0.382154	Tumor(OtoNP-)
0.880561	Tumor(OtoNP+)
0.287231	Tumor(OtoNP-)
0.724051	Tumor(OtoNP-)
0.715937	Tumor(OtoNP+)
0.561752	Tumor(OtoNP+)
0.350126	Tumor(OtoNP-)
0.426936	Tumor(OtoNP-)
0.539629	Tumor(OtoNP-)
0.387661	Tumor(OtoNP+)
0.52445	Tumor(OtoNP+)
0.395775	Tumor(OtoNP+)
0.301987	Tumor(OtoNP-)
0.438192	Tumor(OtoNP-)

## Sheet: Fig.5
Fig.5a-d
Group	EBVgroup	Alloprevotella tannerae	Prevotella intermedia	Capnocytophaga gingivalis	Granulicatella adiacens	Gemella haemolysans	Gemella morbillorum	Peptoanaerobacter stomatis	Veillonella parvula	Fusobacterium nucleatum	Lautropia mirabilis	Neisseria elongata	Neisseria mucosa	Corynebacterium accolens	Cutibacterium acnes	Cutibacterium granulosum	Staphylococcus epidermidis
Control	Non detected	0	0	0	0	0	0	0	0	0	0	0	0	0.153774	0.0379747	0.0121894	0.572433
Control	Non detected	0	0	0	0	0	0	0	0	0	0	0	0	0.206282	0.0262541	0.0857947	0.252227
Control	Non detected	0	0	0	0	0	0	0	0	0	0	0	0	0.414909	0.162682	0.0576653	0.0951711
Control	Non detected	0	0	0	0	0	0	0	0	0	0	0	0	0.242382	0.0956399	0.0375059	0.323957
Control	Non detected	0	0	0	0	0	0	0	0	0	0	0	0	0.219878	0.402719	0.0857947	0.0257853
Control	Non detected	0	0	0	0	0	0	0	0	0	0.000468823	0	0	0.192218	0.00328176	0	0.285045
Control	Non detected	0	0	0	0	0	0	0	0	0	0	0	0	0.606657	0.000937647	0.00187529	0.00703235
Control	Non detected	0	0	0	0	0	0	0	0	0	0	0	0	0.0262541	0.0515706	0.0346929	0.0229723
Control	Non detected	0	0	0	0	0	0	0	0	0	0	0	0.000468823	0.0876699	0.0515706	0.0145335	0.243788
Control	Non detected	0	0	0	0	0	0	0	0	0	0	0	0	0.591186	0.0764182	0.0642288	0.0178153
Control	Non detected	0	0	0	0	0	0	0	0	0	0	0	0	0.00937647	0.0337553	0	0.0993905
Control	Non detected	0	0	0	0	0	0	0	0	0	0	0	0	0.513361	0.0332865	0.00468823	0.0107829
Control	Non detected	0	0	0	0	0.00140647	0	0	0.00140647	0	0	0	0	0.212377	0.323488	0.0150023	0.187998
Control	Non detected	0	0	0	0	0	0	0	0	0	0	0	0	0.382091	0.292077	0.00890764	0.156118
Control	Non detected	0	0	0	0	0.00140647	0	0	0	0	0	0	0.00375059	0.449133	0.00468823	0	0.134083
Control	Non detected	0	0	0	0	0	0	0	0	0	0	0	0	0.129864	0.0168776	0.000937647	0.0182841
Control	Non detected	0	0	0	0	0	0	0	0	0	0	0	0	0.480075	0.0632911	0.00468823	0.205813
Control	Non detected	0	0	0	0	0	0	0	0	0	0	0	0	0.384435	0.194562	0.0112518	0.0834505
Control	Non detected	0	0	0	0	0	0	0	0	0	0	0	0	0.189405	0.0201594	0.0178153	0.474449
Control	Non detected	0	0	0	0	0	0	0	0	0	0	0	0	0.128926	0.210033	0.0356306	0.452414
Control	Non detected	0	0	0	0	0	0	0	0	0	0	0	0	0.115331	0.0590717	0.00562588	0.639944
Control	Non detected	0	0	0	0	0	0	0	0	0	0	0	0	0.464604	0.0440694	0.000937647	0.259728
Control	Non detected	0.00515706	0	0	0.00562588	0	0	0	0.00750117	0.00468823	0	0.000937647	0	0.0740741	0.148148	0.0459447	0.0801688
Control	Non detected	0	0	0	0	0	0	0	0	0	0	0	0	0.177684	0.0389123	0.00328176	0.293015
Control	Non detected	0	0	0	0	0	0	0	0	0	0	0	0	0	0.0571964	0.00187529	0.648383
Control	Non detected	0	0	0	0	0	0	0	0	0	0	0	0	0.139709	0.518987	0.0262541	0.144398
Control	Non detected	0	0	0	0	0	0	0	0	0	0	0	0	0.0571964	0.142053	0.0154712	0.483357
Control	Non detected	0	0	0	0	0	0	0	0	0	0	0	0	0.444444	0.102672	0	0.320675
Control	Non detected	0	0	0	0	0	0	0	0	0	0	0	0	0.076887	0.00328176	0	0.27098
Control	Non detected	0	0	0	0	0	0	0	0	0	0	0	0	0.371777	0.256915	0.0121894	0.268636
Control	Non detected	0	0	0	0	0	0	0	0	0	0	0	0	0.154243	0.00234412	0.00140647	0.00515706
Control	Non detected	0	0	0	0	0	0	0	0	0	0	0	0	0.0759494	0.0126582	0	0
Control	Non detected	0	0	0	0	0	0	0	0	0	0	0	0	0.345523	0.0131271	0.00375059	0.470699
Control	Non detected	0	0	0	0	0	0	0	0	0	0	0	0	0	0.422879	0	0.270511
Control	Non detected	0	0	0	0	0	0	0	0	0	0	0	0	0.0150023	0.213315	0.0121894	0.123301
Control	Non detected	0	0	0	0	0	0	0	0	0	0	0	0	0.0623535	0.345992	0.0164088	0.0576653
Control	Non detected	0	0	0	0	0	0	0	0	0	0	0	0	0.32255	0.305204	0.00797	0.24285
Control	Non detected	0	0	0	0	0	0	0	0	0	0	0	0	0.567745	0.00234412	0	0.0384435
Control	Non detected	0	0	0	0	0	0	0	0	0	0	0	0	0.178153	0.00562588	0.0117206	0.0614158
Control	Non detected	0	0	0	0	0	0	0	0	0	0	0	0	0.00984529	0.0225035	0	0.0112518
Control	Non detected	0	0	0	0	0	0	0	0	0	0	0	0	0.396624	0.179559	0.00468823	0.0154712
Control	Non detected	0	0	0	0	0	0	0	0	0	0	0	0	0.185654	0.137834	0.0285982	0.222222
Control	Non detected	0	0	0	0	0	0	0	0	0	0	0	0	0.198312	0.0389123	0.0403188	0.203469
Control	Non detected	0	0	0	0	0	0	0	0	0	0	0	0	0.327239	0	0.00328176	0.437881
Control	Non detected	0	0	0	0	0	0	0	0	0	0.00468823	0	0	0.342241	0	0.00187529	0.0164088
Control	Non detected	0	0	0	0	0	0	0	0	0	0	0	0	0.106892	0.0632911	0.00421941	0.1594
Control	Non detected	0	0	0	0	0	0	0	0	0	0	0	0	0.124707	0.232068	0.045007	0.00234412
Control	Non detected	0	0	0	0.00140647	0	0	0	0	0	0	0	0	0.449602	0.0436006	0.0468823	0.300516
Control	Non detected	0	0	0	0	0	0	0	0	0	0	0	0	0.326301	0.169245	0.0103141	0.126582
Control	Non detected	0	0	0	0	0	0	0	0	0	0	0	0	0.439287	0.170183	0.0271917	0.201594
Control	Non detected	0	0	0	0	0	0	0	0	0	0	0	0.0107829	0.0384435	0.00421941	0	0.0337553
Control	Non detected	0	0	0	0	0	0	0	0	0	0	0	0	0.27473	0.101735	0.0267229	0.068917
Control	Non detected	0.00515706	0	0	0	0	0	0	0.0501641	0	0	0	0.00375059	0	0	0	0
Control	Non detected	0	0	0	0	0	0	0	0	0	0	0	0	0.510549	0.132208	0.0590717	0.106423
Control	Non detected	0	0	0.0060947	0	0	0	0	0.0389123	0	0.00187529	0	0	0.00140647	0	0	0.00843882
Control	Non detected	0	0	0	0	0	0	0	0	0	0	0	0	0.578059	0.0117206	0	0.00140647
Control	Non detected	0	0	0	0	0	0	0	0	0	0	0	0	0.490389	0	0.0145335	0.00750117
Control	Non detected	0	0	0	0	0	0	0	0	0	0	0	0	0.157525	0.00375059	0.00562588	0.037037
Control	Non detected	0	0	0	0	0	0	0	0	0	0	0	0	0.201125	0.24707	0.0253165	0.0628223
Control	Non detected	0	0	0	0	0	0	0	0	0	0	0	0	0.330052	0.0904829	0.00797	0.277543
Control	Non detected	0	0	0	0	0	0	0	0	0	0	0	0	0	0.370839	0.0196906	0.241913
Control	Non detected	0	0	0	0	0	0	0	0	0	0	0	0	0.045007	0.0993905	0.00984529	0.0881388
Control	Non detected	0	0	0	0	0	0	0	0	0	0	0	0	0.14346	0.0351617	0.00937647	0.0679794
Control	Non detected	0	0	0	0	0	0	0	0	0	0	0	0.000937647	0.190342	0.178153	0	0.0712611
Control	Non detected	0	0	0	0	0	0	0	0	0	0	0	0	0.00843882	0.0295359	0.00328176	0.112518
Control	Non detected	0	0	0	0	0	0	0	0	0	0	0	0	0.436474	0.0267229	0.00234412	0.0328176
Control	Non detected	0	0	0	0	0	0	0	0	0	0	0	0	0.00468823	0.852321	0.00375059	0.0342241
Control	Non detected	0	0	0	0	0	0	0	0	0	0	0	0	0.245663	0.105485	0	0.580872
Control	Non detected	0	0	0	0	0	0	0	0.00984529	0	0	0	0	0.378809	0.0342241	0.000937647	0.125176
Control	Non detected	0	0	0	0	0	0	0	0	0	0	0	0	0.748242	0.20722	0.00140647	0.0201594
Control	Non detected	0	0	0	0	0	0	0	0	0	0	0	0	0.04782	0.0975152	0.0145335	0.214721
Control	Non detected	0	0	0	0	0	0	0	0	0	0	0	0	0.548992	0.01594	0	0.0285982
Control	Non detected	0	0	0	0	0	0	0	0	0	0	0	0	0.060947	0.068917	0.00984529	0.122832
Control	Non detected	0	0	0	0	0	0	0	0	0	0.000937647	0	0	0	0	0	0
NPC	Non detected	0	0	0	0	0	0	0	0	0	0	0	0	0.521331	0.0328176	0.0351617	0.35443
Control	Non detected	0	0	0	0	0	0	0	0	0	0	0	0	0.0154712	0.26676	0.00797	0.0562588
NPC	Non detected	0	0	0	0	0	0	0	0	0	0	0	0	0.264885	0.0792311	0.0178153	0.432255
NPC	Non detected	0	0	0	0	0	0	0	0	0	0.000468823	0	0	0.0534459	0.00515706	0.00937647	0.798406
Control	Low	0	0	0	0	0	0	0	0	0	0	0	0	0.00797	0	0	0.399437
Control	Low	0	0	0	0	0	0	0	0	0	0	0	0	0.210502	0.0670417	0.0187529	0.571496
Control	Low	0	0	0	0	0	0	0	0	0	0	0	0	0.0534459	0.0300047	0	0
Control	Low	0	0	0	0	0	0	0	0	0.00656353	0	0	0	0	0	0	0
Control	Low	0	0	0	0	0	0	0	0	0.15143	0	0	0	0	0	0	0.00140647
Control	Low	0	0	0	0	0	0	0	0	0	0	0	0	0.211908	0.00562588	0.00328176	0.344116
Control	Low	0	0	0	0	0	0	0	0	0	0	0	0.00187529	0.47398	0.112518	0.00468823	0.339897
Control	Low	0	0	0	0	0	0	0	0	0	0	0	0	0.0464135	0.01594	0	0.00703235
Control	Low	0	0	0	0.000468823	0	0	0	0.000468823	0	0.00140647	0.00187529	0	0.206282	0.295827	0.00843882	0.359119
Control	Low	0	0	0	0	0	0	0	0	0	0	0	0	0.41819	0.130333	0.0140647	0.0675105
NPC	Low	0	0	0	0	0	0	0	0	0.00468823	0.00281294	0	0	0.173465	0	0	0.0468823
NPC	Low	0	0	0	0	0	0	0	0	0	0	0	0	0.318331	0.0750117	0.0468823	0.309423
NPC	Low	0	0	0	0	0	0	0	0	0.000468823	0	0	0	0.164088	0.0473511	0.00656353	0.379278
NPC	Low	0	0	0	0	0	0	0	0	0	0	0	0.00515706	0.16315	0.00187529	0.000468823	0.429442
NPC	Low	0	0	0	0.000468823	0	0	0	0	0	0	0	0	0.252227	0.0229723	0.0135959	0.394749
NPC	Low	0	0	0	0	0	0	0	0	0	0	0	0	0.00375059	0.00140647	0	0
NPC	Low	0.00515706	0	0	0	0	0	0	0	0	0	0	0	0.0464135	0.02391	0.0117206	0.166432
NPC	Low	0	0	0	0	0	0	0	0	0	0	0	0	0.00843882	0.132208	0.00421941	0.0285982
NPC	Low	0	0	0	0	0	0	0	0	0	0	0	0	0.559775	0.0304735	0.0229723	0.150023
NPC	Low	0	0	0	0	0	0	0	0	0	0	0	0	0	0.00140647	0	0
NPC	Low	0	0	0	0	0	0	0	0	0	0	0	0	0.0539147	0.0675105	0.0140647	0.289733
NPC	Low	0	0	0	0	0	0	0	0	0	0	0	0	0.0407876	0.0178153	0	0.178622
NPC	Low	0	0.00375059	0	0	0	0	0	0	0	0	0	0	0.1594	0.0323488	0.0112518	0.337553
NPC	Low	0	0.00375059	0	0	0	0.0192218	0	0	0.04782	0	0	0	0.424285	0	0	0
NPC	Low	0	0	0	0	0	0	0	0	0	0	0	0	0.566807	0.0721988	0.0117206	0.105485
NPC	Medium	0	0	0	0.00890764	0	0	0	0	0	0	0	0	0.219878	0.176278	0	0.186592
NPC	Medium	0	0	0	0	0	0	0	0	0	0	0	0	0.02391	0.000468823	0	0.0436006
NPC	Medium	0	0	0	0	0	0	0	0	0	0	0	0.0140647	0.139709	0	0.00281294	0.760431
NPC	Medium	0	0	0	0	0	0	0	0	0	0	0	0	0	0.00468823	0	0
NPC	Medium	0	0	0	0	0	0	0	0	0	0.00187529	0	0	0.00843882	0.00421941	0	0.00703235
NPC	Medium	0	0	0	0.00234412	0	0	0	0.000937647	0	0	0	0	0.146273	0.00937647	0.00328176	0.0140647
NPC	Medium	0	0	0	0	0	0	0	0	0	0	0	0	0.0225035	0.0206282	0	0.0168776
NPC	Medium	0	0	0	0	0.00421941	0	0	0	0.00187529	0.00140647	0.00187529	0.286451	0.0295359	0.00750117	0	0.00797
NPC	Medium	0	0	0.00328176	0	0	0.000937647	0	0.0356306	0	0.000468823	0	0	0.0351617	0.206282	0	0.135021
NPC	Medium	0	0	0	0	0.01594	0	0	0	0	0	0	0	0.0862635	0.503985	0.0295359	0.0407876
NPC	Medium	0	0.135021	0	0	0	0	0	0	0.105954	0	0.00843882	0.288326	0	0	0	0
NPC	Medium	0	0	0	0	0.00187529	0	0	0.00187529	0	0	0	0	0.0229723	0.0126582	0.00187529	0.0459447
NPC	Medium	0	0	0	0	0	0	0	0	0	0	0	0	0	0.114862	0.060947	0.0187529
NPC	Medium	0.00515706	0.000937647	0	0	0.0295359	0	0	0	0	0.00421941	0	0.00187529	0.0670417	0.190811	0.0173465	0.0703235
NPC	Medium	0	0.00140647	0.00281294	0.00375059	0.00234412	0	0	0.0060947	0.00281294	0	0.00515706	0	0.291608	0.0797	0.00140647	0.0468823
NPC	Medium	0	0	0	0	0	0.0323488	0	0	0	0	0	0	0	0.00234412	0	0.132677
NPC	Medium	0	0	0	0.00797	0	0	0	0.0970464	0.00468823	0.135021	0.00140647	0.00797	0.144398	0.121425	0.00515706	0.0145335
NPC	Medium	0	0	0	0	0	0	0	0	0	0	0	0	0.125176	0	0	0.076887
NPC	Medium	0	0	0	0	0.000937647	0	0	0	0	0	0	0	0.298172	0.0103141	0	0.0262541
NPC	Medium	0	0	0	0	0	0	0	0.00328176	0	0	0	0	0.00187529	0.00843882	0	0.0492264
NPC	Medium	0	0	0	0.0121894	0	0	0	0.0182841	0.0112518	0	0.00140647	0.000468823	0.0304735	0.0154712	0	0
NPC	Medium	0	0	0	0	0	0	0	0	0	0	0	0	0.0445382	0.0703235	0.00890764	0.037037
NPC	Medium	0	0	0	0	0	0	0	0	0	0	0	0	0	0.219409	0.0234412	0
NPC	Medium	0	0	0	0	0	0	0	0	0	0	0	0	0.0196906	0.0314112	0	0.0590717
NPC	Medium	0	0	0	0	0	0	0	0	0	0	0	0	0.00234412	0	0	0
NPC	High	0.03188	0.00468823	0.00140647	0.00562588	0.0243788	0.00984529	0	0.00656353	0	0	0.00187529	0.107829	0.0060947	0.0262541	0	0.00797
NPC	High	0	0	0	0	0	0	0	0.00515706	0	0	0	0	0.0740741	0.00234412	0	0.0178153
NPC	High	0	0	0	0	0	0	0	0	0	0	0	0.00375059	0.0642288	0.0234412	0.000468823	0.0384435
NPC	High	0	0	0	0	0	0	0	0	0	0	0	0	0.273324	0.03985	0.00656353	0.515237
NPC	High	0	0	0	0	0	0	0	0	0.0150023	0	0	0	0.277543	0.00421941	0.0112518	0.092827
NPC	High	0.225504	0.206282	0	0	0	0	0.00187529	0	0.119081	0	0	0	0	0	0	0
NPC	High	0	0	0	0	0	0	0	0	0	0	0	0	0.233474	0.0117206	0.00281294	0.32255
NPC	High	0	0	0.0192218	0.0121894	0	0.0356306	0	0	0.0112518	0.0182841	0.0600094	0.0107829	0.0421941	0.159869	0	0
NPC	High	0	0	0	0	0	0	0	0	0	0	0	0	0.152368	0.0586029	0.00234412	0.704641
NPC	High	0	0	0	0	0	0	0	0	0	0	0	0	0.0515706	0.0754805	0.00515706	0.0201594
NPC	High	0	0	0	0	0	0	0	0	0	0	0	0	0	0.000468823	0	0.0131271
NPC	High	0	0	0.00656353	0.00187529	0	0	0	0.0117206	0	0	0	0	0.0843882	0	0	0.00750117
NPC	High	0	0.112518	0	0	0.00140647	0	0	0	0.142053	0	0	0	0	0.00140647	0	0.00234412
NPC	High	0	0	0	0	0	0.0506329	0	0	0.0473511	0	0.0126582	0	0	0	0	0
NPC	High	0	0.00281294	0	0	0	0.0107829	0.00937647	0	0	0	0	0	0.0131271	0.200188	0.00937647	0.0979841
NPC	High	0	0.0393812	0	0	0	0	0	0	0.19503	0	0	0	0	0	0	0
NPC	High	0.00984529	0	0.0164088	0.00421941	0.00468823	0	0	0.0496953	0.00421941	0	0	0	0.0482888	0.00421941	0	0.0060947
NPC	High	0	0	0	0	0	0	0	0	0	0	0	0	0.0112518	0.0107829	0.00562588	0.795124
NPC	High	0	0	0	0	0	0	0	0	0	0	0	0	0.212846	0	0	0.504454
NPC	High	0	0	0	0	0	0	0	0	0	0	0	0	0	0.135021	0	0.0196906
NPC	High	0	0	0	0	0	0	0	0	0	0	0	0	0.152368	0.00187529	0.00140647	0.0389123
NPC	High	0	0	0	0	0	0	0	0	0	0	0	0	0.00750117	0.00515706	0.00281294	0.00937647
NPC	High	0	0	0	0	0	0	0.0384435	0	0	0	0	0	0.0121894	0	0	0
NPC	High	0	0	0.000937647	0	0.0243788	0	0	0.0614158	0.00328176	0	0	0.0918894	0	0	0	0.0145335
NPC	High	0.00234412	0	0	0	0.00281294	0	0	0	0	0	0	0	0.449602	0.0736053	0.00750117	0.162682

## Sheet: Supplementary Fig1
Supplementary Fig.1b -- nasopharyngeal				Supplementary Fig.1b -- oral				Supplementary Fig.1c -- nasopharyngeal					Supplementary Fig.1c -- oral					Supplementary Fig.1d -- nasopharyngeal				Supplementary Fig.1d -- oral
center	variable	value		center	variable	value		center	group	percentage	value		center	group	percentage	value		center	variable	value		center	variable	value
Cohort 1	Filtered	2.55388		Cohort 1	Samples	4.05503		Cohort 1	Control	0	0		Cohort 1	Control	0	0		Cohort 1	1.class	0.996249		Cohort 1	1.class	1
Cohort 1	Filtered	2.84011		Cohort 1	Samples	4.19187		Cohort 1	Control	10	45		Cohort 1	Control	10	104		Cohort 1	1.class	1		Cohort 1	1.class	1
Cohort 1	Samples	3.7623		Cohort 1	Samples	4.29763		Cohort 1	Control	20	49		Cohort 1	Control	20	147		Cohort 1	1.class	1		Cohort 1	1.class	1
Cohort 1	Samples	3.34928		Cohort 1	Samples	4.01351		Cohort 1	Control	30	50		Cohort 1	Control	30	161		Cohort 1	1.class	1		Cohort 1	1.class	1
Cohort 1	Samples	3.95051		Cohort 1	Samples	4.31545		Cohort 1	Control	40	51		Cohort 1	Control	40	175		Cohort 1	1.class	1		Cohort 1	1.class	1
Cohort 1	Samples	3.91892		Cohort 1	Samples	4.11591		Cohort 1	Control	50	52		Cohort 1	Control	50	187		Cohort 1	1.class	0.999062		Cohort 1	1.class	1
Cohort 1	Samples	3.75236		Cohort 1	Samples	4.22063		Cohort 1	Control	60	52		Cohort 1	Control	60	189		Cohort 1	1.class	1		Cohort 1	1.class	1
Cohort 1	Samples	3.94111		Cohort 1	Samples	4.17551		Cohort 1	Control	70	53		Cohort 1	Control	70	194		Cohort 1	1.class	1		Cohort 1	1.class	1
Cohort 1	Samples	3.8879		Cohort 1	Samples	3.83979		Cohort 1	Control	80	53		Cohort 1	Control	80	196		Cohort 1	1.class	1		Cohort 1	1.class	1
Cohort 1	Samples	4.04766		Cohort 1	Samples	4.11554		Cohort 1	Control	90	53		Cohort 1	Control	90	196		Cohort 1	1.class	0.999531		Cohort 1	1.class	1
Cohort 1	Filtered	1.47712		Cohort 1	Samples	4.22141		Cohort 1	Control	100	53		Cohort 1	Control	100	196		Cohort 1	1.class	1		Cohort 1	1.class	1
Cohort 1	Filtered	1.95904		Cohort 1	Samples	4.3673		Cohort 1	Control	0	0		Cohort 1	Control	0	0		Cohort 1	1.class	1		Cohort 1	1.class	1
Cohort 1	Samples	3.99207		Cohort 1	Samples	4.20213		Cohort 1	Control	10	36		Cohort 1	Control	10	121		Cohort 1	1.class	0.995781		Cohort 1	1.class	1
Cohort 1	Samples	3.69241		Cohort 1	Samples	4.31956		Cohort 1	Control	20	38		Cohort 1	Control	20	191		Cohort 1	1.class	1		Cohort 1	1.class	1
Cohort 1	Samples	3.95818		Cohort 1	Samples	3.99983		Cohort 1	Control	30	39		Cohort 1	Control	30	221		Cohort 1	1.class	1		Cohort 1	1.class	1
Cohort 1	Samples	3.7965		Cohort 1	Samples	4.18563		Cohort 1	Control	40	39		Cohort 1	Control	40	233		Cohort 1	1.class	1		Cohort 1	1.class	1
Cohort 1	Samples	3.80209		Cohort 1	Samples	4.06662		Cohort 1	Control	50	39		Cohort 1	Control	50	248		Cohort 1	1.class	0.992499		Cohort 1	1.class	1
Cohort 1	Samples	3.9286		Cohort 1	Samples	4.18845		Cohort 1	Control	60	39		Cohort 1	Control	60	257		Cohort 1	1.class	1		Cohort 1	1.class	1
Cohort 1	Samples	4.02572		Cohort 1	Samples	4.26623		Cohort 1	Control	70	39		Cohort 1	Control	70	266		Cohort 1	1.class	0.999531		Cohort 1	1.class	1
Cohort 1	Samples	3.96872		Cohort 1	Samples	4.33872		Cohort 1	Control	80	39		Cohort 1	Control	80	268		Cohort 1	1.class	0.993436		Cohort 1	1.class	1
Cohort 1	Samples	3.53542		Cohort 1	Samples	4.28206		Cohort 1	Control	90	39		Cohort 1	Control	90	269		Cohort 1	1.class	1		Cohort 1	1.class	1
Cohort 1	Samples	3.72673		Cohort 1	Samples	4.05774		Cohort 1	Control	100	39		Cohort 1	Control	100	269		Cohort 1	1.class	0.999062		Cohort 1	1.class	1
Cohort 1	Samples	3.98887		Cohort 1	Samples	4.315		Cohort 1	Control	0	0		Cohort 1	Control	0	0		Cohort 1	1.class	0.997656		Cohort 1	1.class	1
Cohort 1	Samples	3.58274		Cohort 1	Samples	3.87262		Cohort 1	Control	10	18		Cohort 1	Control	10	110		Cohort 1	1.class	0.997656		Cohort 1	1.class	1
Cohort 1	Filtered	3.09272		Cohort 1	Samples	3.93957		Cohort 1	Control	20	22		Cohort 1	Control	20	178		Cohort 1	1.class	0.999531		Cohort 1	1.class	1
Cohort 1	Samples	4.04739		Cohort 1	Samples	4.2035		Cohort 1	Control	30	22		Cohort 1	Control	30	208		Cohort 1	1.class	0.997656		Cohort 1	1.class	1
Cohort 1	Samples	3.64992		Cohort 1	Samples	4.31744		Cohort 1	Control	40	22		Cohort 1	Control	40	221		Cohort 1	1.class	1		Cohort 1	1.class	1
Cohort 1	Samples	3.68106		Cohort 1	Samples	3.90698		Cohort 1	Control	50	22		Cohort 1	Control	50	239		Cohort 1	1.class	1		Cohort 1	1.class	1
Cohort 1	Samples	3.90434		Cohort 1	Samples	4.30103		Cohort 1	Control	60	22		Cohort 1	Control	60	254		Cohort 1	1.class	0.998125		Cohort 1	1.class	1
Cohort 1	Samples	4.03635		Cohort 1	Samples	4.28212		Cohort 1	Control	70	22		Cohort 1	Control	70	259		Cohort 1	1.class	0.998125		Cohort 1	1.class	1
Cohort 1	Samples	3.84123		Cohort 1	Samples	4.19365		Cohort 1	Control	80	22		Cohort 1	Control	80	260		Cohort 1	1.class	0.991092		Cohort 1	1.class	1
Cohort 1	Samples	3.47246		Cohort 1	Samples	4.37315		Cohort 1	Control	90	22		Cohort 1	Control	90	261		Cohort 1	1.class	1		Cohort 1	1.class	1
Cohort 1	Samples	3.86812		Cohort 1	Samples	4.27793		Cohort 1	Control	100	22		Cohort 1	Control	100	261		Cohort 1	1.class	0.999062		Cohort 1	1.class	1
Cohort 1	Samples	3.61584		Cohort 1	Samples	4.15333		Cohort 1	Control	0	0		Cohort 1	Control	0	0		Cohort 1	1.class	0.995312		Cohort 1	1.class	1
Cohort 1	Samples	3.83727		Cohort 1	Samples	4.13818		Cohort 1	Control	10	49		Cohort 1	Control	10	116		Cohort 1	1.class	0.998594		Cohort 1	1.class	1
Cohort 1	Samples	3.48487		Cohort 1	Samples	4.03246		Cohort 1	Control	20	52		Cohort 1	Control	20	178		Cohort 1	1.class	0.997656		Cohort 1	1.class	1
Cohort 1	Filtered	2.76938		Cohort 1	Samples	4.27596		Cohort 1	Control	30	54		Cohort 1	Control	30	195		Cohort 1	1.class	1		Cohort 1	1.class	1
Cohort 1	Samples	3.75189		Cohort 1	Samples	4.36122		Cohort 1	Control	40	55		Cohort 1	Control	40	202		Cohort 1	1.class	1		Cohort 1	1.class	1
Cohort 1	Samples	3.72403		Cohort 1	Samples	4.39858		Cohort 1	Control	50	55		Cohort 1	Control	50	205		Cohort 1	1.class	0.999062		Cohort 1	1.class	1
Cohort 1	Samples	3.9196		Cohort 1	Samples	4.33329		Cohort 1	Control	60	55		Cohort 1	Control	60	210		Cohort 1	1.class	0.975152		Cohort 1	1.class	1
Cohort 1	Samples	3.56217		Cohort 1	Samples	3.95785		Cohort 1	Control	70	55		Cohort 1	Control	70	211		Cohort 1	1.class	0.999531		Cohort 1	1.class	1
Cohort 1	Samples	3.91084		Cohort 1	Samples	4.25866		Cohort 1	Control	80	55		Cohort 1	Control	80	209		Cohort 1	1.class	0.999531		Cohort 1	1.class	1
Cohort 1	Samples	3.90623		Cohort 1	Samples	4.41891		Cohort 1	Control	90	55		Cohort 1	Control	90	211		Cohort 1	1.class	0.998594		Cohort 1	1.class	1
Cohort 1	Samples	3.75717		Cohort 1	Samples	4.24927		Cohort 1	Control	100	55		Cohort 1	Control	100	211		Cohort 1	1.class	0.995781		Cohort 1	1.class	1
Cohort 1	Samples	3.85769		Cohort 1	Samples	4.20243		Cohort 1	Control	0	0		Cohort 1	Control	0	0		Cohort 1	1.class	1		Cohort 1	1.class	1
Cohort 1	Samples	3.32899		Cohort 1	Samples	4.30092		Cohort 1	Control	10	28		Cohort 1	Control	10	106		Cohort 1	1.class	0.999531		Cohort 1	1.class	1
Cohort 1	Samples	3.97511		Cohort 1	Samples	4.2942		Cohort 1	Control	20	33		Cohort 1	Control	20	198		Cohort 1	1.class	1		Cohort 1	1.class	1
Cohort 1	Samples	3.9267		Cohort 1	Samples	4.25198		Cohort 1	Control	30	32		Cohort 1	Control	30	237		Cohort 1	1.class	1		Cohort 1	1.class	1
Cohort 1	Samples	3.46509		Cohort 1	Samples	4.02268		Cohort 1	Control	40	33		Cohort 1	Control	40	263		Cohort 1	1.class	1		Cohort 1	1.class	1
Cohort 1	Samples	3.70338		Cohort 1	Samples	4.32298		Cohort 1	Control	50	33		Cohort 1	Control	50	295		Cohort 1	1.class	0.998125		Cohort 1	1.class	1
Cohort 1	Samples	3.81405		Cohort 1	Samples	4.1245		Cohort 1	Control	60	33		Cohort 1	Control	60	313		Cohort 1	1.class	0.998594		Cohort 1	1.class	1
Cohort 1	Samples	3.83531		Cohort 1	Samples	4.19918		Cohort 1	Control	70	33		Cohort 1	Control	70	320		Cohort 1	1.class	1		Cohort 1	1.class	1
Cohort 1	Samples	3.81921		Cohort 1	Samples	4.31702		Cohort 1	Control	80	33		Cohort 1	Control	80	321		Cohort 1	1.class	0.997656		Cohort 1	1.class	1
Cohort 1	Samples	3.96251		Cohort 1	Samples	4.37007		Cohort 1	Control	90	33		Cohort 1	Control	90	325		Cohort 1	1.class	0.997656		Cohort 1	1.class	1
Cohort 1	Samples	3.76373		Cohort 1	Samples	4.29561		Cohort 1	Control	100	33		Cohort 1	Control	100	325		Cohort 1	1.class	0.997656		Cohort 1	1.class	1
Cohort 1	Samples	3.94807		Cohort 1	Samples	4.11856		Cohort 1	Control	0	0		Cohort 1	Control	0	0		Cohort 1	1.class	1		Cohort 1	1.class	1
Cohort 1	Samples	3.86564		Cohort 1	Samples	4.39876		Cohort 1	Control	10	26		Cohort 1	Control	10	115		Cohort 1	1.class	0.999531		Cohort 1	1.class	1
Cohort 1	Samples	3.8654		Cohort 1	Samples	4.08415		Cohort 1	Control	20	34		Cohort 1	Control	20	169		Cohort 1	1.class	0.998594		Cohort 1	1.class	1
Cohort 1	Samples	3.89531		Cohort 1	Samples	4.40516		Cohort 1	Control	30	36		Cohort 1	Control	30	191		Cohort 1	1.class	1		Cohort 1	1.class	1
Cohort 1	Samples	3.63729		Cohort 1	Samples	4.1365		Cohort 1	Control	40	37		Cohort 1	Control	40	209		Cohort 1	1.class	0.997656		Cohort 1	1.class	1
Cohort 1	Filtered	0.778151		Cohort 1	Samples	4.13555		Cohort 1	Control	50	36		Cohort 1	Control	50	214		Cohort 1	1.class	1		Cohort 1	1.class	1
Cohort 1	Samples	3.7364		Cohort 1	Samples	4.49916		Cohort 1	Control	60	37		Cohort 1	Control	60	227		Cohort 1	1.class	0.977496		Cohort 1	1.class	1
Cohort 1	Samples	3.94626		Cohort 1	Samples	4.27089		Cohort 1	Control	70	37		Cohort 1	Control	70	231		Cohort 1	1.class	1		Cohort 1	1.class	1
Cohort 1	Samples	3.75381		Cohort 1	Samples	4.04033		Cohort 1	Control	80	37		Cohort 1	Control	80	233		Cohort 1	1.class	0.993905		Cohort 1	1.class	1
Cohort 1	Samples	3.85437		Cohort 1	Samples	4.33011		Cohort 1	Control	90	37		Cohort 1	Control	90	233		Cohort 1	1.class	0.998594		Cohort 1	1.class	1
Cohort 1	Samples	3.81305		Cohort 1	Samples	4.25059		Cohort 1	Control	100	37		Cohort 1	Control	100	233		Cohort 1	1.class	0.996718		Cohort 1	1.class	1
Cohort 1	Samples	3.87743		Cohort 1	Samples	4.28099		Cohort 1	Control	0	0		Cohort 1	Control	0	0		Cohort 1	1.class	0.994374		Cohort 1	1.class	1
Cohort 1	Samples	3.53782		Cohort 1	Samples	4.33294		Cohort 1	Control	10	19		Cohort 1	Control	10	115		Cohort 1	1.class	0.998125		Cohort 1	1.class	1
Cohort 1	Samples	3.46894		Cohort 1	Samples	4.1825		Cohort 1	Control	20	20		Cohort 1	Control	20	189		Cohort 1	1.class	0.998125		Cohort 1	1.class	1
Cohort 1	Samples	3.65118		Cohort 1	Samples	4.35543		Cohort 1	Control	30	20		Cohort 1	Control	30	228		Cohort 1	1.class	0.997187		Cohort 1	1.class	1
Cohort 1	Samples	3.65772		Cohort 1	Samples	4.06718		Cohort 1	Control	40	23		Cohort 1	Control	40	247		Cohort 1	1.class	0.995312		Cohort 1	1.class	1
Cohort 1	Samples	3.7255		Cohort 1	Samples	4.36864		Cohort 1	Control	50	24		Cohort 1	Control	50	259		Cohort 1	1.class	1		Cohort 1	1.class	1
Cohort 1	Samples	3.82885		Cohort 1	Samples	4.1567		Cohort 1	Control	60	26		Cohort 1	Control	60	272		Cohort 1	1.class	0.984998		Cohort 1	1.class	1
Cohort 1	Samples	3.8827		Cohort 1	Samples	4.18298		Cohort 1	Control	70	27		Cohort 1	Control	70	275		Cohort 1	1.class	0.999062		Cohort 1	1.class	1
Cohort 1	Samples	3.87157		Cohort 1	Samples	4.56327		Cohort 1	Control	80	27		Cohort 1	Control	80	282		Cohort 1	1.class	1		Cohort 1	1.class	1
Cohort 1	Samples	3.78405		Cohort 1	Samples	4.12323		Cohort 1	Control	90	27		Cohort 1	Control	90	281		Cohort 1	1.class	0.982185		Cohort 1	1.class	1
Cohort 1	Samples	3.65658		Cohort 1	Samples	3.83828		Cohort 1	Control	100	27		Cohort 1	Control	100	281		Cohort 1	1.class	1		Cohort 1	1.class	1
Cohort 1	Samples	3.74492		Cohort 1	Samples	4.11988		Cohort 1	Control	0	0		Cohort 1	Control	0	0		Cohort 1	1.class	0.991092		Cohort 1	1.class	1
Cohort 1	Samples	3.88349		Cohort 1	Samples	4.05069		Cohort 1	Control	10	32		Cohort 1	Control	10	101		Cohort 1	1.class	0.999062		Cohort 1	1.class	1
Cohort 1	Samples	3.35411		Cohort 1	Samples	4.06397		Cohort 1	Control	20	37		Cohort 1	Control	20	176		Cohort 1	1.class	1		Cohort 1	1.class	1
Cohort 1	Samples	4.04123		Cohort 1	Samples	4.46339		Cohort 1	Control	30	39		Cohort 1	Control	30	207		Cohort 1	1.class	0.998125		Cohort 1	1.class	1
Cohort 1	Samples	3.87737		Cohort 1	Samples	4.17222		Cohort 1	Control	40	39		Cohort 1	Control	40	221		Cohort 1	1.class	0.999062		Cohort 1	1.class	1
Cohort 1	Samples	3.40192		Cohort 1	Samples	4.1747		Cohort 1	Control	50	40		Cohort 1	Control	50	231		Cohort 1	1.class	1		Cohort 1	1.class	1
Cohort 1	Samples	3.41647		Cohort 1	Samples	4.07026		Cohort 1	Control	60	40		Cohort 1	Control	60	237		Cohort 1	1.class	1		Cohort 1	1.class	1
Cohort 1	Samples	3.86534		Cohort 1	Samples	4.31921		Cohort 1	Control	70	40		Cohort 1	Control	70	241		Cohort 1	1.class	1		Cohort 1	1.class	1
Cohort 1	Samples	3.88936		Cohort 1	Samples	4.42726		Cohort 1	Control	80	40		Cohort 1	Control	80	244		Cohort 1	1.class	0.991092		Cohort 1	1.class	1
Cohort 1	Samples	3.77859		Cohort 1	Samples	3.81505		Cohort 1	Control	90	40		Cohort 1	Control	90	244		Cohort 1	1.class	0.992968		Cohort 1	1.class	1
Cohort 1	Samples	3.98664		Cohort 1	Samples	4.39229		Cohort 1	Control	100	40		Cohort 1	Control	100	244		Cohort 1	1.class	0.993905		Cohort 1	1.class	1
Cohort 1	Samples	4.04131		Cohort 1	Samples	4.02543		Cohort 1	Control	0	0		Cohort 1	Control	0	0		Cohort 1	1.class	1		Cohort 1	1.class	1
Cohort 1	Samples	4.16319		Cohort 1	Samples	4.25849		Cohort 1	Control	10	34		Cohort 1	Control	10	98		Cohort 1	1.class	0.997656		Cohort 1	1.class	1
Cohort 1	Samples	3.59273		Cohort 1	Samples	4.41999		Cohort 1	Control	20	35		Cohort 1	Control	20	120		Cohort 1	1.class	0.998594		Cohort 1	1.class	1
Cohort 1	Filtered	3.15594		Cohort 1	Samples	4.14653		Cohort 1	Control	30	35		Cohort 1	Control	30	124		Cohort 1	1.class	0.993436		Cohort 1	1.class	1
Cohort 1	Samples	3.87151		Cohort 1	Samples	4.03886		Cohort 1	Control	40	35		Cohort 1	Control	40	127		Cohort 1	1.class	0.999531		Cohort 1	1.class	1
Cohort 1	Filtered	2.40993		Cohort 1	Samples	4.23155		Cohort 1	Control	50	35		Cohort 1	Control	50	128		Cohort 1	1.class	1		Cohort 1	1.class	1
Cohort 1	Samples	3.65906		Cohort 1	Samples	3.98565		Cohort 1	Control	60	35		Cohort 1	Control	60	129		Cohort 1	1.class	0.999531		Cohort 1	1.class	1
Cohort 1	Samples	3.95177		Cohort 1	Samples	4.09096		Cohort 1	Control	70	35		Cohort 1	Control	70	130		Cohort 1	1.class	0.999531		Cohort 1	1.class	1
Cohort 1	Samples	3.83334		Cohort 1	Samples	4.2521		Cohort 1	Control	80	35		Cohort 1	Control	80	130		Cohort 1	1.class	0.996249		Cohort 1	1.class	1
Cohort 1	Samples	3.78433		Cohort 1	Samples	4.25859		Cohort 1	Control	90	35		Cohort 1	Control	90	130		Cohort 1	1.class	1		Cohort 1	1.class	1
Cohort 1	Samples	3.81611		Cohort 1	Samples	4.32724		Cohort 1	Control	100	35		Cohort 1	Control	100	130		Cohort 1	1.class	0.997656		Cohort 1	1.class	1
Cohort 1	Filtered	3.23779		Cohort 1	Samples	4.14433		Cohort 1	Control	0	0		Cohort 1	Control	0	0		Cohort 1	1.class	1		Cohort 1	1.class	1
Cohort 1	Filtered	1.86332		Cohort 1	Samples	4.23669		Cohort 1	Control	10	28		Cohort 1	Control	10	134		Cohort 1	1.class	0.998125		Cohort 1	1.class	1
Cohort 1	Samples	4.00368		Cohort 1	Samples	4.2145		Cohort 1	Control	20	28		Cohort 1	Control	20	226		Cohort 1	1.class	0.998594		Cohort 1	1.class	1
Cohort 1	Samples	3.5876		Cohort 1	Samples	4.1821		Cohort 1	Control	30	29		Cohort 1	Control	30	260		Cohort 1	1.class	0.997656		Cohort 1	1.class	1
Cohort 1	Samples	3.82426		Cohort 1	Samples	4.11982		Cohort 1	Control	40	31		Cohort 1	Control	40	271		Cohort 1	1.class	1		Cohort 1	1.class	1
Cohort 1	Samples	3.6561		Cohort 1	Samples	4.12694		Cohort 1	Control	50	30		Cohort 1	Control	50	288		Cohort 1	1.class	1		Cohort 1	1.class	1
Cohort 1	Samples	3.89387		Cohort 1	Samples	4.30387		Cohort 1	Control	60	31		Cohort 1	Control	60	307		Cohort 1	1.class	0.981247		Cohort 1	1.class	1
Cohort 1	Samples	3.33945		Cohort 1	Samples	4.16161		Cohort 1	Control	70	32		Cohort 1	Control	70	308		Cohort 1	1.class	0.994843		Cohort 1	1.class	1
Cohort 1	Samples	3.96066		Cohort 1	Samples	4.28153		Cohort 1	Control	80	32		Cohort 1	Control	80	313		Cohort 1	1.class	1		Cohort 1	1.class	1
Cohort 1	Samples	4.21075		Cohort 1	Samples	4.16652		Cohort 1	Control	90	32		Cohort 1	Control	90	313		Cohort 1	1.class	0.998125		Cohort 1	1.class	1
Cohort 1	Filtered	3.28825		Cohort 1	Samples	4.29092		Cohort 1	Control	100	32		Cohort 1	Control	100	313		Cohort 1	1.class	1		Cohort 1	1.class	1
Cohort 1	Samples	3.99769		Cohort 1	Samples	4.3073		Cohort 1	Control	0	0		Cohort 1	Control	0	0		Cohort 1	1.class	1		Cohort 1	1.class	1
Cohort 1	Samples	3.9966		Cohort 1	Samples	4.21785		Cohort 1	Control	10	41		Cohort 1	Control	10	88		Cohort 1	1.class	0.995781		Cohort 1	1.class	1
Cohort 1	Samples	3.77648		Cohort 1	Samples	4.23083		Cohort 1	Control	20	49		Cohort 1	Control	20	144		Cohort 1	1.class	0.993905		Cohort 1	1.class	1
Cohort 1	Samples	3.66219		Cohort 1	Samples	4.15217		Cohort 1	Control	30	51		Cohort 1	Control	30	180		Cohort 1	1.class	0.994374		Cohort 1	1.class	1
Cohort 1	Samples	3.34044		Cohort 1	Samples	4.35185		Cohort 1	Control	40	52		Cohort 1	Control	40	194		Cohort 1	1.class	0.999062		Cohort 1	1.class	1
Cohort 1	Filtered	3.18611		Cohort 1	Samples	4.07515		Cohort 1	Control	50	53		Cohort 1	Control	50	210		Cohort 1	1.class	0.947023		Cohort 1	1.class	1
Cohort 1	Samples	3.73247		Cohort 1	Samples	4.25518		Cohort 1	Control	60	52		Cohort 1	Control	60	222		Cohort 1	1.class	0.995781		Cohort 1	1.class	1
Cohort 1	Samples	3.34361		Cohort 1	Samples	4.26033		Cohort 1	Control	70	53		Cohort 1	Control	70	225		Cohort 1	1.class	0.999531		Cohort 1	1.class	1
Cohort 1	Samples	3.87023		Cohort 1	Samples	3.9566		Cohort 1	Control	80	53		Cohort 1	Control	80	228		Cohort 1	1.class	1		Cohort 1	1.class	1
Cohort 1	Samples	3.50813		Cohort 1	Samples	4.43422		Cohort 1	Control	90	53		Cohort 1	Control	90	228		Cohort 1	1.class	0.997656		Cohort 1	1.class	1
Cohort 1	Filtered	3.15259		Cohort 1	Samples	4.39604		Cohort 1	Control	100	53		Cohort 1	Control	100	229		Cohort 1	1.class	0.93624		Cohort 1	1.class	1
Cohort 1	Samples	3.71567		Cohort 1	Samples	4.11307		Cohort 1	Control	0	0		Cohort 1	Control	0	0		Cohort 1	1.class	1		Cohort 1	1.class	1
Cohort 1	Samples	3.60412		Cohort 1	Samples	4.29737		Cohort 1	Control	10	101		Cohort 1	Control	10	89		Cohort 1	1.class	0.997187		Cohort 1	1.class	1
Cohort 1	Samples	3.3681		Cohort 1	Samples	4.41883		Cohort 1	Control	20	128		Cohort 1	Control	20	134		Cohort 1	1.class	1		Cohort 1	1.class	1
Cohort 1	Samples	3.85884		Cohort 1	Samples	4.32071		Cohort 1	Control	30	128		Cohort 1	Control	30	153		Cohort 1	1.class	0.998594		Cohort 1	1.class	1
Cohort 1	Samples	4.00826		Cohort 1	Samples	4.35532		Cohort 1	Control	40	130		Cohort 1	Control	40	163		Cohort 1	1.class	0.996718		Cohort 1	1.class	1
Cohort 1	Samples	3.82145		Cohort 1	Samples	4.03607		Cohort 1	Control	50	132		Cohort 1	Control	50	183		Cohort 1	1.class	0.999531		Cohort 1	1.class	1
Cohort 1	Filtered	3.07809		Cohort 1	Samples	4.39326		Cohort 1	Control	60	132		Cohort 1	Control	60	182		Cohort 1	1.class	1		Cohort 1	1.class	1
Cohort 1	Filtered	0		Cohort 1	Samples	4.05862		Cohort 1	Control	70	134		Cohort 1	Control	70	196		Cohort 1	1.class	0.996718		Cohort 1	1.class	1
Cohort 1	Filtered	3.01284		Cohort 1	Samples	4.33001		Cohort 1	Control	80	134		Cohort 1	Control	80	197		Cohort 1	1.class	1		Cohort 1	1.class	1
Cohort 1	Samples	3.97142		Cohort 1	Samples	4.08618		Cohort 1	Control	90	134		Cohort 1	Control	90	195		Cohort 1	1.class	1		Cohort 1	1.class	1
Cohort 1	Filtered	3.04961		Cohort 1	Samples	4.16286		Cohort 1	Control	100	134		Cohort 1	Control	100	197		Cohort 1	1.class	0.982654		Cohort 1	1.class	1
Cohort 1	Samples	3.74539		Cohort 1	Samples	4.28845		Cohort 1	Control	0	0		Cohort 1	Control	0	0		Cohort 1	1.class	1		Cohort 1	1.class	1
Cohort 1	Samples	3.52048		Cohort 1	Samples	3.94919		Cohort 1	Control	10	26		Cohort 1	Control	10	107		Cohort 1	1.class	0.997187		Cohort 1	1.class	1
Cohort 1	Samples	3.83689		Cohort 1	Samples	4.23399		Cohort 1	Control	20	36		Cohort 1	Control	20	169		Cohort 1	1.class	0.997656		Cohort 1	1.class	1
Cohort 1	Samples	3.6067		Cohort 1	Samples	4.15497		Cohort 1	Control	30	43		Cohort 1	Control	30	191		Cohort 1	1.class	0.998125		Cohort 1	1.class	1
Cohort 1	Samples	3.87349		Cohort 1	Samples	4.38634		Cohort 1	Control	40	43		Cohort 1	Control	40	211		Cohort 1	1.class	0.996249		Cohort 1	1.class	1
Cohort 1	Samples	3.33244		Cohort 1	Samples	3.86753		Cohort 1	Control	50	44		Cohort 1	Control	50	228		Cohort 1	1.class	0.998125		Cohort 1	1.class	1
Cohort 1	Samples	3.83784		Cohort 1	Samples	4.32205		Cohort 1	Control	60	45		Cohort 1	Control	60	240		Cohort 1	1.class	0.999531		Cohort 1	1.class	1
Cohort 1	Samples	3.71425		Cohort 1	Samples	4.36243		Cohort 1	Control	70	45		Cohort 1	Control	70	250		Cohort 1	1.class	0.999531		Cohort 1	1.class	1
Cohort 1	Samples	3.33606		Cohort 1	Samples	4.09328		Cohort 1	Control	80	45		Cohort 1	Control	80	250		Cohort 1	1.class	0.999531		Cohort 1	1.class	1
Cohort 1	Samples	3.74811		Cohort 1	Samples	4.43569		Cohort 1	Control	90	45		Cohort 1	Control	90	250		Cohort 1	1.class	1		Cohort 1	1.class	1
Cohort 1	Samples	3.84985		Cohort 1	Samples	4.1359		Cohort 1	Control	100	45		Cohort 1	Control	100	251		Cohort 1	1.class	0.999062		Cohort 1	1.class	1
Cohort 1	Samples	3.83027		Cohort 1	Samples	4.4424		Cohort 1	Control	0	0		Cohort 1	Control	0	0		Cohort 1	1.class	1		Cohort 1	1.class	1
Cohort 1	Samples	3.74068		Cohort 1	Samples	4.3604		Cohort 1	Control	10	18		Cohort 1	Control	10	98		Cohort 1	1.class	0.987811		Cohort 1	1.class	1
Cohort 1	Samples	3.76087		Cohort 1	Samples	4.14217		Cohort 1	Control	20	20		Cohort 1	Control	20	161		Cohort 1	1.class	0.995781		Cohort 1	1.class	1
Cohort 1	Samples	3.73926		Cohort 1	Samples	4.2942		Cohort 1	Control	30	22		Cohort 1	Control	30	188		Cohort 1	1.class	0.999062		Cohort 1	1.class	1
Cohort 1	Samples	3.80949		Cohort 1	Samples	4.36395		Cohort 1	Control	40	22		Cohort 1	Control	40	200		Cohort 1	1.class	0.985466		Cohort 1	1.class	1
Cohort 1	Samples	3.35315		Cohort 1	Samples	4.13856		Cohort 1	Control	50	22		Cohort 1	Control	50	212		Cohort 1	1.class	0.995312		Cohort 1	1.class	1
Cohort 1	Samples	3.67376		Cohort 1	Samples	4.20303		Cohort 1	Control	60	23		Cohort 1	Control	60	226		Cohort 1	1.class	0.995312		Cohort 1	1.class	1
Cohort 1	Filtered	2.18184		Cohort 1	Samples	4.18853		Cohort 1	Control	70	23		Cohort 1	Control	70	233		Cohort 1	1.class	0.999531		Cohort 1	1.class	1
Cohort 1	Samples	4.10247		Cohort 1	Samples	4.21901		Cohort 1	Control	80	23		Cohort 1	Control	80	235		Cohort 1	1.class	0.996249		Cohort 1	1.class	1
Cohort 1	Samples	3.61342		Cohort 1	Samples	4.14451		Cohort 1	Control	90	23		Cohort 1	Control	90	235		Cohort 1	1.class	0.994843		Cohort 1	1.class	1
Cohort 1	Filtered	0		Cohort 1	Samples	3.97763		Cohort 1	Control	100	23		Cohort 1	Control	100	235		Cohort 1	1.class	1		Cohort 1	1.class	1
Cohort 1	Samples	3.5311		Cohort 1	Samples	4.3492		Cohort 1	Control	0	0		Cohort 1	Control	0	0		Cohort 1	1.class	0.987342		Cohort 1	1.class	1
Cohort 1	Samples	3.76095		Cohort 1	Samples	4.06198		Cohort 1	Control	10	29		Cohort 1	Control	10	98		Cohort 1	1.class	0.992499		Cohort 1	1.class	1
Cohort 1	Samples	4.00268		Cohort 1	Control	0		Cohort 1	Control	20	32		Cohort 1	Control	20	118		Cohort 2	1.class	0.9966		Cohort 2	1.class	1
Cohort 1	Samples	3.97973		Cohort 1	Control	0		Cohort 1	Control	30	33		Cohort 1	Control	30	123		Cohort 2	1.class	0.9886		Cohort 2	1.class	1
Cohort 1	Samples	3.79671		Cohort 1	Control	0		Cohort 1	Control	40	34		Cohort 1	Control	40	127		Cohort 2	1.class	0.9968		Cohort 2	1.class	1
Cohort 1	Samples	3.85144		Cohort 1	Control	0		Cohort 1	Control	50	34		Cohort 1	Control	50	129		Cohort 2	1.class	0.9766		Cohort 2	1.class	1
Cohort 1	Samples	3.60895		Cohort 1	Control	2.4216		Cohort 1	Control	60	35		Cohort 1	Control	60	134		Cohort 2	1.class	0.9946		Cohort 2	1.class	1
Cohort 1	Samples	3.82269		Cohort 1	Control	0		Cohort 1	Control	70	35		Cohort 1	Control	70	136		Cohort 2	1.class	0.9666		Cohort 2	1.class	0.9996
Cohort 1	Samples	3.69531		Cohort 1	Control	1.04139		Cohort 1	Control	80	35		Cohort 1	Control	80	136		Cohort 2	1.class	0.9566		Cohort 2	1.class	1
Cohort 1	Samples	3.56785		Cohort 1	Control	0		Cohort 1	Control	90	35		Cohort 1	Control	90	135		Cohort 2	1.class	0.9714		Cohort 2	1.class	1
Cohort 1	Samples	3.60606		Cohort 1	Control	1.07918		Cohort 1	Control	100	35		Cohort 1	Control	100	136		Cohort 2	1.class	1		Cohort 2	1.class	1
Cohort 1	Filtered	2.26245		Cohort 1	Control	0		Cohort 1	Control	0	0		Cohort 1	Control	0	0		Cohort 2	1.class	0.564		Cohort 2	1.class	1
Cohort 1	Samples	3.81664		Cohort 1	Control	0.60206		Cohort 1	Control	10	46		Cohort 1	Control	10	120		Cohort 2	1.class	0.9498		Cohort 2	1.class	1
Cohort 1	Samples	3.52673		Cohort 1	Control	0.477121		Cohort 1	Control	20	62		Cohort 1	Control	20	178		Cohort 2	1.class	0.9982		Cohort 2	1.class	1
Cohort 1	Samples	3.63377		Cohort 2	Control	2.07555		Cohort 1	Control	30	70		Cohort 1	Control	30	202		Cohort 2	1.class	0.9792		Cohort 2	1.class	1
Cohort 1	Samples	3.78767		Cohort 2	Control	2.86273		Cohort 1	Control	40	72		Cohort 1	Control	40	215		Cohort 2	1.class	0.9982		Cohort 2	1.class	1
Cohort 1	Samples	3.66342		Cohort 2	Control	2.4216		Cohort 1	Control	50	72		Cohort 1	Control	50	221		Cohort 2	1.class	1		Cohort 2	1.class	1
Cohort 1	Samples	3.95722		Cohort 2	Samples	5.01798		Cohort 1	Control	60	72		Cohort 1	Control	60	227		Cohort 2	1.class	0.9766		Cohort 2	1.class	1
Cohort 1	Samples	3.78053		Cohort 2	Samples	5.00753		Cohort 1	Control	70	72		Cohort 1	Control	70	233		Cohort 2	1.class	0.9856		Cohort 2	1.class	1
Cohort 1	Samples	3.53769		Cohort 2	Samples	4.82436		Cohort 1	Control	80	73		Cohort 1	Control	80	233		Cohort 2	1.class	0.992		Cohort 2	1.class	1
Cohort 1	Samples	3.74492		Cohort 2	Samples	5.029		Cohort 1	Control	90	73		Cohort 1	Control	90	233		Cohort 2	1.class	0.9862		Cohort 2	1.class	1
Cohort 1	Samples	3.53441		Cohort 2	Samples	5.10766		Cohort 1	Control	100	73		Cohort 1	Control	100	233		Cohort 2	1.class	0.9896		Cohort 2	1.class	1
Cohort 1	Samples	3.90977		Cohort 2	Samples	4.97695		Cohort 1	Control	0	0		Cohort 1	Control	0	0		Cohort 2	1.class	0.9718		Cohort 2	1.class	1
Cohort 1	Filtered	3.20737		Cohort 2	Samples	4.91941		Cohort 1	Control	10	39		Cohort 1	Control	10	96		Cohort 2	1.class	0.8672		Cohort 2	1.class	1
Cohort 1	Control	1.89209		Cohort 2	Samples	4.92861		Cohort 1	Control	20	41		Cohort 1	Control	20	129		Cohort 2	1.class	0.9322		Cohort 2	1.class	0.9996
Cohort 1	Control	2.14301		Cohort 2	Samples	4.97215		Cohort 1	Control	30	41		Cohort 1	Control	30	140		Cohort 2	1.class	0.9978		Cohort 2	1.class	1
Cohort 1	Control	0.30103		Cohort 2	Samples	4.83549		Cohort 1	Control	40	41		Cohort 1	Control	40	149		Cohort 2	1.class	0.9596		Cohort 2	1.class	1
Cohort 1	Control	0		Cohort 2	Samples	4.91156		Cohort 1	Control	50	42		Cohort 1	Control	50	148		Cohort 2	1.class	0.9938		Cohort 2	1.class	1
Cohort 1	Control	0		Cohort 2	Samples	5.10045		Cohort 1	Control	60	41		Cohort 1	Control	60	152		Cohort 2	1.class	0.952		Cohort 2	1.class	1
Cohort 1	Control	1.68124		Cohort 2	Samples	5.05507		Cohort 1	Control	70	42		Cohort 1	Control	70	155		Cohort 2	1.class	0.9394		Cohort 2	1.class	1
Cohort 1	Control	0.845098		Cohort 2	Samples	5.03055		Cohort 1	Control	80	42		Cohort 1	Control	80	155		Cohort 2	1.class	0.9998		Cohort 2	1.class	1
Cohort 1	Control	1.14613		Cohort 2	Samples	4.97904		Cohort 1	Control	90	42		Cohort 1	Control	90	155		Cohort 2	1.class	0.998		Cohort 2	1.class	1
Cohort 1	Control	0		Cohort 2	Samples	4.75965		Cohort 1	Control	100	42		Cohort 1	Control	100	155		Cohort 2	1.class	0.9934		Cohort 2	1.class	1
Cohort 1	Control	0		Cohort 2	Samples	4.89133		Cohort 1	Control	0	0		Cohort 1	Control	0	0		Cohort 2	1.class	0.9724		Cohort 2	1.class	1
Cohort 1	Control	1.9345		Cohort 2	Samples	4.83051		Cohort 1	Control	10	37		Cohort 1	Control	10	95		Cohort 2	1.class	0.9942		Cohort 2	1.class	1
Cohort 1	Control	2.52114		Cohort 2	Samples	4.91172		Cohort 1	Control	20	49		Cohort 1	Control	20	149		Cohort 2	1.class	0.9956		Cohort 2	1.class	1
Cohort 1	Control	0		Cohort 2	Samples	4.83847		Cohort 1	Control	30	53		Cohort 1	Control	30	178		Cohort 2	1.class	0.9888		Cohort 2	1.class	1
Cohort 1	Control	2.20952		Cohort 2	Samples	4.73458		Cohort 1	Control	40	54		Cohort 1	Control	40	195		Cohort 2	1.class	0.9988		Cohort 2	1.class	1
Cohort 1	Control	2.64738		Cohort 2	Samples	4.77404		Cohort 1	Control	50	55		Cohort 1	Control	50	209		Cohort 2	1.class	0.9884		Cohort 2	1.class	1
Cohort 1	Control	1.85126		Cohort 2	Samples	5.04746		Cohort 1	Control	60	55		Cohort 1	Control	60	214		Cohort 2	1.class	0.9542		Cohort 2	1.class	1
Cohort 1	Control	1.94448		Cohort 2	Samples	4.89019		Cohort 1	Control	70	55		Cohort 1	Control	70	218		Cohort 2	1.class	1		Cohort 2	1.class	1
Cohort 1	Control	1.88081		Cohort 2	Samples	4.85923		Cohort 1	Control	80	55		Cohort 1	Control	80	219		Cohort 2	1.class	0.9964		Cohort 2	1.class	0.9998
Cohort 1	Control	0		Cohort 2	Samples	4.86542		Cohort 1	Control	90	55		Cohort 1	Control	90	218		Cohort 2	1.class	0.9754		Cohort 2	1.class	0.9994
Cohort 1	Control	1.50515		Cohort 2	Samples	4.95464		Cohort 1	Control	100	55		Cohort 1	Control	100	219		Cohort 2	1.class	0.9998		Cohort 2	1.class	1
Cohort 2	Control	0.345343		Cohort 2	Samples	5.1532		Cohort 1	Control	0	0		Cohort 1	Control	0	0		Cohort 2	1.class	0.9914		Cohort 2	1.class	1
Cohort 2	Control	0.387271		Cohort 2	Samples	4.85998		Cohort 1	Control	10	26		Cohort 1	Control	10	114		Cohort 2	1.class	0.9998		Cohort 2	1.class	1
Cohort 2	Control	0.412158		Cohort 2	Samples	4.82373		Cohort 1	Control	20	35		Cohort 1	Control	20	192		Cohort 2	1.class	1		Cohort 2	1.class	1
Cohort 2	Control	0.426097		Cohort 2	Samples	4.93461		Cohort 1	Control	30	39		Cohort 1	Control	30	233		Cohort 2	1.class	0.9998		Cohort 2	1.class	1
Cohort 2	Control	0.566122		Cohort 2	Samples	5.03196		Cohort 1	Control	40	40		Cohort 1	Control	40	246		Cohort 2	1.class	0.9982		Cohort 2	1.class	1
Cohort 2	Control	0.335923		Cohort 2	Samples	4.9208		Cohort 1	Control	50	42		Cohort 1	Control	50	258		Cohort 2	1.class	0.9894		Cohort 2	1.class	1
Cohort 2	Samples	0.679239		Cohort 2	Samples	4.9026		Cohort 1	Control	60	43		Cohort 1	Control	60	271		Cohort 2	1.class	0.9506		Cohort 2	1.class	1
Cohort 2	Filtered	0.553774		Cohort 2	Samples	4.86732		Cohort 1	Control	70	43		Cohort 1	Control	70	281		Cohort 2	1.class	0.9918		Cohort 2	1.class	1
Cohort 2	Samples	0.618159		Cohort 2	Samples	4.98089		Cohort 1	Control	80	43		Cohort 1	Control	80	286		Cohort 2	1.class	0.9914		Cohort 2	1.class	1
Cohort 2	Control	0.416927		Cohort 2	Samples	4.92133		Cohort 1	Control	90	43		Cohort 1	Control	90	285		Cohort 2	1.class	0.9772		Cohort 2	1.class	1
Cohort 2	Control	0.508849		Cohort 2	Samples	4.86182		Cohort 1	Control	100	43		Cohort 1	Control	100	286		Cohort 2	1.class	1		Cohort 2	1.class	1
Cohort 2	Control	0.348392		Cohort 2	Samples	4.91728		Cohort 1	Control	0	0		Cohort 1	Control	0	0		Cohort 2	1.class	0.9934		Cohort 2	1.class	1
Cohort 2	Control	0.378246		Cohort 2	Samples	4.99582		Cohort 1	Control	10	30		Cohort 1	Control	10	123		Cohort 2	1.class	0.9998		Cohort 2	1.class	1
Cohort 2	Control	0.343235		Cohort 2	Samples	4.88502		Cohort 1	Control	20	38		Cohort 1	Control	20	210		Cohort 2	1.class	0.9978		Cohort 2	1.class	1
Cohort 2	Control	0.274346		Cohort 2	Samples	4.87351		Cohort 1	Control	30	39		Cohort 1	Control	30	279		Cohort 2	1.class	0.9994		Cohort 2	1.class	1
Cohort 2	Control	0.292044		Cohort 2	Samples	4.84296		Cohort 1	Control	40	39		Cohort 1	Control	40	306		Cohort 2	1.class	0.9836		Cohort 2	1.class	1
Cohort 2	Control	0		Cohort 2	Samples	4.85605		Cohort 1	Control	50	40		Cohort 1	Control	50	337		Cohort 2	1.class	1		Cohort 2	1.class	1
Cohort 2	Control	0.47952		Cohort 2	Samples	4.87414		Cohort 1	Control	60	39		Cohort 1	Control	60	348		Cohort 2	1.class	0.9706		Cohort 2	1.class	1
Cohort 2	Control	0.49739		Cohort 2	Samples	4.91434		Cohort 1	Control	70	40		Cohort 1	Control	70	354		Cohort 2	1.class	0.9754		Cohort 2	1.class	1
Cohort 2	Samples	0.685752		Cohort 2	Samples	4.90297		Cohort 1	Control	80	40		Cohort 1	Control	80	359		Cohort 2	1.class	0.9902		Cohort 2	1.class	1
Cohort 2	Samples	0.625951		Cohort 2	Samples	5.02106		Cohort 1	Control	90	40		Cohort 1	Control	90	361		Cohort 2	1.class	0.9886		Cohort 2	1.class	1
Cohort 2	Samples	0.652424		Cohort 2	Samples	5.03853		Cohort 1	Control	100	40		Cohort 1	Control	100	361		Cohort 2	1.class	0.9876		Cohort 2	1.class	1
Cohort 2	Samples	0.633392		Cohort 2	Samples	5.0375		Cohort 1	Control	0	0		Cohort 1	Control	0	0		Cohort 2	1.class	0.9888		Cohort 2	1.class	0.9998
Cohort 2	Samples	0.606962		Cohort 2	Samples	4.93539		Cohort 1	Control	10	40		Cohort 1	Control	10	95		Cohort 2	1.class	0.9676		Cohort 2	1.class	1
Cohort 2	Samples	0.645554		Cohort 2	Samples	4.94298		Cohort 1	Control	20	42		Cohort 1	Control	20	162		Cohort 2	1.class	0.9982		Cohort 2	1.class	1
Cohort 2	Samples	0.65997		Cohort 2	Samples	4.96604		Cohort 1	Control	30	45		Cohort 1	Control	30	200		Cohort 2	1.class	1		Cohort 2	1.class	0.9996
Cohort 2	Samples	0.620428		Cohort 2	Samples	4.97442		Cohort 1	Control	40	45		Cohort 1	Control	40	225		Cohort 2	1.class	0.9548		Cohort 2	1.class	1
Cohort 2	Filtered	0.508849		Cohort 2	Samples	4.95761		Cohort 1	Control	50	48		Cohort 1	Control	50	235		Cohort 2	1.class	0.9766		Cohort 2	1.class	1
Cohort 2	Samples	0.574905		Cohort 2	Samples	4.84294		Cohort 1	Control	60	48		Cohort 1	Control	60	260		Cohort 2	1.class	0.9998		Cohort 2	1.class	1
Cohort 2	Samples	0.702464		Cohort 2	Samples	4.88219		Cohort 1	Control	70	48		Cohort 1	Control	70	267		Cohort 2	1.class	0.9844		Cohort 2	1.class	1
Cohort 2	Samples	0.654402		Cohort 2	Samples	4.99746		Cohort 1	Control	80	48		Cohort 1	Control	80	268		Cohort 2	1.class	1		Cohort 2	1.class	1
Cohort 2	Samples	0.661265		Cohort 2	Samples	4.95708		Cohort 1	Control	90	48		Cohort 1	Control	90	270		Cohort 2	1.class	0.9214		Cohort 2	1.class	1
Cohort 2	Samples	0.676672		Cohort 2	Samples	4.9496		Cohort 1	Control	100	48		Cohort 1	Control	100	270		Cohort 2	1.class	0.8308		Cohort 2	1.class	1
Cohort 2	Samples	0.59866		Cohort 2	Samples	4.90532		Cohort 1	Control	0	0		Cohort 1	Control	0	0		Cohort 2	1.class	0.9648		Cohort 2	1.class	0.9998
Cohort 2	Filtered	0.531746		Cohort 2	Samples	4.83177		Cohort 1	Control	10	41		Cohort 1	Control	10	96		Cohort 2	1.class	0.9588		Cohort 2	1.class	1
Cohort 2	Samples	0.638719		Cohort 2	Samples	4.87714		Cohort 1	Control	20	43		Cohort 1	Control	20	134		Cohort 2	1.class	0.9738		Cohort 2	1.class	1
Cohort 2	Samples	0.692924		Cohort 2	Samples	4.96185		Cohort 1	Control	30	43		Cohort 1	Control	30	149		Cohort 2	1.class	1		Cohort 2	1.class	1
Cohort 2	Samples	0.596947		Cohort 2	Samples	4.98463		Cohort 1	Control	40	43		Cohort 1	Control	40	153		Cohort 2	1.class	0.9992		Cohort 2	1.class	0.999
Cohort 2	Samples	0.65332		Cohort 2	Samples	4.93146		Cohort 1	Control	50	43		Cohort 1	Control	50	159		Cohort 2	1.class	0.9988		Cohort 2	1.class	1
Cohort 2	Samples	0.603765		Cohort 2	Samples	4.86735		Cohort 1	Control	60	43		Cohort 1	Control	60	165		Cohort 2	1.class	1		Cohort 2	1.class	1
Cohort 2	Samples	0.577154		Cohort 2	Samples	5.09864		Cohort 1	Control	70	43		Cohort 1	Control	70	165		Cohort 2	1.class	0.982		Cohort 2	1.class	1
Cohort 2	Samples	0.646383		Cohort 2	Samples	4.81131		Cohort 1	Control	80	43		Cohort 1	Control	80	168		Cohort 2	1.class	0.9942		Cohort 2	1.class	1
Cohort 2	Samples	0.648401		Cohort 2	Samples	4.86662		Cohort 1	Control	90	43		Cohort 1	Control	90	168		Cohort 2	1.class	1		Cohort 2	1.class	0.9996
Cohort 2	Samples	0.570927		Cohort 2	Samples	4.81451		Cohort 1	Control	100	43		Cohort 1	Control	100	168		Cohort 2	1.class	0.9794		Cohort 2	1.class	1
Cohort 2	Samples	0.665694		Cohort 2	Samples	4.89565		Cohort 1	Control	0	0		Cohort 1	Control	0	0		Cohort 2	1.class	0.9982		Cohort 2	1.class	1
Cohort 2	Samples	0.569615		Cohort 2	Samples	4.92377		Cohort 1	Control	10	36		Cohort 1	Control	10	128		Cohort 2	1.class	0.9982		Cohort 2	1.class	1
Cohort 2	Samples	0.623153		Cohort 2	Samples	4.89013		Cohort 1	Control	20	40		Cohort 1	Control	20	235		Cohort 2	1.class	0.9814		Cohort 2	1.class	0.9996
Cohort 2	Samples	0.695427		Cohort 2	Samples	4.91816		Cohort 1	Control	30	41		Cohort 1	Control	30	288		Cohort 2	1.class	0.9754		Cohort 2	1.class	1
Cohort 2	Samples	0.661651		Cohort 2	Samples	5.09079		Cohort 1	Control	40	41		Cohort 1	Control	40	317		Cohort 2	1.class	0.99		Cohort 2	1.class	1
Cohort 2	Samples	0.651512		Cohort 2	Samples	4.87377		Cohort 1	Control	50	43		Cohort 1	Control	50	345		Cohort 2	1.class	0.996		Cohort 2	1.class	1
Cohort 2	Samples	0.592759		Cohort 2	Samples	4.92338		Cohort 1	Control	60	42		Cohort 1	Control	60	365		Cohort 2	1.class	0.9822		Cohort 2	1.class	1
Cohort 2	Samples	0.654203		Cohort 2	Samples	4.97054		Cohort 1	Control	70	43		Cohort 1	Control	70	372		Cohort 2	1.class	0.9606		Cohort 2	1.class	0.9998
Cohort 2	Filtered	0.54909		Cohort 2	Samples	4.89915		Cohort 1	Control	80	43		Cohort 1	Control	80	378		Cohort 2	1.class	0.9878		Cohort 2	1.class	1
Cohort 2	Samples	0.679484		Cohort 2	Samples	5.27398		Cohort 1	Control	90	43		Cohort 1	Control	90	378		Cohort 2	1.class	0.9624		Cohort 2	1.class	1
Cohort 2	Samples	0.630219		Cohort 2	Samples	4.9793		Cohort 1	Control	100	43		Cohort 1	Control	100	377		Cohort 2	1.class	0.9996		Cohort 2	1.class	1
Cohort 2	Filtered	0.504668		Cohort 2	Samples	5.12574		Cohort 1	Control	0	0		Cohort 1	Control	0	0		Cohort 2	1.class	0.9996		Cohort 2	1.class	1
Cohort 2	Filtered	0.495367		Cohort 2	Samples	4.94291		Cohort 1	Control	10	36		Cohort 1	Control	10	85		Cohort 2	1.class	0.9968		Cohort 2	1.class	0.9998
Cohort 2	Samples	0.688734		Cohort 2	Samples	4.968		Cohort 1	Control	20	50		Cohort 1	Control	20	97		Cohort 2	1.class	1		Cohort 2	1.class	1
Cohort 2	Samples	0.655418		Cohort 2	Samples	4.83613		Cohort 1	Control	30	55		Cohort 1	Control	30	103		Cohort 2	1.class	0.9996		Cohort 2	1.class	1
Cohort 2	Samples	0.590555		Cohort 2	Samples	4.99497		Cohort 1	Control	40	57		Cohort 1	Control	40	105		Cohort 2	1.class	0.9996		Cohort 2	1.class	1
Cohort 2	Control	0.462125		Cohort 2	Samples	4.82221		Cohort 1	Control	50	57		Cohort 1	Control	50	109		Cohort 2	1.class	0.9948		Cohort 2	1.class	1
Cohort 2	Control	0.306491		Cohort 2	Samples	5.01647		Cohort 1	Control	60	58		Cohort 1	Control	60	111		Cohort 2	1.class	1		Cohort 2	1.class	1
Cohort 2	Control	0		Cohort 2	Samples	4.87748		Cohort 1	Control	70	59		Cohort 1	Control	70	111		Cohort 2	1.class	0.9948		Cohort 2	1.class	1
Cohort 2	Control	0.502366		Cohort 2	Samples	4.91434		Cohort 1	Control	80	59		Cohort 1	Control	80	111		Cohort 2	1.class	0.918		Cohort 2	1.class	1
Cohort 2	Samples	0.682827		Cohort 2	Samples	4.91737		Cohort 1	Control	90	59		Cohort 1	Control	90	111		Cohort 2	1.class	1		Cohort 2	1.class	1
Cohort 2	Samples	0.688697		Cohort 2	Samples	4.84091		Cohort 1	Control	100	59		Cohort 1	Control	100	111		Cohort 2	1.class	0.9922		Cohort 2	1.class	1
Cohort 2	Samples	0.653357		Cohort 2	Samples	4.94454		Cohort 1	Control	0	0		Cohort 1	Control	0	0		Cohort 2	1.class	0.9934		Cohort 2	1.class	1
Cohort 2	Samples	0.694625		Cohort 2	Samples	4.78449		Cohort 1	Control	10	13		Cohort 1	Control	10	96		Cohort 2	1.class	0.9978		Cohort 2	1.class	1
Cohort 2	Samples	0.647943		Cohort 2	Samples	4.94454		Cohort 1	Control	20	14		Cohort 1	Control	20	129		Cohort 2	1.class	1		Cohort 2	1.class	1
Cohort 2	Samples	0.696004		Cohort 2	Samples	4.88482		Cohort 1	Control	30	14		Cohort 1	Control	30	138		Cohort 2	1.class	0.9678		Cohort 2	1.class	1
Cohort 2	Samples	0.686771		Cohort 2	Samples	4.89904		Cohort 1	Control	40	15		Cohort 1	Control	40	144		Cohort 2	1.class	0.8878		Cohort 2	1.class	1
Cohort 2	Samples	0.703121		Cohort 2	Samples	4.83964		Cohort 1	Control	50	15		Cohort 1	Control	50	149		Cohort 2	1.class	0.9996		Cohort 2	1.class	1
Cohort 2	Samples	0.717435		Cohort 2	Samples	4.87402		Cohort 1	Control	60	15		Cohort 1	Control	60	149		Cohort 2	1.class	0.9992		Cohort 2	1.class	1
Cohort 2	Samples	0.671644		Cohort 2	Samples	5.00284		Cohort 1	Control	70	14		Cohort 1	Control	70	152		Cohort 2	1.class	1		Cohort 2	1.class	1
Cohort 2	Samples	0.611634		Cohort 2	Samples	4.90994		Cohort 1	Control	80	15		Cohort 1	Control	80	152		Cohort 1	2.order	0.996249		Cohort 1	2.order	1
Cohort 2	Samples	0.668732		Cohort 2	Samples	4.9158		Cohort 1	Control	90	15		Cohort 1	Control	90	151		Cohort 1	2.order	1		Cohort 1	2.order	1
Cohort 2	Samples	0.673692		Cohort 2	Samples	4.97078		Cohort 1	Control	100	15		Cohort 1	Control	100	152		Cohort 1	2.order	1		Cohort 1	2.order	1
Cohort 2	Samples	0.615189		Cohort 2	Samples	4.89997		Cohort 1	Control	0	0		Cohort 1	Control	0	0		Cohort 1	2.order	1		Cohort 1	2.order	1
Cohort 2	Filtered	0.486354		Cohort 2	Samples	4.99507		Cohort 1	Control	10	29		Cohort 1	Control	10	89		Cohort 1	2.order	1		Cohort 1	2.order	1
Cohort 2	Samples	0.68629		Cohort 2	Samples	4.90192		Cohort 1	Control	20	31		Cohort 1	Control	20	152		Cohort 1	2.order	0.999062		Cohort 1	2.order	1
Cohort 2	Samples	0.651693		Cohort 2	Samples	5.0601		Cohort 1	Control	30	34		Cohort 1	Control	30	176		Cohort 1	2.order	1		Cohort 1	2.order	1
Cohort 2	Samples	0.680637		Cohort 2	Samples	5.01675		Cohort 1	Control	40	35		Cohort 1	Control	40	187		Cohort 1	2.order	1		Cohort 1	2.order	1
Cohort 2	Samples	0.604292		Cohort 2	Samples	4.99594		Cohort 1	Control	50	36		Cohort 1	Control	50	202		Cohort 1	2.order	1		Cohort 1	2.order	1
Cohort 2	Samples	0.698955		Cohort 2	Samples	4.99682		Cohort 1	Control	60	36		Cohort 1	Control	60	212		Cohort 1	2.order	0.999531		Cohort 1	2.order	1
Cohort 2	Samples	0.640296		Cohort 2	Samples	5.0207		Cohort 1	Control	70	36		Cohort 1	Control	70	217		Cohort 1	2.order	1		Cohort 1	2.order	1
Cohort 2	Samples	0.639024		Cohort 2	Samples	4.83023		Cohort 1	Control	80	36		Cohort 1	Control	80	219		Cohort 1	2.order	1		Cohort 1	2.order	1
Cohort 2	Samples	0.642086		Cohort 2	Samples	4.99847		Cohort 1	Control	90	36		Cohort 1	Control	90	220		Cohort 1	2.order	0.995781		Cohort 1	2.order	1
Cohort 2	Samples	0.608601		Cohort 2	Samples	5.07632		Cohort 1	Control	100	36		Cohort 1	Control	100	220		Cohort 1	2.order	1		Cohort 1	2.order	1
Cohort 2	Samples	0.630601		Cohort 2	Samples	5.04904		Cohort 1	Control	0	0		Cohort 1	Control	0	0		Cohort 1	2.order	1		Cohort 1	2.order	1
Cohort 2	Samples	0.616423		Cohort 2	Control	2.50515		Cohort 1	Control	10	29		Cohort 1	Control	10	103		Cohort 1	2.order	1		Cohort 1	2.order	1
Cohort 2	Samples	0.66417		Cohort 2	Control	2.59218		Cohort 1	Control	20	29		Cohort 1	Control	20	180		Cohort 1	2.order	0.992499		Cohort 1	2.order	1
Cohort 2	Samples	0.611507		Cohort 2	Control	2.37291		Cohort 1	Control	30	29		Cohort 1	Control	30	234		Cohort 1	2.order	1		Cohort 1	2.order	1
Cohort 2	Samples	0.597206		Cohort 2	Control	2.2878		Cohort 1	Control	40	29		Cohort 1	Control	40	259		Cohort 1	2.order	0.999531		Cohort 1	2.order	1
Cohort 2	Samples	0.68256		Cohort 2	Control	2.48714		Cohort 1	Control	50	29		Cohort 1	Control	50	288		Cohort 1	2.order	0.993436		Cohort 1	2.order	1
Cohort 2	Samples	0.660634						Cohort 1	Control	60	29		Cohort 1	Control	60	302		Cohort 1	2.order	1		Cohort 1	2.order	1
Cohort 2	Samples	0.636521						Cohort 1	Control	70	29		Cohort 1	Control	70	314		Cohort 1	2.order	0.999062		Cohort 1	2.order	1
Cohort 2	Samples	0.663014						Cohort 1	Control	80	29		Cohort 1	Control	80	315		Cohort 1	2.order	0.997656		Cohort 1	2.order	1
Cohort 2	Samples	0.714628						Cohort 1	Control	90	29		Cohort 1	Control	90	317		Cohort 1	2.order	0.997656		Cohort 1	2.order	1
Cohort 2	Samples	0.645739						Cohort 1	Control	100	29		Cohort 1	Control	100	317		Cohort 1	2.order	0.999531		Cohort 1	2.order	1
Cohort 2	Samples	0.71051						Cohort 1	Control	0	0		Cohort 1	Control	0	0		Cohort 1	2.order	0.997656		Cohort 1	2.order	1
Cohort 2	Samples	0.678165						Cohort 1	Control	10	65		Cohort 1	Control	10	117		Cohort 1	2.order	1		Cohort 1	2.order	1
Cohort 2	Samples	0.676813						Cohort 1	Control	20	99		Cohort 1	Control	20	156		Cohort 1	2.order	1		Cohort 1	2.order	1
Cohort 2	Samples	0.644953						Cohort 1	Control	30	104		Cohort 1	Control	30	173		Cohort 1	2.order	0.998125		Cohort 1	2.order	1
Cohort 2	Samples	0.608649						Cohort 1	Control	40	106		Cohort 1	Control	40	175		Cohort 1	2.order	0.998125		Cohort 1	2.order	1
Cohort 2	Samples	0.568446						Cohort 1	Control	50	106		Cohort 1	Control	50	183		Cohort 1	2.order	0.991092		Cohort 1	2.order	1
Cohort 2	Samples	0.716557						Cohort 1	Control	60	108		Cohort 1	Control	60	183		Cohort 1	2.order	1		Cohort 1	2.order	1
Cohort 2	Samples	0.68594						Cohort 1	Control	70	110		Cohort 1	Control	70	184		Cohort 1	2.order	0.999062		Cohort 1	2.order	1
Cohort 2	Filtered	0.567805						Cohort 1	Control	80	110		Cohort 1	Control	80	185		Cohort 1	2.order	0.995312		Cohort 1	2.order	1
Cohort 2	Samples	0.693807						Cohort 1	Control	90	110		Cohort 1	Control	90	185		Cohort 1	2.order	0.998594		Cohort 1	2.order	1
Cohort 2	Samples	0.704391						Cohort 1	Control	100	110		Cohort 1	Control	100	185		Cohort 1	2.order	0.997656		Cohort 1	2.order	1
Cohort 2	Samples	0.621778						Cohort 1	Control	0	0		Cohort 1	Control	0	0		Cohort 1	2.order	1		Cohort 1	2.order	1
Cohort 2	Samples	0.676288						Cohort 1	Control	10	38		Cohort 1	Control	10	122		Cohort 1	2.order	1		Cohort 1	2.order	1
Cohort 2	Samples	0.701486						Cohort 1	Control	20	42		Cohort 1	Control	20	211		Cohort 1	2.order	0.999062		Cohort 1	2.order	1
Cohort 2	Samples	0.643647						Cohort 1	Control	30	43		Cohort 1	Control	30	261		Cohort 1	2.order	0.975152		Cohort 1	2.order	1
Cohort 2	Samples	0.698581						Cohort 1	Control	40	44		Cohort 1	Control	40	280		Cohort 1	2.order	0.999531		Cohort 1	2.order	1
Cohort 2	Samples	0.676748						Cohort 1	Control	50	44		Cohort 1	Control	50	295		Cohort 1	2.order	0.999531		Cohort 1	2.order	1
Cohort 2	Samples	0.678931						Cohort 1	Control	60	44		Cohort 1	Control	60	316		Cohort 1	2.order	0.998594		Cohort 1	2.order	1
Cohort 2	Samples	0.630152						Cohort 1	Control	70	44		Cohort 1	Control	70	316		Cohort 1	2.order	0.995781		Cohort 1	2.order	1
Cohort 2	Samples	0.676334						Cohort 1	Control	80	44		Cohort 1	Control	80	325		Cohort 1	2.order	1		Cohort 1	2.order	1
Cohort 2	Samples	0.69242						Cohort 1	Control	90	44		Cohort 1	Control	90	326		Cohort 1	2.order	0.999531		Cohort 1	2.order	1
Cohort 2	Samples	0.657658						Cohort 1	Control	100	44		Cohort 1	Control	100	326		Cohort 1	2.order	1		Cohort 1	2.order	1
Cohort 2	Samples	0.630618						Cohort 1	Control	0	0		Cohort 1	Control	0	0		Cohort 1	2.order	1		Cohort 1	2.order	1
Cohort 2	Samples	0.634543						Cohort 1	Control	10	29		Cohort 1	Control	10	100		Cohort 1	2.order	1		Cohort 1	2.order	1
Cohort 2	Samples	0.610781						Cohort 1	Control	20	30		Cohort 1	Control	20	160		Cohort 1	2.order	0.998125		Cohort 1	2.order	1
Cohort 2	Samples	0.674305						Cohort 1	Control	30	32		Cohort 1	Control	30	194		Cohort 1	2.order	0.998594		Cohort 1	2.order	1
Cohort 2	Samples	0.697212						Cohort 1	Control	40	32		Cohort 1	Control	40	213		Cohort 1	2.order	1		Cohort 1	2.order	1
Cohort 2	Samples	0.647018						Cohort 1	Control	50	32		Cohort 1	Control	50	231		Cohort 1	2.order	0.997656		Cohort 1	2.order	1
Cohort 2	Samples	0.704447						Cohort 1	Control	60	32		Cohort 1	Control	60	253		Cohort 1	2.order	0.997656		Cohort 1	2.order	1
Cohort 2	Samples	0.717563						Cohort 1	Control	70	32		Cohort 1	Control	70	256		Cohort 1	2.order	0.997656		Cohort 1	2.order	1
Cohort 2	Samples	0.701706						Cohort 1	Control	80	32		Cohort 1	Control	80	259		Cohort 1	2.order	1		Cohort 1	2.order	1
Cohort 2	Samples	0.647685						Cohort 1	Control	90	32		Cohort 1	Control	90	259		Cohort 1	2.order	0.999531		Cohort 1	2.order	1
Cohort 2	Samples	0.675656						Cohort 1	Control	100	32		Cohort 1	Control	100	259		Cohort 1	2.order	0.998594		Cohort 1	2.order	1
Cohort 2	Samples	0.650375						Cohort 1	Control	0	0		Cohort 1	Control	0	0		Cohort 1	2.order	1		Cohort 1	2.order	1
Cohort 2	Samples	0.629766						Cohort 1	Control	10	28		Cohort 1	Control	10	125		Cohort 1	2.order	0.997656		Cohort 1	2.order	0.999531
Cohort 2	Filtered	0.562237						Cohort 1	Control	20	31		Cohort 1	Control	20	198		Cohort 1	2.order	1		Cohort 1	2.order	1
Cohort 2	Samples	0.693352						Cohort 1	Control	30	33		Cohort 1	Control	30	220		Cohort 1	2.order	0.977496		Cohort 1	2.order	1
Cohort 2	Samples	0.64743						Cohort 1	Control	40	33		Cohort 1	Control	40	240		Cohort 1	2.order	1		Cohort 1	2.order	1
Cohort 2	Samples	0.616005						Cohort 1	Control	50	33		Cohort 1	Control	50	261		Cohort 1	2.order	0.993905		Cohort 1	2.order	1
Cohort 2	Samples	0.699408						Cohort 1	Control	60	34		Cohort 1	Control	60	271		Cohort 1	2.order	0.998594		Cohort 1	2.order	1
Cohort 2	Samples	0.66841						Cohort 1	Control	70	34		Cohort 1	Control	70	274		Cohort 1	2.order	0.996718		Cohort 1	2.order	1
Cohort 2	Samples	0.645465						Cohort 1	Control	80	34		Cohort 1	Control	80	276		Cohort 1	2.order	0.994374		Cohort 1	2.order	1
Cohort 2	Samples	0.589684						Cohort 1	Control	90	34		Cohort 1	Control	90	278		Cohort 1	2.order	0.998125		Cohort 1	2.order	1
Cohort 2	Samples	0.658782						Cohort 1	Control	100	34		Cohort 1	Control	100	278		Cohort 1	2.order	0.998125		Cohort 1	2.order	1
Cohort 2	Samples	0.691943						Cohort 1	Control	0	0		Cohort 1	Control	0	0		Cohort 1	2.order	0.997187		Cohort 1	2.order	1
Cohort 2	Samples	0.710698						Cohort 1	Control	10	30		Cohort 1	Control	10	104		Cohort 1	2.order	0.995312		Cohort 1	2.order	1
Cohort 2	Control	0.295155						Cohort 1	Control	20	31		Cohort 1	Control	20	199		Cohort 1	2.order	1		Cohort 1	2.order	1
Cohort 2	Control	0.335328						Cohort 1	Control	30	31		Cohort 1	Control	30	245		Cohort 1	2.order	0.984998		Cohort 1	2.order	1
Cohort 2	Control	0.524087						Cohort 1	Control	40	31		Cohort 1	Control	40	263		Cohort 1	2.order	0.999062		Cohort 1	2.order	1
								Cohort 1	Control	50	31		Cohort 1	Control	50	290		Cohort 1	2.order	1		Cohort 1	2.order	1
								Cohort 1	Control	60	31		Cohort 1	Control	60	308		Cohort 1	2.order	0.982185		Cohort 1	2.order	1
								Cohort 1	Control	70	31		Cohort 1	Control	70	324		Cohort 1	2.order	1		Cohort 1	2.order	1
								Cohort 1	Control	80	31		Cohort 1	Control	80	325		Cohort 1	2.order	0.991092		Cohort 1	2.order	1
								Cohort 1	Control	90	31		Cohort 1	Control	90	326		Cohort 1	2.order	0.999062		Cohort 1	2.order	1
								Cohort 1	Control	100	31		Cohort 1	Control	100	326		Cohort 1	2.order	1		Cohort 1	2.order	1
								Cohort 1	Control	0	0		Cohort 1	Control	0	0		Cohort 1	2.order	0.998125		Cohort 1	2.order	1
								Cohort 1	Control	10	31		Cohort 1	Control	10	128		Cohort 1	2.order	0.999062		Cohort 1	2.order	1
								Cohort 1	Control	20	35		Cohort 1	Control	20	242		Cohort 1	2.order	1		Cohort 1	2.order	1
								Cohort 1	Control	30	36		Cohort 1	Control	30	285		Cohort 1	2.order	1		Cohort 1	2.order	1
								Cohort 1	Control	40	37		Cohort 1	Control	40	316		Cohort 1	2.order	1		Cohort 1	2.order	1
								Cohort 1	Control	50	37		Cohort 1	Control	50	333		Cohort 1	2.order	0.991092		Cohort 1	2.order	1
								Cohort 1	Control	60	37		Cohort 1	Control	60	353		Cohort 1	2.order	0.992968		Cohort 1	2.order	1
								Cohort 1	Control	70	37		Cohort 1	Control	70	366		Cohort 1	2.order	0.993905		Cohort 1	2.order	1
								Cohort 1	Control	80	37		Cohort 1	Control	80	366		Cohort 1	2.order	1		Cohort 1	2.order	1
								Cohort 1	Control	90	37		Cohort 1	Control	90	368		Cohort 1	2.order	0.997656		Cohort 1	2.order	0.999531
								Cohort 1	Control	100	37		Cohort 1	Control	100	369		Cohort 1	2.order	0.998594		Cohort 1	2.order	1
								Cohort 1	Control	0	0		Cohort 1	Control	0	0		Cohort 1	2.order	0.993436		Cohort 1	2.order	1
								Cohort 1	Control	10	26		Cohort 1	Control	10	104		Cohort 1	2.order	0.999531		Cohort 1	2.order	1
								Cohort 1	Control	20	27		Cohort 1	Control	20	165		Cohort 1	2.order	1		Cohort 1	2.order	0.999531
								Cohort 1	Control	30	27		Cohort 1	Control	30	188		Cohort 1	2.order	0.999531		Cohort 1	2.order	1
								Cohort 1	Control	40	27		Cohort 1	Control	40	204		Cohort 1	2.order	0.999531		Cohort 1	2.order	1
								Cohort 1	Control	50	27		Cohort 1	Control	50	210		Cohort 1	2.order	0.996249		Cohort 1	2.order	1
								Cohort 1	Control	60	27		Cohort 1	Control	60	223		Cohort 1	2.order	1		Cohort 1	2.order	1
								Cohort 1	Control	70	27		Cohort 1	Control	70	228		Cohort 1	2.order	0.997656		Cohort 1	2.order	1
								Cohort 1	Control	80	27		Cohort 1	Control	80	227		Cohort 1	2.order	1		Cohort 1	2.order	1
								Cohort 1	Control	90	27		Cohort 1	Control	90	228		Cohort 1	2.order	0.998125		Cohort 1	2.order	1
								Cohort 1	Control	100	27		Cohort 1	Control	100	228		Cohort 1	2.order	0.998594		Cohort 1	2.order	1
								Cohort 1	Control	0	0		Cohort 1	Control	0	0		Cohort 1	2.order	0.997656		Cohort 1	2.order	1
								Cohort 1	Control	10	22		Cohort 1	Control	10	78		Cohort 1	2.order	1		Cohort 1	2.order	1
								Cohort 1	Control	20	23		Cohort 1	Control	20	125		Cohort 1	2.order	1		Cohort 1	2.order	1
								Cohort 1	Control	30	24		Cohort 1	Control	30	140		Cohort 1	2.order	0.981247		Cohort 1	2.order	1
								Cohort 1	Control	40	24		Cohort 1	Control	40	146		Cohort 1	2.order	0.994843		Cohort 1	2.order	1
								Cohort 1	Control	50	24		Cohort 1	Control	50	154		Cohort 1	2.order	1		Cohort 1	2.order	1
								Cohort 1	Control	60	25		Cohort 1	Control	60	164		Cohort 1	2.order	0.998125		Cohort 1	2.order	1
								Cohort 1	Control	70	25		Cohort 1	Control	70	167		Cohort 1	2.order	1		Cohort 1	2.order	1
								Cohort 1	Control	80	25		Cohort 1	Control	80	170		Cohort 1	2.order	1		Cohort 1	2.order	1
								Cohort 1	Control	90	25		Cohort 1	Control	90	170		Cohort 1	2.order	0.995781		Cohort 1	2.order	1
								Cohort 1	Control	100	25		Cohort 1	Control	100	170		Cohort 1	2.order	0.993905		Cohort 1	2.order	1
								Cohort 1	Control	0	0		Cohort 1	Control	0	0		Cohort 1	2.order	0.994374		Cohort 1	2.order	1
								Cohort 1	Control	10	19		Cohort 1	Control	10	78		Cohort 1	2.order	0.999062		Cohort 1	2.order	1
								Cohort 1	Control	20	26		Cohort 1	Control	20	95		Cohort 1	2.order	0.947023		Cohort 1	2.order	1
								Cohort 1	Control	30	26		Cohort 1	Control	30	104		Cohort 1	2.order	0.995781		Cohort 1	2.order	1
								Cohort 1	Control	40	26		Cohort 1	Control	40	106		Cohort 1	2.order	0.999531		Cohort 1	2.order	1
								Cohort 1	Control	50	27		Cohort 1	Control	50	111		Cohort 1	2.order	1		Cohort 1	2.order	1
								Cohort 1	Control	60	28		Cohort 1	Control	60	117		Cohort 1	2.order	0.997656		Cohort 1	2.order	1
								Cohort 1	Control	70	28		Cohort 1	Control	70	118		Cohort 1	2.order	0.93624		Cohort 1	2.order	1
								Cohort 1	Control	80	28		Cohort 1	Control	80	118		Cohort 1	2.order	1		Cohort 1	2.order	1
								Cohort 1	Control	90	28		Cohort 1	Control	90	119		Cohort 1	2.order	0.997187		Cohort 1	2.order	1
								Cohort 1	Control	100	28		Cohort 1	Control	100	119		Cohort 1	2.order	1		Cohort 1	2.order	1
								Cohort 1	Control	0	0		Cohort 1	Control	0	0		Cohort 1	2.order	0.998594		Cohort 1	2.order	1
								Cohort 1	Control	10	13		Cohort 1	Control	10	104		Cohort 1	2.order	0.996718		Cohort 1	2.order	1
								Cohort 1	Control	20	14		Cohort 1	Control	20	173		Cohort 1	2.order	0.999531		Cohort 1	2.order	1
								Cohort 1	Control	30	15		Cohort 1	Control	30	211		Cohort 1	2.order	1		Cohort 1	2.order	1
								Cohort 1	Control	40	15		Cohort 1	Control	40	223		Cohort 1	2.order	0.996718		Cohort 1	2.order	1
								Cohort 1	Control	50	15		Cohort 1	Control	50	244		Cohort 1	2.order	1		Cohort 1	2.order	1
								Cohort 1	Control	60	16		Cohort 1	Control	60	260		Cohort 1	2.order	1		Cohort 1	2.order	1
								Cohort 1	Control	70	17		Cohort 1	Control	70	262		Cohort 1	2.order	0.982654		Cohort 1	2.order	1
								Cohort 1	Control	80	17		Cohort 1	Control	80	262		Cohort 1	2.order	1		Cohort 1	2.order	1
								Cohort 1	Control	90	17		Cohort 1	Control	90	265		Cohort 1	2.order	0.997187		Cohort 1	2.order	1
								Cohort 1	Control	100	17		Cohort 1	Control	100	265		Cohort 1	2.order	0.997656		Cohort 1	2.order	1
								Cohort 1	Control	0	0		Cohort 1	Control	0	0		Cohort 1	2.order	0.998125		Cohort 1	2.order	1
								Cohort 1	Control	10	29		Cohort 1	Control	10	73		Cohort 1	2.order	0.996249		Cohort 1	2.order	1
								Cohort 1	Control	20	30		Cohort 1	Control	20	127		Cohort 1	2.order	0.998125		Cohort 1	2.order	1
								Cohort 1	Control	30	30		Cohort 1	Control	30	157		Cohort 1	2.order	0.999531		Cohort 1	2.order	1
								Cohort 1	Control	40	30		Cohort 1	Control	40	172		Cohort 1	2.order	0.999531		Cohort 1	2.order	1
								Cohort 1	Control	50	30		Cohort 1	Control	50	190		Cohort 1	2.order	0.999531		Cohort 1	2.order	1
								Cohort 1	Control	60	30		Cohort 1	Control	60	195		Cohort 1	2.order	1		Cohort 1	2.order	1
								Cohort 1	Control	70	30		Cohort 1	Control	70	210		Cohort 1	2.order	0.999062		Cohort 1	2.order	1
								Cohort 1	Control	80	30		Cohort 1	Control	80	209		Cohort 1	2.order	1		Cohort 1	2.order	1
								Cohort 1	Control	90	30		Cohort 1	Control	90	210		Cohort 1	2.order	0.987811		Cohort 1	2.order	1
								Cohort 1	Control	100	30		Cohort 1	Control	100	211		Cohort 1	2.order	0.995781		Cohort 1	2.order	1
								Cohort 1	Control	0	0		Cohort 1	Control	0	0		Cohort 1	2.order	0.999062		Cohort 1	2.order	1
								Cohort 1	Control	10	24		Cohort 1	Control	10	69		Cohort 1	2.order	0.985466		Cohort 1	2.order	1
								Cohort 1	Control	20	26		Cohort 1	Control	20	128		Cohort 1	2.order	0.995312		Cohort 1	2.order	1
								Cohort 1	Control	30	27		Cohort 1	Control	30	165		Cohort 1	2.order	0.995312		Cohort 1	2.order	1
								Cohort 1	Control	40	27		Cohort 1	Control	40	182		Cohort 1	2.order	0.999531		Cohort 1	2.order	1
								Cohort 1	Control	50	27		Cohort 1	Control	50	193		Cohort 1	2.order	0.996249		Cohort 1	2.order	1
								Cohort 1	Control	60	27		Cohort 1	Control	60	207		Cohort 1	2.order	0.994843		Cohort 1	2.order	1
								Cohort 1	Control	70	27		Cohort 1	Control	70	213		Cohort 1	2.order	1		Cohort 1	2.order	1
								Cohort 1	Control	80	27		Cohort 1	Control	80	215		Cohort 1	2.order	0.987342		Cohort 1	2.order	1
								Cohort 1	Control	90	27		Cohort 1	Control	90	215		Cohort 1	2.order	0.992499		Cohort 1	2.order	1
								Cohort 1	Control	100	27		Cohort 1	Control	100	215		Cohort 2	2.order	0.9964		Cohort 2	2.order	1
								Cohort 1	Control	0	0		Cohort 1	Control	0	0		Cohort 2	2.order	0.9886		Cohort 2	2.order	0.9998
								Cohort 1	Control	10	33		Cohort 1	Control	10	92		Cohort 2	2.order	0.9968		Cohort 2	2.order	0.9984
								Cohort 1	Control	20	34		Cohort 1	Control	20	127		Cohort 2	2.order	0.9704		Cohort 2	2.order	1
								Cohort 1	Control	30	34		Cohort 1	Control	30	160		Cohort 2	2.order	0.994		Cohort 2	2.order	1
								Cohort 1	Control	40	34		Cohort 1	Control	40	175		Cohort 2	2.order	0.9642		Cohort 2	2.order	0.9972
								Cohort 1	Control	50	34		Cohort 1	Control	50	193		Cohort 2	2.order	0.9532		Cohort 2	2.order	0.9996
								Cohort 1	Control	60	34		Cohort 1	Control	60	213		Cohort 2	2.order	0.9664		Cohort 2	2.order	0.9946
								Cohort 1	Control	70	34		Cohort 1	Control	70	220		Cohort 2	2.order	0.999		Cohort 2	2.order	1
								Cohort 1	Control	80	34		Cohort 1	Control	80	218		Cohort 2	2.order	0.554		Cohort 2	2.order	0.9936
								Cohort 1	Control	90	34		Cohort 1	Control	90	220		Cohort 2	2.order	0.9316		Cohort 2	2.order	1
								Cohort 1	Control	100	34		Cohort 1	Control	100	220		Cohort 2	2.order	0.998		Cohort 2	2.order	0.9984
								Cohort 1	Control	0	0		Cohort 1	Control	0	0		Cohort 2	2.order	0.9752		Cohort 2	2.order	0.9992
								Cohort 1	Control	10	26		Cohort 1	Control	10	79		Cohort 2	2.order	0.9982		Cohort 2	2.order	0.9998
								Cohort 1	Control	20	33		Cohort 1	Control	20	106		Cohort 2	2.order	1		Cohort 2	2.order	1
								Cohort 1	Control	30	36		Cohort 1	Control	30	116		Cohort 2	2.order	0.971		Cohort 2	2.order	0.9986
								Cohort 1	Control	40	36		Cohort 1	Control	40	117		Cohort 2	2.order	0.9856		Cohort 2	2.order	0.9994
								Cohort 1	Control	50	38		Cohort 1	Control	50	124		Cohort 2	2.order	0.9914		Cohort 2	2.order	0.9992
								Cohort 1	Control	60	37		Cohort 1	Control	60	127		Cohort 2	2.order	0.9828		Cohort 2	2.order	0.9998
								Cohort 1	Control	70	38		Cohort 1	Control	70	131		Cohort 2	2.order	0.9882		Cohort 2	2.order	0.9978
								Cohort 1	Control	80	38		Cohort 1	Control	80	130		Cohort 2	2.order	0.9694		Cohort 2	2.order	1
								Cohort 1	Control	90	38		Cohort 1	Control	90	131		Cohort 2	2.order	0.863		Cohort 2	2.order	0.9992
								Cohort 1	Control	100	38		Cohort 1	Control	100	131		Cohort 2	2.order	0.9306		Cohort 2	2.order	0.9972
								Cohort 1	Control	0	0		Cohort 1	Control	0	0		Cohort 2	2.order	0.9978		Cohort 2	2.order	0.9998
								Cohort 1	Control	10	32		Cohort 1	Control	10	107		Cohort 2	2.order	0.9368		Cohort 2	2.order	1
								Cohort 1	Control	20	34		Cohort 1	Control	20	157		Cohort 2	2.order	0.9926		Cohort 2	2.order	0.9966
								Cohort 1	Control	30	36		Cohort 1	Control	30	191		Cohort 2	2.order	0.9444		Cohort 2	2.order	0.9994
								Cohort 1	Control	40	36		Cohort 1	Control	40	204		Cohort 2	2.order	0.9354		Cohort 2	2.order	0.9986
								Cohort 1	Control	50	36		Cohort 1	Control	50	216		Cohort 2	2.order	0.9998		Cohort 2	2.order	1
								Cohort 1	Control	60	37		Cohort 1	Control	60	224		Cohort 2	2.order	0.998		Cohort 2	2.order	1
								Cohort 1	Control	70	37		Cohort 1	Control	70	230		Cohort 2	2.order	0.9922		Cohort 2	2.order	0.9994
								Cohort 1	Control	80	37		Cohort 1	Control	80	229		Cohort 2	2.order	0.9554		Cohort 2	2.order	0.9956
								Cohort 1	Control	90	37		Cohort 1	Control	90	231		Cohort 2	2.order	0.992		Cohort 2	2.order	0.9992
								Cohort 1	Control	100	37		Cohort 1	Control	100	231		Cohort 2	2.order	0.9944		Cohort 2	2.order	0.9986
								Cohort 1	Control	0	0		Cohort 1	Control	0	0		Cohort 2	2.order	0.9872		Cohort 2	2.order	0.9994
								Cohort 1	Control	10	14		Cohort 1	Control	10	102		Cohort 2	2.order	0.9988		Cohort 2	2.order	0.9996
								Cohort 1	Control	20	16		Cohort 1	Control	20	195		Cohort 2	2.order	0.9834		Cohort 2	2.order	1
								Cohort 1	Control	30	16		Cohort 1	Control	30	234		Cohort 2	2.order	0.9542		Cohort 2	2.order	1
								Cohort 1	Control	40	17		Cohort 1	Control	40	260		Cohort 2	2.order	0.9988		Cohort 2	2.order	1
								Cohort 1	Control	50	17		Cohort 1	Control	50	282		Cohort 2	2.order	0.9964		Cohort 2	2.order	0.9992
								Cohort 1	Control	60	17		Cohort 1	Control	60	305		Cohort 2	2.order	0.9724		Cohort 2	2.order	0.9974
								Cohort 1	Control	70	17		Cohort 1	Control	70	313		Cohort 2	2.order	0.9584		Cohort 2	2.order	1
								Cohort 1	Control	80	17		Cohort 1	Control	80	320		Cohort 2	2.order	0.9886		Cohort 2	2.order	0.9852
								Cohort 1	Control	90	17		Cohort 1	Control	90	319		Cohort 2	2.order	0.9998		Cohort 2	2.order	0.9998
								Cohort 1	Control	100	17		Cohort 1	Control	100	320		Cohort 2	2.order	1		Cohort 2	2.order	0.9994
								Cohort 1	Control	0	0		Cohort 1	Control	0	0		Cohort 2	2.order	0.9998		Cohort 2	2.order	1
								Cohort 1	Control	10	25		Cohort 1	Control	10	112		Cohort 2	2.order	0.9982		Cohort 2	2.order	1
								Cohort 1	Control	20	26		Cohort 1	Control	20	162		Cohort 2	2.order	0.9854		Cohort 2	2.order	0.999
								Cohort 1	Control	30	26		Cohort 1	Control	30	187		Cohort 2	2.order	0.9434		Cohort 2	2.order	1
								Cohort 1	Control	40	26		Cohort 1	Control	40	198		Cohort 2	2.order	0.9918		Cohort 2	2.order	0.9986
								Cohort 1	Control	50	26		Cohort 1	Control	50	213		Cohort 2	2.order	0.9882		Cohort 2	2.order	0.9994
								Cohort 1	Control	60	26		Cohort 1	Control	60	218		Cohort 2	2.order	0.9716		Cohort 2	2.order	1
								Cohort 1	Control	70	26		Cohort 1	Control	70	223		Cohort 2	2.order	1		Cohort 2	2.order	1
								Cohort 1	Control	80	26		Cohort 1	Control	80	227		Cohort 2	2.order	0.9934		Cohort 2	2.order	0.9984
								Cohort 1	Control	90	26		Cohort 1	Control	90	227		Cohort 2	2.order	0.9998		Cohort 2	2.order	1
								Cohort 1	Control	100	26		Cohort 1	Control	100	227		Cohort 2	2.order	0.9952		Cohort 2	2.order	0.9968
								Cohort 1	Control	0	0		Cohort 1	Control	0	0		Cohort 2	2.order	0.9994		Cohort 2	2.order	1
								Cohort 1	Control	10	10		Cohort 1	Control	10	83		Cohort 2	2.order	0.9824		Cohort 2	2.order	1
								Cohort 1	Control	20	11		Cohort 1	Control	20	112		Cohort 2	2.order	1		Cohort 2	2.order	1
								Cohort 1	Control	30	14		Cohort 1	Control	30	127		Cohort 2	2.order	0.9618		Cohort 2	2.order	0.9998
								Cohort 1	Control	40	14		Cohort 1	Control	40	133		Cohort 2	2.order	0.9726		Cohort 2	2.order	0.9972
								Cohort 1	Control	50	15		Cohort 1	Control	50	133		Cohort 2	2.order	0.9894		Cohort 2	2.order	0.9992
								Cohort 1	Control	60	15		Cohort 1	Control	60	144		Cohort 2	2.order	0.9816		Cohort 2	2.order	1
								Cohort 1	Control	70	15		Cohort 1	Control	70	145		Cohort 2	2.order	0.9854		Cohort 2	2.order	0.9996
								Cohort 1	Control	80	15		Cohort 1	Control	80	144		Cohort 2	2.order	0.9884		Cohort 2	2.order	0.9998
								Cohort 1	Control	90	15		Cohort 1	Control	90	145		Cohort 2	2.order	0.9606		Cohort 2	2.order	1
								Cohort 1	Control	100	15		Cohort 1	Control	100	145		Cohort 2	2.order	0.998		Cohort 2	2.order	0.9992
								Cohort 1	Control	0	0		Cohort 1	Control	0	0		Cohort 2	2.order	0.9996		Cohort 2	2.order	0.9996
								Cohort 1	Control	10	20		Cohort 1	Control	10	63		Cohort 2	2.order	0.945		Cohort 2	2.order	1
								Cohort 1	Control	20	23		Cohort 1	Control	20	107		Cohort 2	2.order	0.9698		Cohort 2	2.order	0.9974
								Cohort 1	Control	30	24		Cohort 1	Control	30	144		Cohort 2	2.order	0.9998		Cohort 2	2.order	1
								Cohort 1	Control	40	24		Cohort 1	Control	40	152		Cohort 2	2.order	0.9784		Cohort 2	2.order	0.9974
								Cohort 1	Control	50	27		Cohort 1	Control	50	171		Cohort 2	2.order	1		Cohort 2	2.order	0.9942
								Cohort 1	Control	60	26		Cohort 1	Control	60	186		Cohort 2	2.order	0.9214		Cohort 2	2.order	1
								Cohort 1	Control	70	27		Cohort 1	Control	70	191		Cohort 2	2.order	0.8304		Cohort 2	2.order	1
								Cohort 1	Control	80	27		Cohort 1	Control	80	194		Cohort 2	2.order	0.9564		Cohort 2	2.order	0.9998
								Cohort 1	Control	90	27		Cohort 1	Control	90	194		Cohort 2	2.order	0.9546		Cohort 2	2.order	1
								Cohort 1	Control	100	27		Cohort 1	Control	100	194		Cohort 2	2.order	0.9682		Cohort 2	2.order	1
								Cohort 1	Control	0	0		Cohort 1	Control	0	0		Cohort 2	2.order	1		Cohort 2	2.order	1
								Cohort 1	Control	10	45		Cohort 1	Control	10	124		Cohort 2	2.order	0.9992		Cohort 2	2.order	0.9974
								Cohort 1	Control	20	46		Cohort 1	Control	20	229		Cohort 2	2.order	0.9988		Cohort 2	2.order	0.9994
								Cohort 1	Control	30	48		Cohort 1	Control	30	283		Cohort 2	2.order	0.9998		Cohort 2	2.order	0.9974
								Cohort 1	Control	40	48		Cohort 1	Control	40	305		Cohort 2	2.order	0.9794		Cohort 2	2.order	0.9988
								Cohort 1	Control	50	48		Cohort 1	Control	50	329		Cohort 2	2.order	0.9936		Cohort 2	2.order	1
								Cohort 1	Control	60	48		Cohort 1	Control	60	352		Cohort 2	2.order	1		Cohort 2	2.order	0.9996
								Cohort 1	Control	70	48		Cohort 1	Control	70	355		Cohort 2	2.order	0.972		Cohort 2	2.order	0.9998
								Cohort 1	Control	80	48		Cohort 1	Control	80	361		Cohort 2	2.order	0.9982		Cohort 2	2.order	0.9988
								Cohort 1	Control	90	48		Cohort 1	Control	90	361		Cohort 2	2.order	0.9978		Cohort 2	2.order	1
								Cohort 1	Control	100	48		Cohort 1	Control	100	361		Cohort 2	2.order	0.9792		Cohort 2	2.order	0.9996
								Cohort 1	Control	0	0		Cohort 1	Control	0	0		Cohort 2	2.order	0.9708		Cohort 2	2.order	1
								Cohort 1	Control	10	32		Cohort 1	Control	10	125		Cohort 2	2.order	0.99		Cohort 2	2.order	1
								Cohort 1	Control	20	34		Cohort 1	Control	20	186		Cohort 2	2.order	0.996		Cohort 2	2.order	1
								Cohort 1	Control	30	34		Cohort 1	Control	30	211		Cohort 2	2.order	0.9798		Cohort 2	2.order	0.9952
								Cohort 1	Control	40	34		Cohort 1	Control	40	224		Cohort 2	2.order	0.9548		Cohort 2	2.order	0.9998
								Cohort 1	Control	50	34		Cohort 1	Control	50	234		Cohort 2	2.order	0.9878		Cohort 2	2.order	0.9974
								Cohort 1	Control	60	34		Cohort 1	Control	60	246		Cohort 2	2.order	0.956		Cohort 2	2.order	0.998
								Cohort 1	Control	70	34		Cohort 1	Control	70	247		Cohort 2	2.order	0.9996		Cohort 2	2.order	0.9994
								Cohort 1	Control	80	34		Cohort 1	Control	80	248		Cohort 2	2.order	0.9996		Cohort 2	2.order	0.9994
								Cohort 1	Control	90	34		Cohort 1	Control	90	249		Cohort 2	2.order	0.9948		Cohort 2	2.order	0.9998
								Cohort 1	Control	100	34		Cohort 1	Control	100	249		Cohort 2	2.order	1		Cohort 2	2.order	0.9962
								Cohort 1	Control	0	0		Cohort 1	Control	0	0		Cohort 2	2.order	0.9996		Cohort 2	2.order	0.9994
								Cohort 1	Control	10	39		Cohort 1	Control	10	71		Cohort 2	2.order	0.9996		Cohort 2	2.order	0.9992
								Cohort 1	Control	20	43		Cohort 1	Control	20	102		Cohort 2	2.order	0.9212		Cohort 2	2.order	0.997
								Cohort 1	Control	30	44		Cohort 1	Control	30	111		Cohort 2	2.order	1		Cohort 2	2.order	1
								Cohort 1	Control	40	44		Cohort 1	Control	40	115		Cohort 2	2.order	0.9946		Cohort 2	2.order	0.999
								Cohort 1	Control	50	44		Cohort 1	Control	50	121		Cohort 2	2.order	0.916		Cohort 2	2.order	1
								Cohort 1	Control	60	44		Cohort 1	Control	60	124		Cohort 2	2.order	1		Cohort 2	2.order	0.9966
								Cohort 1	Control	70	44		Cohort 1	Control	70	125		Cohort 2	2.order	0.9902		Cohort 2	2.order	1
								Cohort 1	Control	80	44		Cohort 1	Control	80	126		Cohort 2	2.order	0.9934		Cohort 2	2.order	0.9976
								Cohort 1	Control	90	44		Cohort 1	Control	90	126		Cohort 2	2.order	0.9978		Cohort 2	2.order	1
								Cohort 1	Control	100	44		Cohort 1	Control	100	126		Cohort 2	2.order	1		Cohort 2	2.order	1
								Cohort 1	Control	0	0		Cohort 1	Control	0	0		Cohort 2	2.order	0.9628		Cohort 2	2.order	0.9994
								Cohort 1	Control	10	39		Cohort 1	Control	10	88		Cohort 2	2.order	0.8718		Cohort 2	2.order	1
								Cohort 1	Control	20	47		Cohort 1	Control	20	165		Cohort 2	2.order	0.9996		Cohort 2	2.order	0.9996
								Cohort 1	Control	30	54		Cohort 1	Control	30	209		Cohort 2	2.order	0.9992		Cohort 2	2.order	1
								Cohort 1	Control	40	54		Cohort 1	Control	40	236		Cohort 2	2.order	1		Cohort 2	2.order	1
								Cohort 1	Control	50	54		Cohort 1	Control	50	250		Cohort 1	3.family	0.996249		Cohort 1	3.family	0.998594
								Cohort 1	Control	60	54		Cohort 1	Control	60	267		Cohort 1	3.family	1		Cohort 1	3.family	0.996249
								Cohort 1	Control	70	54		Cohort 1	Control	70	276		Cohort 1	3.family	1		Cohort 1	3.family	0.989686
								Cohort 1	Control	80	54		Cohort 1	Control	80	279		Cohort 1	3.family	1		Cohort 1	3.family	0.969526
								Cohort 1	Control	90	54		Cohort 1	Control	90	280		Cohort 1	3.family	1		Cohort 1	3.family	0.986404
								Cohort 1	Control	100	54		Cohort 1	Control	100	280		Cohort 1	3.family	0.999062		Cohort 1	3.family	0.998125
								Cohort 1	Control	0	0		Cohort 1	Control	0	0		Cohort 1	3.family	1		Cohort 1	3.family	0.995312
								Cohort 1	Control	10	28		Cohort 1	Control	10	95		Cohort 1	3.family	1		Cohort 1	3.family	0.995781
								Cohort 1	Control	20	36		Cohort 1	Control	20	132		Cohort 1	3.family	1		Cohort 1	3.family	0.997187
								Cohort 1	Control	30	37		Cohort 1	Control	30	153		Cohort 1	3.family	0.999531		Cohort 1	3.family	0.987811
								Cohort 1	Control	40	37		Cohort 1	Control	40	166		Cohort 1	3.family	1		Cohort 1	3.family	0.983591
								Cohort 1	Control	50	37		Cohort 1	Control	50	173		Cohort 1	3.family	0.997656		Cohort 1	3.family	1
								Cohort 1	Control	60	38		Cohort 1	Control	60	187		Cohort 1	3.family	0.995781		Cohort 1	3.family	0.994374
								Cohort 1	Control	70	37		Cohort 1	Control	70	189		Cohort 1	3.family	1		Cohort 1	3.family	0.998594
								Cohort 1	Control	80	38		Cohort 1	Control	80	190		Cohort 1	3.family	1		Cohort 1	3.family	0.997187
								Cohort 1	Control	90	38		Cohort 1	Control	90	190		Cohort 1	3.family	1		Cohort 1	3.family	0.992968
								Cohort 1	Control	100	38		Cohort 1	Control	100	190		Cohort 1	3.family	0.992499		Cohort 1	3.family	0.987811
								Cohort 1	Control	0	0		Cohort 1	Control	0	0		Cohort 1	3.family	1		Cohort 1	3.family	0.993436
								Cohort 1	Control	10	14		Cohort 1	Control	10	95		Cohort 1	3.family	0.999531		Cohort 1	3.family	0.995312
								Cohort 1	Control	20	15		Cohort 1	Control	20	126		Cohort 1	3.family	0.993436		Cohort 1	3.family	0.988279
								Cohort 1	Control	30	16		Cohort 1	Control	30	146		Cohort 1	3.family	1		Cohort 1	3.family	0.995781
								Cohort 1	Control	40	16		Cohort 1	Control	40	160		Cohort 1	3.family	0.999062		Cohort 1	3.family	0.988748
								Cohort 1	Control	50	16		Cohort 1	Control	50	168		Cohort 1	3.family	0.997656		Cohort 1	3.family	0.999531
								Cohort 1	Control	60	16		Cohort 1	Control	60	173		Cohort 1	3.family	0.997656		Cohort 1	3.family	0.991561
								Cohort 1	Control	70	16		Cohort 1	Control	70	172		Cohort 1	3.family	0.999531		Cohort 1	3.family	0.978434
								Cohort 1	Control	80	16		Cohort 1	Control	80	177		Cohort 1	3.family	0.997656		Cohort 1	3.family	0.999531
								Cohort 1	Control	90	16		Cohort 1	Control	90	177		Cohort 1	3.family	1		Cohort 1	3.family	0.995781
								Cohort 1	Control	100	16		Cohort 1	Control	100	177		Cohort 1	3.family	0.999531		Cohort 1	3.family	0.992968
								Cohort 1	Control	0	0		Cohort 1	Control	0	0		Cohort 1	3.family	0.998125		Cohort 1	3.family	0.963901
								Cohort 1	Control	10	19		Cohort 1	Control	10	62		Cohort 1	3.family	0.998125		Cohort 1	3.family	0.993436
								Cohort 1	Control	20	24		Cohort 1	Control	20	88		Cohort 1	3.family	0.991092		Cohort 1	3.family	0.988279
								Cohort 1	Control	30	26		Cohort 1	Control	30	112		Cohort 1	3.family	1		Cohort 1	3.family	0.997656
								Cohort 1	Control	40	28		Cohort 1	Control	40	130		Cohort 1	3.family	0.999062		Cohort 1	3.family	0.985466
								Cohort 1	Control	50	27		Cohort 1	Control	50	137		Cohort 1	3.family	0.995312		Cohort 1	3.family	0.986404
								Cohort 1	Control	60	28		Cohort 1	Control	60	146		Cohort 1	3.family	0.998594		Cohort 1	3.family	0.998125
								Cohort 1	Control	70	28		Cohort 1	Control	70	154		Cohort 1	3.family	0.997656		Cohort 1	3.family	0.970464
								Cohort 1	Control	80	28		Cohort 1	Control	80	153		Cohort 1	3.family	1		Cohort 1	3.family	0.993905
								Cohort 1	Control	90	28		Cohort 1	Control	90	153		Cohort 1	3.family	1		Cohort 1	3.family	0.996249
								Cohort 1	Control	100	28		Cohort 1	Control	100	154		Cohort 1	3.family	0.999062		Cohort 1	3.family	0.998594
								Cohort 1	Control	0	0		Cohort 1	Control	0	0		Cohort 1	3.family	0.975152		Cohort 1	3.family	0.994843
								Cohort 1	Control	10	39		Cohort 1	Control	10	93		Cohort 1	3.family	0.999531		Cohort 1	3.family	0.997187
								Cohort 1	Control	20	47		Cohort 1	Control	20	189		Cohort 1	3.family	0.999531		Cohort 1	3.family	0.999531
								Cohort 1	Control	30	52		Cohort 1	Control	30	231		Cohort 1	3.family	0.998594		Cohort 1	3.family	0.988279
								Cohort 1	Control	40	53		Cohort 1	Control	40	267		Cohort 1	3.family	0.995781		Cohort 1	3.family	0.991561
								Cohort 1	Control	50	53		Cohort 1	Control	50	291		Cohort 1	3.family	1		Cohort 1	3.family	0.999062
								Cohort 1	Control	60	53		Cohort 1	Control	60	321		Cohort 1	3.family	0.999531		Cohort 1	3.family	0.999531
								Cohort 1	Control	70	53		Cohort 1	Control	70	332		Cohort 1	3.family	1		Cohort 1	3.family	0.989686
								Cohort 1	Control	80	53		Cohort 1	Control	80	336		Cohort 1	3.family	1		Cohort 1	3.family	0.985935
								Cohort 1	Control	90	53		Cohort 1	Control	90	338		Cohort 1	3.family	1		Cohort 1	3.family	0.998125
								Cohort 1	Control	100	53		Cohort 1	Control	100	338		Cohort 1	3.family	0.998125		Cohort 1	3.family	0.995781
								Cohort 1	Control	0	0		Cohort 1	Control	0	0		Cohort 1	3.family	0.998594		Cohort 1	3.family	0.993436
								Cohort 1	Control	10	27		Cohort 1	Control	10	91		Cohort 1	3.family	1		Cohort 1	3.family	0.996249
								Cohort 1	Control	20	31		Cohort 1	Control	20	166		Cohort 1	3.family	0.997656		Cohort 1	3.family	0.997656
								Cohort 1	Control	30	31		Cohort 1	Control	30	210		Cohort 1	3.family	0.997656		Cohort 1	3.family	0.994843
								Cohort 1	Control	40	32		Cohort 1	Control	40	224		Cohort 1	3.family	0.994843		Cohort 1	3.family	0.996249
								Cohort 1	Control	50	32		Cohort 1	Control	50	242		Cohort 1	3.family	1		Cohort 1	3.family	0.988748
								Cohort 1	Control	60	34		Cohort 1	Control	60	257		Cohort 1	3.family	0.999531		Cohort 1	3.family	0.971871
								Cohort 1	Control	70	33		Cohort 1	Control	70	259		Cohort 1	3.family	0.998594		Cohort 1	3.family	0.992499
								Cohort 1	Control	80	34		Cohort 1	Control	80	261		Cohort 1	3.family	1		Cohort 1	3.family	0.998594
								Cohort 1	Control	90	34		Cohort 1	Control	90	262		Cohort 1	3.family	0.997656		Cohort 1	3.family	0.996718
								Cohort 1	Control	100	34		Cohort 1	Control	100	262		Cohort 1	3.family	0.990624		Cohort 1	3.family	0.999531
								Cohort 1	Control	0	0		Cohort 1	Control	0	0		Cohort 1	3.family	0.977496		Cohort 1	3.family	0.997656
								Cohort 1	Control	10	29		Cohort 1	Control	10	120		Cohort 1	3.family	0.993436		Cohort 1	3.family	0.972339
								Cohort 1	Control	20	37		Cohort 1	Control	20	155		Cohort 1	3.family	0.993905		Cohort 1	3.family	0.996249
								Cohort 1	Control	30	38		Cohort 1	Control	30	179		Cohort 1	3.family	0.998594		Cohort 1	3.family	0.997656
								Cohort 1	Control	40	39		Cohort 1	Control	40	188		Cohort 1	3.family	0.996718		Cohort 1	3.family	1
								Cohort 1	Control	50	41		Cohort 1	Control	50	198		Cohort 1	3.family	0.994374		Cohort 1	3.family	0.998594
								Cohort 1	Control	60	41		Cohort 1	Control	60	207		Cohort 1	3.family	0.99203		Cohort 1	3.family	0.996249
								Cohort 1	Control	70	41		Cohort 1	Control	70	210		Cohort 1	3.family	0.998125		Cohort 1	3.family	0.982654
								Cohort 1	Control	80	42		Cohort 1	Control	80	213		Cohort 1	3.family	0.993436		Cohort 1	3.family	0.994374
								Cohort 1	Control	90	42		Cohort 1	Control	90	213		Cohort 1	3.family	0.995312		Cohort 1	3.family	0.992968
								Cohort 1	Control	100	42		Cohort 1	Control	100	213		Cohort 1	3.family	1		Cohort 1	3.family	0.996718
								Cohort 1	Control	0	0		Cohort 1	Control	0	0		Cohort 1	3.family	0.984998		Cohort 1	3.family	0.987811
								Cohort 1	Control	10	33		Cohort 1	Control	10	93		Cohort 1	3.family	0.997656		Cohort 1	3.family	0.995312
								Cohort 1	Control	20	35		Cohort 1	Control	20	155		Cohort 1	3.family	1		Cohort 1	3.family	0.995312
								Cohort 1	Control	30	38		Cohort 1	Control	30	187		Cohort 1	3.family	0.982185		Cohort 1	3.family	0.999531
								Cohort 1	Control	40	39		Cohort 1	Control	40	213		Cohort 1	3.family	1		Cohort 1	3.family	0.996718
								Cohort 1	Control	50	38		Cohort 1	Control	50	234		Cohort 1	3.family	0.991092		Cohort 1	3.family	0.998125
								Cohort 1	Control	60	38		Cohort 1	Control	60	253		Cohort 1	3.family	0.999062		Cohort 1	3.family	0.997656
								Cohort 1	Control	70	40		Cohort 1	Control	70	264		Cohort 1	3.family	1		Cohort 1	3.family	0.991561
								Cohort 1	Control	80	40		Cohort 1	Control	80	264		Cohort 1	3.family	0.998125		Cohort 1	3.family	0.998125
								Cohort 1	Control	90	40		Cohort 1	Control	90	267		Cohort 1	3.family	0.999062		Cohort 1	3.family	0.996718
								Cohort 1	Control	100	40		Cohort 1	Control	100	267		Cohort 1	3.family	0.999531		Cohort 1	3.family	0.998594
								Cohort 1	Control	0	0		Cohort 1	Control	0	0		Cohort 1	3.family	0.994843		Cohort 1	3.family	0.998594
								Cohort 1	Control	10	41		Cohort 1	Control	10	95		Cohort 1	3.family	1		Cohort 1	3.family	0.996249
								Cohort 1	Control	20	50		Cohort 1	Control	20	128		Cohort 1	3.family	0.991092		Cohort 1	3.family	0.999062
								Cohort 1	Control	30	53		Cohort 1	Control	30	142		Cohort 1	3.family	0.992968		Cohort 1	3.family	0.996718
								Cohort 1	Control	40	54		Cohort 1	Control	40	147		Cohort 1	3.family	0.982185		Cohort 1	3.family	0.978434
								Cohort 1	Control	50	54		Cohort 1	Control	50	149		Cohort 1	3.family	1		Cohort 1	3.family	1
								Cohort 1	Control	60	54		Cohort 1	Control	60	152		Cohort 1	3.family	0.997656		Cohort 1	3.family	0.997187
								Cohort 1	Control	70	55		Cohort 1	Control	70	155		Cohort 1	3.family	0.998594		Cohort 1	3.family	0.997656
								Cohort 1	Control	80	55		Cohort 1	Control	80	154		Cohort 1	3.family	0.993436		Cohort 1	3.family	0.987811
								Cohort 1	Control	90	54		Cohort 1	Control	90	155		Cohort 1	3.family	0.999531		Cohort 1	3.family	0.997187
								Cohort 1	Control	100	55		Cohort 1	Control	100	155		Cohort 1	3.family	1		Cohort 1	3.family	0.992499
								Cohort 1	Control	0	0		Cohort 1	Control	0	0		Cohort 1	3.family	0.999531		Cohort 1	3.family	0.991092
								Cohort 1	Control	10	39		Cohort 1	Control	10	92		Cohort 1	3.family	0.999531		Cohort 1	3.family	0.982185
								Cohort 1	Control	20	48		Cohort 1	Control	20	142		Cohort 1	3.family	0.996249		Cohort 1	3.family	0.997656
								Cohort 1	Control	30	52		Cohort 1	Control	30	171		Cohort 1	3.family	1		Cohort 1	3.family	0.994843
								Cohort 1	Control	40	53		Cohort 1	Control	40	182		Cohort 1	3.family	0.997656		Cohort 1	3.family	0.992968
								Cohort 1	Control	50	54		Cohort 1	Control	50	198		Cohort 1	3.family	1		Cohort 1	3.family	0.990624
								Cohort 1	Control	60	55		Cohort 1	Control	60	215		Cohort 1	3.family	0.998125		Cohort 1	3.family	0.991561
								Cohort 1	Control	70	54		Cohort 1	Control	70	219		Cohort 1	3.family	0.998594		Cohort 1	3.family	1
								Cohort 1	Control	80	55		Cohort 1	Control	80	224		Cohort 1	3.family	0.997656		Cohort 1	3.family	0.985466
								Cohort 1	Control	90	55		Cohort 1	Control	90	224		Cohort 1	3.family	1		Cohort 1	3.family	0.986404
								Cohort 1	Control	100	55		Cohort 1	Control	100	224		Cohort 1	3.family	1		Cohort 1	3.family	0.992968
								Cohort 1	Control	0	0		Cohort 1	Control	0	0		Cohort 1	3.family	0.981247		Cohort 1	3.family	1
								Cohort 1	Control	10	18		Cohort 1	Control	10	81		Cohort 1	3.family	0.994843		Cohort 1	3.family	0.989686
								Cohort 1	Control	20	23		Cohort 1	Control	20	117		Cohort 1	3.family	1		Cohort 1	3.family	0.988748
								Cohort 1	Control	30	23		Cohort 1	Control	30	133		Cohort 1	3.family	0.998125		Cohort 1	3.family	0.989686
								Cohort 1	Control	40	24		Cohort 1	Control	40	148		Cohort 1	3.family	1		Cohort 1	3.family	0.990624
								Cohort 1	Control	50	23		Cohort 1	Control	50	150		Cohort 1	3.family	1		Cohort 1	3.family	0.994843
								Cohort 1	Control	60	24		Cohort 1	Control	60	161		Cohort 1	3.family	0.995781		Cohort 1	3.family	0.998594
								Cohort 1	Control	70	24		Cohort 1	Control	70	164		Cohort 1	3.family	0.992499		Cohort 1	3.family	0.987342
								Cohort 1	Control	80	24		Cohort 1	Control	80	165		Cohort 1	3.family	0.992499		Cohort 1	3.family	0.998125
								Cohort 1	Control	90	24		Cohort 1	Control	90	165		Cohort 1	3.family	0.999062		Cohort 1	3.family	0.998125
								Cohort 1	Control	100	24		Cohort 1	Control	100	165		Cohort 1	3.family	0.947023		Cohort 1	3.family	1
								Cohort 1	Control	0	0		Cohort 1	Control	0	0		Cohort 1	3.family	0.995781		Cohort 1	3.family	0.996718
								Cohort 1	Control	10	46		Cohort 1	Control	10	74		Cohort 1	3.family	0.999531		Cohort 1	3.family	0.993905
								Cohort 1	Control	20	49		Cohort 1	Control	20	128		Cohort 1	3.family	1		Cohort 1	3.family	0.988748
								Cohort 1	Control	30	50		Cohort 1	Control	30	144		Cohort 1	3.family	0.997656		Cohort 1	3.family	0.992499
								Cohort 1	Control	40	50		Cohort 1	Control	40	150		Cohort 1	3.family	0.920769		Cohort 1	3.family	0.997187
								Cohort 1	Control	50	50		Cohort 1	Control	50	161		Cohort 1	3.family	1		Cohort 1	3.family	0.989217
								Cohort 1	Control	60	50		Cohort 1	Control	60	170		Cohort 1	3.family	0.997187		Cohort 1	3.family	0.993436
								Cohort 1	Control	70	50		Cohort 1	Control	70	171		Cohort 1	3.family	1		Cohort 1	3.family	0.994843
								Cohort 1	Control	80	50		Cohort 1	Control	80	173		Cohort 1	3.family	0.995781		Cohort 1	3.family	0.987342
								Cohort 1	Control	90	50		Cohort 1	Control	90	173		Cohort 1	3.family	0.996718		Cohort 1	3.family	0.993905
								Cohort 1	Control	100	50		Cohort 1	Control	100	173		Cohort 1	3.family	0.999531		Cohort 1	3.family	0.992968
								Cohort 1	Control	0	0		Cohort 1	Control	0	0		Cohort 1	3.family	1		Cohort 1	3.family	0.995312
								Cohort 1	Control	10	35		Cohort 1	Control	10	92		Cohort 1	3.family	0.996718		Cohort 1	3.family	1
								Cohort 1	Control	20	36		Cohort 1	Control	20	158		Cohort 1	3.family	1		Cohort 1	3.family	0.994843
								Cohort 1	Control	30	35		Cohort 1	Control	30	200		Cohort 1	3.family	0.976559		Cohort 1	3.family	0.999062
								Cohort 1	Control	40	37		Cohort 1	Control	40	220		Cohort 1	3.family	0.981247		Cohort 1	3.family	0.994843
								Cohort 1	Control	50	38		Cohort 1	Control	50	248		Cohort 1	3.family	0.93624		Cohort 1	3.family	0.993905
								Cohort 1	Control	60	38		Cohort 1	Control	60	274		Cohort 1	3.family	0.997187		Cohort 1	3.family	0.999531
								Cohort 1	Control	70	38		Cohort 1	Control	70	273		Cohort 1	3.family	0.977965		Cohort 1	3.family	0.997187
								Cohort 1	Control	80	38		Cohort 1	Control	80	283		Cohort 1	3.family	0.998125		Cohort 1	3.family	0.99203
								Cohort 1	Control	90	38		Cohort 1	Control	90	283		Cohort 1	3.family	0.996249		Cohort 1	3.family	0.998125
								Cohort 1	Control	100	38		Cohort 1	Control	100	283		Cohort 1	3.family	0.996718		Cohort 1	3.family	0.997656
								Cohort 1	Control	0	0		Cohort 1	Control	0	0		Cohort 1	3.family	0.999531		Cohort 1	3.family	0.996718
								Cohort 1	Control	10	52		Cohort 1	Control	10	96		Cohort 1	3.family	0.999531		Cohort 1	3.family	1
								Cohort 1	Control	20	56		Cohort 1	Control	20	196		Cohort 1	3.family	0.999531		Cohort 1	3.family	0.999531
								Cohort 1	Control	30	57		Cohort 1	Control	30	239		Cohort 1	3.family	1		Cohort 1	3.family	0.998125
								Cohort 1	Control	40	57		Cohort 1	Control	40	273		Cohort 1	3.family	0.999062		Cohort 1	3.family	0.997656
								Cohort 1	Control	50	57		Cohort 1	Control	50	296		Cohort 1	3.family	1		Cohort 1	3.family	0.999531
								Cohort 1	Control	60	57		Cohort 1	Control	60	308		Cohort 1	3.family	0.987811		Cohort 1	3.family	0.985466
								Cohort 1	Control	70	57		Cohort 1	Control	70	319		Cohort 1	3.family	0.995312		Cohort 1	3.family	0.994374
								Cohort 1	Control	80	57		Cohort 1	Control	80	325		Cohort 1	3.family	0.999062		Cohort 1	3.family	0.992499
								Cohort 1	Control	90	57		Cohort 1	Control	90	325		Cohort 1	3.family	0.985466		Cohort 1	3.family	0.997187
								Cohort 1	Control	100	57		Cohort 1	Control	100	325		Cohort 1	3.family	0.995312		Cohort 1	3.family	0.995781
								Cohort 1	Control	0	0		Cohort 1	Control	0	0		Cohort 1	3.family	0.995312		Cohort 1	3.family	0.994843
								Cohort 1	Control	10	27		Cohort 1	Control	10	117		Cohort 1	3.family	0.999531		Cohort 1	3.family	0.980778
								Cohort 1	Control	20	32		Cohort 1	Control	20	156		Cohort 1	3.family	0.996249		Cohort 1	3.family	0.969058
								Cohort 1	Control	30	34		Cohort 1	Control	30	182		Cohort 1	3.family	0.973277		Cohort 1	3.family	0.991561
								Cohort 1	Control	40	33		Cohort 1	Control	40	183		Cohort 1	3.family	0.976559		Cohort 1	3.family	0.997656
								Cohort 1	Control	50	33		Cohort 1	Control	50	194		Cohort 1	3.family	0.987342		Cohort 1	3.family	0.971871
								Cohort 1	Control	60	33		Cohort 1	Control	60	200		Cohort 1	3.family	0.992499		Cohort 1	3.family	0.991561
								Cohort 1	Control	70	34		Cohort 1	Control	70	203		Cohort 2	3.family	0.9964		Cohort 2	3.family	0.9986
								Cohort 1	Control	80	34		Cohort 1	Control	80	204		Cohort 2	3.family	0.9886		Cohort 2	3.family	0.965
								Cohort 1	Control	90	34		Cohort 1	Control	90	204		Cohort 2	3.family	0.9954		Cohort 2	3.family	0.9604
								Cohort 1	Control	100	34		Cohort 1	Control	100	204		Cohort 2	3.family	0.9628		Cohort 2	3.family	0.993
								Cohort 1	Control	0	0		Cohort 1	Control	0	0		Cohort 2	3.family	0.9938		Cohort 2	3.family	0.985
								Cohort 1	Control	10	20		Cohort 1	Control	10	115		Cohort 2	3.family	0.9642		Cohort 2	3.family	0.9862
								Cohort 1	Control	20	23		Cohort 1	Control	20	210		Cohort 2	3.family	0.9508		Cohort 2	3.family	0.9838
								Cohort 1	Control	30	24		Cohort 1	Control	30	272		Cohort 2	3.family	0.9664		Cohort 2	3.family	0.9842
								Cohort 1	Control	40	24		Cohort 1	Control	40	307		Cohort 2	3.family	0.9984		Cohort 2	3.family	0.973
								Cohort 1	Control	50	24		Cohort 1	Control	50	327		Cohort 2	3.family	0.5516		Cohort 2	3.family	0.9718
								Cohort 1	Control	60	24		Cohort 1	Control	60	351		Cohort 2	3.family	0.9316		Cohort 2	3.family	0.9858
								Cohort 1	Control	70	24		Cohort 1	Control	70	362		Cohort 2	3.family	0.998		Cohort 2	3.family	0.9142
								Cohort 1	Control	80	24		Cohort 1	Control	80	367		Cohort 2	3.family	0.975		Cohort 2	3.family	0.976
								Cohort 1	Control	90	24		Cohort 1	Control	90	367		Cohort 2	3.family	0.9982		Cohort 2	3.family	0.9928
								Cohort 1	Control	100	24		Cohort 1	Control	100	367		Cohort 2	3.family	1		Cohort 2	3.family	0.9862
								Cohort 1	Control	0	0		Cohort 1	Control	0	0		Cohort 2	3.family	0.971		Cohort 2	3.family	0.9918
								Cohort 1	Control	10	28		Cohort 1	Control	10	65		Cohort 2	3.family	0.9856		Cohort 2	3.family	0.981
								Cohort 1	Control	20	37		Cohort 1	Control	20	96		Cohort 2	3.family	0.9914		Cohort 2	3.family	0.982
								Cohort 1	Control	30	38		Cohort 1	Control	30	112		Cohort 2	3.family	0.9772		Cohort 2	3.family	0.9924
								Cohort 1	Control	40	38		Cohort 1	Control	40	117		Cohort 2	3.family	0.9882		Cohort 2	3.family	0.9736
								Cohort 1	Control	50	38		Cohort 1	Control	50	122		Cohort 2	3.family	0.9694		Cohort 2	3.family	0.9878
								Cohort 1	Control	60	38		Cohort 1	Control	60	132		Cohort 2	3.family	0.8602		Cohort 2	3.family	0.9752
								Cohort 1	Control	70	38		Cohort 1	Control	70	134		Cohort 2	3.family	0.9306		Cohort 2	3.family	0.9734
								Cohort 1	Control	80	38		Cohort 1	Control	80	135		Cohort 2	3.family	0.9978		Cohort 2	3.family	0.994
								Cohort 1	Control	90	38		Cohort 1	Control	90	135		Cohort 2	3.family	0.9368		Cohort 2	3.family	0.9908
								Cohort 1	Control	100	38		Cohort 1	Control	100	136		Cohort 2	3.family	0.9926		Cohort 2	3.family	0.9778
								Cohort 1	Control	0	0		Cohort 1	Control	0	0		Cohort 2	3.family	0.9444		Cohort 2	3.family	0.9852
								Cohort 1	Control	10	37		Cohort 1	Control	10	99		Cohort 2	3.family	0.9354		Cohort 2	3.family	0.991
								Cohort 1	Control	20	43		Cohort 1	Control	20	187		Cohort 2	3.family	0.9994		Cohort 2	3.family	0.9924
								Cohort 1	Control	30	47		Cohort 1	Control	30	242		Cohort 2	3.family	0.9966		Cohort 2	3.family	0.9776
								Cohort 1	Control	40	49		Cohort 1	Control	40	266		Cohort 2	3.family	0.9918		Cohort 2	3.family	0.9894
								Cohort 1	Control	50	51		Cohort 1	Control	50	294		Cohort 2	3.family	0.9554		Cohort 2	3.family	0.9886
								Cohort 1	Control	60	54		Cohort 1	Control	60	314		Cohort 2	3.family	0.9898		Cohort 2	3.family	0.9764
								Cohort 1	Control	70	54		Cohort 1	Control	70	330		Cohort 2	3.family	0.9944		Cohort 2	3.family	0.9424
								Cohort 1	Control	80	54		Cohort 1	Control	80	328		Cohort 2	3.family	0.9872		Cohort 2	3.family	0.976
								Cohort 1	Control	90	54		Cohort 1	Control	90	329		Cohort 2	3.family	0.9938		Cohort 2	3.family	0.974
								Cohort 1	Control	100	54		Cohort 1	Control	100	330		Cohort 2	3.family	0.9812		Cohort 2	3.family	0.9956
								Cohort 1	Control	0	0		Cohort 1	Control	0	0		Cohort 2	3.family	0.9542		Cohort 2	3.family	0.9984
								Cohort 1	Control	10	35		Cohort 1	Control	10	76		Cohort 2	3.family	0.9966		Cohort 2	3.family	0.9984
								Cohort 1	Control	20	40		Cohort 1	Control	20	152		Cohort 2	3.family	0.9964		Cohort 2	3.family	0.9904
								Cohort 1	Control	30	40		Cohort 1	Control	30	200		Cohort 2	3.family	0.9722		Cohort 2	3.family	0.9916
								Cohort 1	Control	40	41		Cohort 1	Control	40	221		Cohort 2	3.family	0.9582		Cohort 2	3.family	0.992
								Cohort 1	Control	50	42		Cohort 1	Control	50	241		Cohort 2	3.family	0.9886		Cohort 2	3.family	0.9702
								Cohort 1	Control	60	43		Cohort 1	Control	60	260		Cohort 2	3.family	0.9998		Cohort 2	3.family	0.9904
								Cohort 1	Control	70	43		Cohort 1	Control	70	266		Cohort 2	3.family	1		Cohort 2	3.family	0.976
								Cohort 1	Control	80	43		Cohort 1	Control	80	270		Cohort 2	3.family	0.9782		Cohort 2	3.family	0.993
								Cohort 1	Control	90	43		Cohort 1	Control	90	270		Cohort 2	3.family	0.9978		Cohort 2	3.family	0.9986
								Cohort 1	Control	100	43		Cohort 1	Control	100	270		Cohort 2	3.family	0.9826		Cohort 2	3.family	0.9824
								Cohort 1	Control	0	0		Cohort 1	Control	0	0		Cohort 2	3.family	0.9434		Cohort 2	3.family	0.9948
								Cohort 1	Control	10	11		Cohort 1	Control	10	108		Cohort 2	3.family	0.9918		Cohort 2	3.family	0.9788
								Cohort 1	Control	20	16		Cohort 1	Control	20	165		Cohort 2	3.family	0.9834		Cohort 2	3.family	0.9722
								Cohort 1	Control	30	16		Cohort 1	Control	30	199		Cohort 2	3.family	0.9716		Cohort 2	3.family	0.9776
								Cohort 1	Control	40	16		Cohort 1	Control	40	214		Cohort 2	3.family	1		Cohort 2	3.family	0.9908
								Cohort 1	Control	50	16		Cohort 1	Control	50	221		Cohort 2	3.family	0.9934		Cohort 2	3.family	0.9868
								Cohort 1	Control	60	16		Cohort 1	Control	60	240		Cohort 2	3.family	0.9854		Cohort 2	3.family	0.9694
								Cohort 1	Control	70	16		Cohort 1	Control	70	241		Cohort 2	3.family	0.9948		Cohort 2	3.family	0.9802
								Cohort 1	Control	80	16		Cohort 1	Control	80	244		Cohort 2	3.family	0.9994		Cohort 2	3.family	0.9972
								Cohort 1	Control	90	16		Cohort 1	Control	90	245		Cohort 2	3.family	0.9818		Cohort 2	3.family	0.9864
								Cohort 1	Control	100	16		Cohort 1	Control	100	245		Cohort 2	3.family	1		Cohort 2	3.family	0.9948
								Cohort 1	Control	0	0		Cohort 1	Control	0	0		Cohort 2	3.family	0.9584		Cohort 2	3.family	0.98
								Cohort 1	Control	10	41		Cohort 1	Control	10	106		Cohort 2	3.family	0.9726		Cohort 2	3.family	0.9564
								Cohort 1	Control	20	53		Cohort 1	Control	20	225		Cohort 2	3.family	0.9894		Cohort 2	3.family	0.9812
								Cohort 1	Control	30	54		Cohort 1	Control	30	280		Cohort 2	3.family	0.9814		Cohort 2	3.family	0.9948
								Cohort 1	Control	40	55		Cohort 1	Control	40	328		Cohort 2	3.family	0.9854		Cohort 2	3.family	0.994
								Cohort 1	Control	50	55		Cohort 1	Control	50	362		Cohort 2	3.family	0.9884		Cohort 2	3.family	0.9942
								Cohort 1	Control	60	56		Cohort 1	Control	60	398		Cohort 2	3.family	0.96		Cohort 2	3.family	0.9946
								Cohort 1	Control	70	55		Cohort 1	Control	70	409		Cohort 2	3.family	0.9978		Cohort 2	3.family	0.9704
								Cohort 1	Control	80	56		Cohort 1	Control	80	414		Cohort 2	3.family	0.9688		Cohort 2	3.family	0.985
								Cohort 1	Control	90	56		Cohort 1	Control	90	417		Cohort 2	3.family	0.945		Cohort 2	3.family	1
								Cohort 1	Control	100	56		Cohort 1	Control	100	417		Cohort 2	3.family	0.9698		Cohort 2	3.family	0.9868
								Cohort 1	Control	0	0		Cohort 1	Control	0	0		Cohort 2	3.family	0.9984		Cohort 2	3.family	0.9998
								Cohort 1	Control	10	40		Cohort 1	Control	10	125		Cohort 2	3.family	0.9782		Cohort 2	3.family	0.9904
								Cohort 1	Control	20	44		Cohort 1	Control	20	161		Cohort 2	3.family	1		Cohort 2	3.family	0.9904
								Cohort 1	Control	30	45		Cohort 1	Control	30	182		Cohort 2	3.family	0.9212		Cohort 2	3.family	0.99
								Cohort 1	Control	40	45		Cohort 1	Control	40	187		Cohort 2	3.family	0.8294		Cohort 2	3.family	0.9988
								Cohort 1	Control	50	46		Cohort 1	Control	50	192		Cohort 2	3.family	0.9564		Cohort 2	3.family	0.9842
								Cohort 1	Control	60	47		Cohort 1	Control	60	200		Cohort 2	3.family	0.9542		Cohort 2	3.family	0.9992
								Cohort 1	Control	70	47		Cohort 1	Control	70	204		Cohort 2	3.family	0.9516		Cohort 2	3.family	0.9852
								Cohort 1	Control	80	47		Cohort 1	Control	80	206		Cohort 2	3.family	1		Cohort 2	3.family	0.9982
								Cohort 1	Control	90	47		Cohort 1	Control	90	206		Cohort 2	3.family	0.9978		Cohort 2	3.family	0.9916
								Cohort 1	Control	100	47		Cohort 1	Control	100	206		Cohort 2	3.family	0.998		Cohort 2	3.family	0.9922
								Cohort 1	Control	0	0		Cohort 1	Control	0	0		Cohort 2	3.family	0.9998		Cohort 2	3.family	0.9844
								Cohort 1	Control	10	46		Cohort 1	Control	10	98		Cohort 2	3.family	0.9774		Cohort 2	3.family	0.9744
								Cohort 1	Control	20	49		Cohort 1	Control	20	198		Cohort 2	3.family	0.9936		Cohort 2	3.family	0.9976
								Cohort 1	Control	30	49		Cohort 1	Control	30	253		Cohort 2	3.family	1		Cohort 2	3.family	0.996
								Cohort 1	Control	40	49		Cohort 1	Control	40	282		Cohort 2	3.family	0.9694		Cohort 2	3.family	0.9914
								Cohort 1	Control	50	49		Cohort 1	Control	50	303		Cohort 2	3.family	0.9982		Cohort 2	3.family	0.9752
								Cohort 1	Control	60	49		Cohort 1	Control	60	334		Cohort 2	3.family	0.9972		Cohort 2	3.family	0.997
								Cohort 1	Control	70	49		Cohort 1	Control	70	345		Cohort 2	3.family	0.9792		Cohort 2	3.family	0.9978
								Cohort 1	Control	80	49		Cohort 1	Control	80	348		Cohort 2	3.family	0.9694		Cohort 2	3.family	0.9928
								Cohort 1	Control	90	49		Cohort 1	Control	90	350		Cohort 2	3.family	0.99		Cohort 2	3.family	0.9952
								Cohort 1	Control	100	49		Cohort 1	Control	100	350		Cohort 2	3.family	0.9952		Cohort 2	3.family	0.993
								Cohort 1	Control	0	0		Cohort 1	Control	0	0		Cohort 2	3.family	0.9798		Cohort 2	3.family	0.9936
								Cohort 1	Control	10	25		Cohort 1	Control	10	105		Cohort 2	3.family	0.9532		Cohort 2	3.family	0.9822
								Cohort 1	Control	20	25		Cohort 1	Control	20	162		Cohort 2	3.family	0.9878		Cohort 2	3.family	0.991
								Cohort 1	Control	30	25		Cohort 1	Control	30	196		Cohort 2	3.family	0.956		Cohort 2	3.family	0.9872
								Cohort 1	Control	40	26		Cohort 1	Control	40	204		Cohort 2	3.family	0.9996		Cohort 2	3.family	0.9906
								Cohort 1	Control	50	27		Cohort 1	Control	50	223		Cohort 2	3.family	0.9992		Cohort 2	3.family	0.9828
								Cohort 1	Control	60	27		Cohort 1	Control	60	226		Cohort 2	3.family	0.9948		Cohort 2	3.family	0.9976
								Cohort 1	Control	70	27		Cohort 1	Control	70	229		Cohort 2	3.family	0.9996		Cohort 2	3.family	0.986
								Cohort 1	Control	80	27		Cohort 1	Control	80	233		Cohort 2	3.family	0.9996		Cohort 2	3.family	0.9652
								Cohort 1	Control	90	27		Cohort 1	Control	90	234		Cohort 2	3.family	0.9994		Cohort 2	3.family	0.9914
								Cohort 1	Control	100	27		Cohort 1	Control	100	233		Cohort 2	3.family	0.9202		Cohort 2	3.family	0.9764
								Cohort 1	Control	0	0		Cohort 1	Control	0	0		Cohort 2	3.family	0.9998		Cohort 2	3.family	0.9992
								Cohort 1	Control	10	36		Cohort 1	Control	10	101		Cohort 2	3.family	0.9946		Cohort 2	3.family	0.9908
								Cohort 1	Control	20	49		Cohort 1	Control	20	138		Cohort 2	3.family	0.9112		Cohort 2	3.family	0.9844
								Cohort 1	Control	30	50		Cohort 1	Control	30	157		Cohort 2	3.family	1		Cohort 2	3.family	0.9878
								Cohort 1	Control	40	57		Cohort 1	Control	40	172		Cohort 2	3.family	0.9902		Cohort 2	3.family	0.9926
								Cohort 1	Control	50	59		Cohort 1	Control	50	182		Cohort 2	3.family	0.9934		Cohort 2	3.family	0.9904
								Cohort 1	Control	60	60		Cohort 1	Control	60	194		Cohort 2	3.family	0.9978		Cohort 2	3.family	0.9996
								Cohort 1	Control	70	59		Cohort 1	Control	70	199		Cohort 2	3.family	1		Cohort 2	3.family	0.9924
								Cohort 1	Control	80	60		Cohort 1	Control	80	202		Cohort 2	3.family	0.9566		Cohort 2	3.family	0.994
								Cohort 1	Control	90	60		Cohort 1	Control	90	202		Cohort 2	3.family	0.8718		Cohort 2	3.family	0.9886
								Cohort 1	Control	100	60		Cohort 1	Control	100	202		Cohort 2	3.family	0.9996		Cohort 2	3.family	0.9872
								Cohort 1	Control	0	0		Cohort 1	Control	0	0		Cohort 2	3.family	0.9992		Cohort 2	3.family	1
								Cohort 1	Control	10	28		Cohort 1	Control	10	102		Cohort 2	3.family	0.9998		Cohort 2	3.family	0.9954
								Cohort 1	Control	20	33		Cohort 1	Control	20	220		Cohort 1	4.genus	0.885138		Cohort 1	4.genus	0.995781
								Cohort 1	Control	30	33		Cohort 1	Control	30	306		Cohort 1	4.genus	0.822785		Cohort 1	4.genus	0.968589
								Cohort 1	Control	40	36		Cohort 1	Control	40	349		Cohort 1	4.genus	1		Cohort 1	4.genus	0.983591
								Cohort 1	Control	50	35		Cohort 1	Control	50	400		Cohort 1	4.genus	0.862166		Cohort 1	4.genus	0.951711
								Cohort 1	Control	60	37		Cohort 1	Control	60	438		Cohort 1	4.genus	0.789498		Cohort 1	4.genus	0.975152
								Cohort 1	Control	70	39		Cohort 1	Control	70	450		Cohort 1	4.genus	0.948898		Cohort 1	4.genus	0.978434
								Cohort 1	Control	80	39		Cohort 1	Control	80	465		Cohort 1	4.genus	0.979372		Cohort 1	4.genus	0.99203
								Cohort 1	Control	90	39		Cohort 1	Control	90	466		Cohort 1	4.genus	0.941397		Cohort 1	4.genus	0.971402
								Cohort 1	Control	100	39		Cohort 1	Control	100	467		Cohort 1	4.genus	0.858415		Cohort 1	4.genus	0.958744
								Cohort 1	Control	0	0		Cohort 1	Control	0	0		Cohort 1	4.genus	0.980309		Cohort 1	4.genus	0.950305
								Cohort 1	Control	10	18		Cohort 1	Control	10	111		Cohort 1	4.genus	0.866385		Cohort 1	4.genus	0.874824
								Cohort 1	Control	20	19		Cohort 1	Control	20	183		Cohort 1	4.genus	0.919831		Cohort 1	4.genus	0.997656
								Cohort 1	Control	30	19		Cohort 1	Control	30	219		Cohort 1	4.genus	0.974215		Cohort 1	4.genus	0.986873
								Cohort 1	Control	40	19		Cohort 1	Control	40	228		Cohort 1	4.genus	1		Cohort 1	4.genus	0.993905
								Cohort 1	Control	50	19		Cohort 1	Control	50	242		Cohort 1	4.genus	0.985935		Cohort 1	4.genus	0.984998
								Cohort 1	Control	60	19		Cohort 1	Control	60	246		Cohort 1	4.genus	0.969058		Cohort 1	4.genus	0.979372
								Cohort 1	Control	70	19		Cohort 1	Control	70	256		Cohort 1	4.genus	0.984529		Cohort 1	4.genus	0.971402
								Cohort 1	Control	80	19		Cohort 1	Control	80	255		Cohort 1	4.genus	0.997656		Cohort 1	4.genus	0.98406
								Cohort 1	Control	90	19		Cohort 1	Control	90	257		Cohort 1	4.genus	0.935302		Cohort 1	4.genus	0.983122
								Cohort 1	Control	100	19		Cohort 1	Control	100	257		Cohort 1	4.genus	0.948898		Cohort 1	4.genus	0.980778
								Cohort 1	Control	0	0		Cohort 1	Control	0	0		Cohort 1	4.genus	0.756681		Cohort 1	4.genus	0.986873
								Cohort 1	Control	10	24		Cohort 1	Control	10	94		Cohort 1	4.genus	0.75293		Cohort 1	4.genus	0.983122
								Cohort 1	Control	20	24		Cohort 1	Control	20	104		Cohort 1	4.genus	0.891233		Cohort 1	4.genus	0.970464
								Cohort 1	Control	30	24		Cohort 1	Control	30	113		Cohort 1	4.genus	0.921238		Cohort 1	4.genus	0.981247
								Cohort 1	Control	40	24		Cohort 1	Control	40	114		Cohort 1	4.genus	0.999531		Cohort 1	4.genus	0.929208
								Cohort 1	Control	50	24		Cohort 1	Control	50	122		Cohort 1	4.genus	0.946085		Cohort 1	4.genus	0.955931
								Cohort 1	Control	60	24		Cohort 1	Control	60	124		Cohort 1	4.genus	1		Cohort 1	4.genus	0.989686
								Cohort 1	Control	70	24		Cohort 1	Control	70	124		Cohort 1	4.genus	0.947023		Cohort 1	4.genus	0.970933
								Cohort 1	Control	80	24		Cohort 1	Control	80	124		Cohort 1	4.genus	0.671824		Cohort 1	4.genus	0.925926
								Cohort 1	Control	90	24		Cohort 1	Control	90	124		Cohort 1	4.genus	0.983591		Cohort 1	4.genus	0.986873
								Cohort 1	Control	100	24		Cohort 1	Control	100	124		Cohort 1	4.genus	0.908579		Cohort 1	4.genus	0.97609
								Cohort 1	Control	0	0		Cohort 1	Control	0	0		Cohort 1	4.genus	0.907173		Cohort 1	4.genus	0.959681
								Cohort 1	Control	10	65		Cohort 1	Control	10	77		Cohort 1	4.genus	0.916081		Cohort 1	4.genus	0.976559
								Cohort 1	Control	20	79		Cohort 1	Control	20	113		Cohort 1	4.genus	0.995312		Cohort 1	4.genus	0.977028
								Cohort 1	Control	30	87		Cohort 1	Control	30	134		Cohort 1	4.genus	0.985466		Cohort 1	4.genus	0.996718
								Cohort 1	Control	40	87		Cohort 1	Control	40	142		Cohort 1	4.genus	0.982654		Cohort 1	4.genus	0.949367
								Cohort 1	Control	50	88		Cohort 1	Control	50	152		Cohort 1	4.genus	0.999062		Cohort 1	4.genus	0.973746
								Cohort 1	Control	60	88		Cohort 1	Control	60	159		Cohort 1	4.genus	0.964369		Cohort 1	4.genus	0.995312
								Cohort 1	Control	70	89		Cohort 1	Control	70	161		Cohort 1	4.genus	0.999062		Cohort 1	4.genus	0.997187
								Cohort 1	Control	80	89		Cohort 1	Control	80	161		Cohort 1	4.genus	0.56165		Cohort 1	4.genus	0.992968
								Cohort 1	Control	90	89		Cohort 1	Control	90	162		Cohort 1	4.genus	0.914205		Cohort 1	4.genus	0.988279
								Cohort 1	Control	100	89		Cohort 1	Control	100	162		Cohort 1	4.genus	0.990155		Cohort 1	4.genus	0.981247
								Cohort 1	Control	0	0		Cohort 1	Control	0	0		Cohort 1	4.genus	0.996249		Cohort 1	4.genus	0.982185
								Cohort 1	Control	10	13		Cohort 1	Control	10	98		Cohort 1	4.genus	0.850914		Cohort 1	4.genus	0.961088
								Cohort 1	Control	20	16		Cohort 1	Control	20	141		Cohort 1	4.genus	0.999531		Cohort 1	4.genus	0.997187
								Cohort 1	Control	30	19		Cohort 1	Control	30	155		Cohort 1	4.genus	0.999531		Cohort 1	4.genus	0.988748
								Cohort 1	Control	40	20		Cohort 1	Control	40	164		Cohort 1	4.genus	0.75715		Cohort 1	4.genus	0.973746
								Cohort 1	Control	50	20		Cohort 1	Control	50	175		Cohort 1	4.genus	0.970464		Cohort 1	4.genus	0.981716
								Cohort 1	Control	60	20		Cohort 1	Control	60	174		Cohort 1	4.genus	0.990155		Cohort 1	4.genus	0.997187
								Cohort 1	Control	70	20		Cohort 1	Control	70	183		Cohort 1	4.genus	0.905298		Cohort 1	4.genus	0.993905
								Cohort 1	Control	80	20		Cohort 1	Control	80	183		Cohort 1	4.genus	0.947023		Cohort 1	4.genus	0.990155
								Cohort 1	Control	90	20		Cohort 1	Control	90	183		Cohort 1	4.genus	1		Cohort 1	4.genus	0.985935
								Cohort 1	Control	100	20		Cohort 1	Control	100	183		Cohort 1	4.genus	0.985466		Cohort 1	4.genus	0.966714
								Cohort 1	Control	0	0		Cohort 1	Control	0	0		Cohort 1	4.genus	0.862166		Cohort 1	4.genus	0.981716
								Cohort 1	Control	10	30		Cohort 1	Control	10	128		Cohort 1	4.genus	0.987342		Cohort 1	4.genus	0.980309
								Cohort 1	Control	20	36		Cohort 1	Control	20	177		Cohort 1	4.genus	0.971402		Cohort 1	4.genus	0.984529
								Cohort 1	Control	30	39		Cohort 1	Control	30	192		Cohort 1	4.genus	0.864979		Cohort 1	4.genus	0.953118
								Cohort 1	Control	40	39		Cohort 1	Control	40	202		Cohort 1	4.genus	0.903422		Cohort 1	4.genus	0.986404
								Cohort 1	Control	50	39		Cohort 1	Control	50	216		Cohort 1	4.genus	0.999062		Cohort 1	4.genus	0.995781
								Cohort 1	Control	60	39		Cohort 1	Control	60	217		Cohort 1	4.genus	0.981247		Cohort 1	4.genus	0.985935
								Cohort 1	Control	70	39		Cohort 1	Control	70	224		Cohort 1	4.genus	0.971871		Cohort 1	4.genus	0.997656
								Cohort 1	Control	80	39		Cohort 1	Control	80	224		Cohort 1	4.genus	0.866385		Cohort 1	4.genus	0.996249
								Cohort 1	Control	90	39		Cohort 1	Control	90	225		Cohort 1	4.genus	0.993436		Cohort 1	4.genus	0.939053
								Cohort 1	Control	100	39		Cohort 1	Control	100	225		Cohort 1	4.genus	0.993905		Cohort 1	4.genus	0.978434
								Cohort 1	Control	0	0		Cohort 1	Control	0	0		Cohort 1	4.genus	0.817628		Cohort 1	4.genus	0.964369
								Cohort 1	Control	10	10		Cohort 1	Control	10	79		Cohort 1	4.genus	0.945617		Cohort 1	4.genus	0.998125
								Cohort 1	Control	20	15		Cohort 1	Control	20	142		Cohort 1	4.genus	0.994374		Cohort 1	4.genus	0.987342
								Cohort 1	Control	30	19		Cohort 1	Control	30	195		Cohort 1	4.genus	0.968589		Cohort 1	4.genus	0.993436
								Cohort 1	Control	40	18		Cohort 1	Control	40	210		Cohort 1	4.genus	0.991561		Cohort 1	4.genus	0.969058
								Cohort 1	Control	50	19		Cohort 1	Control	50	237		Cohort 1	4.genus	0.984529		Cohort 1	4.genus	0.982185
								Cohort 1	Control	60	19		Cohort 1	Control	60	267		Cohort 1	4.genus	0.96015		Cohort 1	4.genus	0.988279
								Cohort 1	Control	70	19		Cohort 1	Control	70	278		Cohort 1	4.genus	0.795593		Cohort 1	4.genus	0.982654
								Cohort 1	Control	80	19		Cohort 1	Control	80	279		Cohort 1	4.genus	0.715424		Cohort 1	4.genus	0.969995
								Cohort 1	Control	90	19		Cohort 1	Control	90	282		Cohort 1	4.genus	0.983122		Cohort 1	4.genus	0.988279
								Cohort 1	Control	100	19		Cohort 1	Control	100	282		Cohort 1	4.genus	0.958275		Cohort 1	4.genus	0.987342
								Cohort 1	Control	0	0		Cohort 1	Control	0	0		Cohort 1	4.genus	0.956868		Cohort 1	4.genus	0.994374
								Cohort 1	Control	10	41		Cohort 1	Control	10	78		Cohort 1	4.genus	1		Cohort 1	4.genus	0.991561
								Cohort 1	Control	20	44		Cohort 1	Control	20	120		Cohort 1	4.genus	0.887014		Cohort 1	4.genus	0.981716
								Cohort 1	Control	30	45		Cohort 1	Control	30	147		Cohort 1	4.genus	0.988279		Cohort 1	4.genus	0.980778
								Cohort 1	Control	40	47		Cohort 1	Control	40	159		Cohort 1	4.genus	0.919831		Cohort 1	4.genus	0.964838
								Cohort 1	Control	50	47		Cohort 1	Control	50	167		Cohort 1	4.genus	0.997187		Cohort 1	4.genus	0.982185
								Cohort 1	Control	60	47		Cohort 1	Control	60	173		Cohort 1	4.genus	0.600094		Cohort 1	4.genus	0.991561
								Cohort 1	Control	70	47		Cohort 1	Control	70	176		Cohort 1	4.genus	0.947023		Cohort 1	4.genus	0.99203
								Cohort 1	Control	80	47		Cohort 1	Control	80	177		Cohort 1	4.genus	0.994843		Cohort 1	4.genus	0.998594
								Cohort 1	Control	90	47		Cohort 1	Control	90	178		Cohort 1	4.genus	0.996249		Cohort 1	4.genus	0.975152
								Cohort 1	Control	100	47		Cohort 1	Control	100	178		Cohort 1	4.genus	0.916081		Cohort 1	4.genus	0.968589
								Cohort 1	Control	0	0		Cohort 1	Control	0	0		Cohort 1	4.genus	0.988279		Cohort 1	4.genus	0.962963
								Cohort 1	Control	10	40		Cohort 1	Control	10	128		Cohort 1	4.genus	0.955931		Cohort 1	4.genus	0.962963
								Cohort 1	Control	20	56		Cohort 1	Control	20	166		Cohort 1	4.genus	0.952649		Cohort 1	4.genus	0.994843
								Cohort 1	Control	30	67		Cohort 1	Control	30	182		Cohort 1	4.genus	0.997656		Cohort 1	4.genus	0.994843
								Cohort 1	Control	40	71		Cohort 1	Control	40	188		Cohort 1	4.genus	0.992968		Cohort 1	4.genus	0.953118
								Cohort 1	Control	50	73		Cohort 1	Control	50	193		Cohort 1	4.genus	0.993436		Cohort 1	4.genus	0.963901
								Cohort 1	Control	60	74		Cohort 1	Control	60	201		Cohort 1	4.genus	0.977496		Cohort 1	4.genus	0.990624
								Cohort 1	Control	70	76		Cohort 1	Control	70	205		Cohort 1	4.genus	0.991092		Cohort 1	4.genus	0.988748
								Cohort 1	Control	80	76		Cohort 1	Control	80	207		Cohort 1	4.genus	0.996249		Cohort 1	4.genus	0.988279
								Cohort 1	Control	90	76		Cohort 1	Control	90	207		Cohort 1	4.genus	0.956399		Cohort 1	4.genus	0.958275
								Cohort 1	Control	100	76		Cohort 1	Control	100	207		Cohort 1	4.genus	0.972339		Cohort 1	4.genus	0.973277
								Cohort 1	Control	0	0		Cohort 1	Control	0	0		Cohort 1	4.genus	0.98406		Cohort 1	4.genus	0.977028
								Cohort 1	Control	10	41		Cohort 1	Control	10	81		Cohort 1	4.genus	0.919362		Cohort 1	4.genus	0.984998
								Cohort 1	Control	20	43		Cohort 1	Control	20	100		Cohort 1	4.genus	0.917956		Cohort 1	4.genus	0.962025
								Cohort 1	Control	30	44		Cohort 1	Control	30	115		Cohort 1	4.genus	0.998125		Cohort 1	4.genus	0.954524
								Cohort 1	Control	40	44		Cohort 1	Control	40	120		Cohort 1	4.genus	0.990155		Cohort 1	4.genus	0.988279
								Cohort 1	Control	50	44		Cohort 1	Control	50	123		Cohort 1	4.genus	0.948898		Cohort 1	4.genus	0.961088
								Cohort 1	Control	60	44		Cohort 1	Control	60	127		Cohort 1	4.genus	0.882325		Cohort 1	4.genus	0.984529
								Cohort 1	Control	70	44		Cohort 1	Control	70	129		Cohort 1	4.genus	1		Cohort 1	4.genus	0.982654
								Cohort 1	Control	80	44		Cohort 1	Control	80	130		Cohort 1	4.genus	0.272855		Cohort 1	4.genus	0.969058
								Cohort 1	Control	90	44		Cohort 1	Control	90	130		Cohort 1	4.genus	0.994843		Cohort 1	4.genus	0.966714
								Cohort 1	Control	100	44		Cohort 1	Control	100	130		Cohort 1	4.genus	0.997187		Cohort 1	4.genus	0.982654
								Cohort 1	Control	0	0		Cohort 1	Control	0	0		Cohort 1	4.genus	0.882325		Cohort 1	4.genus	0.967182
								Cohort 1	Control	10	37		Cohort 1	Control	10	103		Cohort 1	4.genus	0.967182		Cohort 1	4.genus	0.969995
								Cohort 1	Control	20	48		Cohort 1	Control	20	191		Cohort 1	4.genus	0.999531		Cohort 1	4.genus	0.98406
								Cohort 1	Control	30	50		Cohort 1	Control	30	241		Cohort 1	4.genus	0.995781		Cohort 1	4.genus	0.987342
								Cohort 1	Control	40	50		Cohort 1	Control	40	265		Cohort 1	4.genus	0.983122		Cohort 1	4.genus	0.979841
								Cohort 1	Control	50	52		Cohort 1	Control	50	295		Cohort 1	4.genus	0.958275		Cohort 1	4.genus	0.994843
								Cohort 1	Control	60	51		Cohort 1	Control	60	308		Cohort 1	4.genus	0.851383		Cohort 1	4.genus	0.962963
								Cohort 1	Control	70	52		Cohort 1	Control	70	323		Cohort 1	4.genus	0.893577		Cohort 1	4.genus	0.997656
								Cohort 1	Control	80	52		Cohort 1	Control	80	324		Cohort 1	4.genus	0.973277		Cohort 1	4.genus	0.981716
								Cohort 1	Control	90	52		Cohort 1	Control	90	325		Cohort 1	4.genus	0.973746		Cohort 1	4.genus	0.985466
								Cohort 1	Control	100	52		Cohort 1	Control	100	325		Cohort 1	4.genus	0.992499		Cohort 1	4.genus	0.982185
								Cohort 1	NPC	0	0		Cohort 1	NPC	0	0		Cohort 1	4.genus	0.997656		Cohort 1	4.genus	0.937647
								Cohort 1	NPC	10	26		Cohort 1	NPC	10	94		Cohort 1	4.genus	0.574308		Cohort 1	4.genus	0.991092
								Cohort 1	NPC	20	26		Cohort 1	NPC	20	166		Cohort 1	4.genus	1		Cohort 1	4.genus	0.980778
								Cohort 1	NPC	30	27		Cohort 1	NPC	30	190		Cohort 1	4.genus	0.984998		Cohort 1	4.genus	0.992968
								Cohort 1	NPC	40	27		Cohort 1	NPC	40	204		Cohort 1	4.genus	0.997656		Cohort 1	4.genus	0.969058
								Cohort 1	NPC	50	27		Cohort 1	NPC	50	212		Cohort 1	4.genus	0.948898		Cohort 1	4.genus	0.96812
								Cohort 1	NPC	60	27		Cohort 1	NPC	60	222		Cohort 1	4.genus	0.96015		Cohort 1	4.genus	0.973746
								Cohort 1	NPC	70	27		Cohort 1	NPC	70	223		Cohort 1	4.genus	0.999531		Cohort 1	4.genus	0.987342
								Cohort 1	NPC	80	27		Cohort 1	NPC	80	225		Cohort 1	4.genus	0.843413		Cohort 1	4.genus	0.989217
								Cohort 1	NPC	90	27		Cohort 1	NPC	90	226		Cohort 1	4.genus	0.988279		Cohort 1	4.genus	1
								Cohort 1	NPC	100	27		Cohort 1	NPC	100	226		Cohort 1	4.genus	0.948429		Cohort 1	4.genus	0.993436
								Cohort 1	NPC	0	0		Cohort 1	NPC	0	0		Cohort 1	4.genus	0.955462		Cohort 1	4.genus	0.982654
								Cohort 1	NPC	10	22		Cohort 1	NPC	10	107		Cohort 1	4.genus	0.940928		Cohort 1	4.genus	0.994374
								Cohort 1	NPC	20	25		Cohort 1	NPC	20	182		Cohort 1	4.genus	0.918425		Cohort 1	4.genus	0.987811
								Cohort 1	NPC	30	27		Cohort 1	NPC	30	232		Cohort 1	4.genus	0.793718		Cohort 1	4.genus	0.99203
								Cohort 1	NPC	40	27		Cohort 1	NPC	40	259		Cohort 1	4.genus	0.967182		Cohort 1	4.genus	0.986873
								Cohort 1	NPC	50	27		Cohort 1	NPC	50	294		Cohort 1	4.genus	0.996718		Cohort 1	4.genus	0.975621
								Cohort 1	NPC	60	27		Cohort 1	NPC	60	317		Cohort 1	4.genus	0.985935		Cohort 1	4.genus	0.995312
								Cohort 1	NPC	70	27		Cohort 1	NPC	70	333		Cohort 1	4.genus	0.976559		Cohort 1	4.genus	0.973277
								Cohort 1	NPC	80	27		Cohort 1	NPC	80	339		Cohort 1	4.genus	0.991561		Cohort 1	4.genus	0.987811
								Cohort 1	NPC	90	27		Cohort 1	NPC	90	342		Cohort 1	4.genus	0.995312		Cohort 1	4.genus	1
								Cohort 1	NPC	100	27		Cohort 1	NPC	100	342		Cohort 1	4.genus	0.904829		Cohort 1	4.genus	0.986873
								Cohort 1	NPC	0	0		Cohort 1	NPC	0	0		Cohort 1	4.genus	1		Cohort 1	4.genus	0.998125
								Cohort 1	NPC	10	104		Cohort 1	NPC	10	84		Cohort 1	4.genus	0.999062		Cohort 1	4.genus	0.989217
								Cohort 1	NPC	20	133		Cohort 1	NPC	20	100		Cohort 1	4.genus	0.987811		Cohort 1	4.genus	0.999531
								Cohort 1	NPC	30	145		Cohort 1	NPC	30	101		Cohort 1	4.genus	0.92827		Cohort 1	4.genus	0.978434
								Cohort 1	NPC	40	148		Cohort 1	NPC	40	102		Cohort 1	4.genus	0.943272		Cohort 1	4.genus	0.951242
								Cohort 1	NPC	50	152		Cohort 1	NPC	50	102		Cohort 1	4.genus	0.982654		Cohort 1	4.genus	0.984529
								Cohort 1	NPC	60	155		Cohort 1	NPC	60	103		Cohort 1	4.genus	0.622128		Cohort 1	4.genus	0.994843
								Cohort 1	NPC	70	154		Cohort 1	NPC	70	103		Cohort 1	4.genus	0.995312		Cohort 1	4.genus	0.991092
								Cohort 1	NPC	80	155		Cohort 1	NPC	80	103		Cohort 1	4.genus	0.992499		Cohort 1	4.genus	0.993905
								Cohort 1	NPC	90	155		Cohort 1	NPC	90	103		Cohort 1	4.genus	0.993436		Cohort 1	4.genus	0.969058
								Cohort 1	NPC	100	155		Cohort 1	NPC	100	103		Cohort 1	4.genus	0.991561		Cohort 1	4.genus	0.93624
								Cohort 1	NPC	0	0		Cohort 1	NPC	0	0		Cohort 1	4.genus	0.973277		Cohort 1	4.genus	0.971871
								Cohort 1	NPC	10	18		Cohort 1	NPC	10	75		Cohort 1	4.genus	0.976559		Cohort 1	4.genus	0.990155
								Cohort 1	NPC	20	20		Cohort 1	NPC	20	141		Cohort 1	4.genus	0.934365		Cohort 1	4.genus	0.942335
								Cohort 1	NPC	30	22		Cohort 1	NPC	30	178		Cohort 1	4.genus	0.872011		Cohort 1	4.genus	0.982654
								Cohort 1	NPC	40	22		Cohort 1	NPC	40	196		Cohort 2	4.genus	0.9964		Cohort 2	4.genus	0.9892
								Cohort 1	NPC	50	22		Cohort 1	NPC	50	214		Cohort 2	4.genus	0.6864		Cohort 2	4.genus	0.9588
								Cohort 1	NPC	60	22		Cohort 1	NPC	60	223		Cohort 2	4.genus	0.9876		Cohort 2	4.genus	0.9446
								Cohort 1	NPC	70	22		Cohort 1	NPC	70	233		Cohort 2	4.genus	0.8962		Cohort 2	4.genus	0.987
								Cohort 1	NPC	80	22		Cohort 1	NPC	80	234		Cohort 2	4.genus	0.9938		Cohort 2	4.genus	0.9558
								Cohort 1	NPC	90	22		Cohort 1	NPC	90	235		Cohort 2	4.genus	0.946		Cohort 2	4.genus	0.9782
								Cohort 1	NPC	100	22		Cohort 1	NPC	100	235		Cohort 2	4.genus	0.9252		Cohort 2	4.genus	0.9798
								Cohort 1	NPC	0	0		Cohort 1	NPC	0	0		Cohort 2	4.genus	0.9644		Cohort 2	4.genus	0.9832
								Cohort 1	NPC	10	21		Cohort 1	NPC	10	100		Cohort 2	4.genus	0.9974		Cohort 2	4.genus	0.9562
								Cohort 1	NPC	20	22		Cohort 1	NPC	20	141		Cohort 2	4.genus	0.5478		Cohort 2	4.genus	0.9574
								Cohort 1	NPC	30	24		Cohort 1	NPC	30	151		Cohort 2	4.genus	0.93		Cohort 2	4.genus	0.9794
								Cohort 1	NPC	40	25		Cohort 1	NPC	40	154		Cohort 2	4.genus	0.997		Cohort 2	4.genus	0.8992
								Cohort 1	NPC	50	24		Cohort 1	NPC	50	156		Cohort 2	4.genus	0.9638		Cohort 2	4.genus	0.97
								Cohort 1	NPC	60	26		Cohort 1	NPC	60	162		Cohort 2	4.genus	0.9854		Cohort 2	4.genus	0.9846
								Cohort 1	NPC	70	26		Cohort 1	NPC	70	160		Cohort 2	4.genus	1		Cohort 2	4.genus	0.9754
								Cohort 1	NPC	80	26		Cohort 1	NPC	80	162		Cohort 2	4.genus	0.9688		Cohort 2	4.genus	0.9894
								Cohort 1	NPC	90	26		Cohort 1	NPC	90	162		Cohort 2	4.genus	0.9568		Cohort 2	4.genus	0.9772
								Cohort 1	NPC	100	26		Cohort 1	NPC	100	162		Cohort 2	4.genus	0.9914		Cohort 2	4.genus	0.9768
								Cohort 1	NPC	0	0		Cohort 1	NPC	0	0		Cohort 2	4.genus	0.8284		Cohort 2	4.genus	0.9812
								Cohort 1	NPC	10	22		Cohort 1	NPC	10	107		Cohort 2	4.genus	0.9856		Cohort 2	4.genus	0.969
								Cohort 1	NPC	20	25		Cohort 1	NPC	20	185		Cohort 2	4.genus	0.941		Cohort 2	4.genus	0.9784
								Cohort 1	NPC	30	27		Cohort 1	NPC	30	227		Cohort 2	4.genus	0.7786		Cohort 2	4.genus	0.9674
								Cohort 1	NPC	40	29		Cohort 1	NPC	40	252		Cohort 2	4.genus	0.6824		Cohort 2	4.genus	0.9518
								Cohort 1	NPC	50	29		Cohort 1	NPC	50	275		Cohort 2	4.genus	0.9972		Cohort 2	4.genus	0.9908
								Cohort 1	NPC	60	29		Cohort 1	NPC	60	294		Cohort 2	4.genus	0.9332		Cohort 2	4.genus	0.9828
								Cohort 1	NPC	70	29		Cohort 1	NPC	70	303		Cohort 2	4.genus	0.9906		Cohort 2	4.genus	0.9618
								Cohort 1	NPC	80	29		Cohort 1	NPC	80	306		Cohort 2	4.genus	0.9422		Cohort 2	4.genus	0.9778
								Cohort 1	NPC	90	29		Cohort 1	NPC	90	304		Cohort 2	4.genus	0.897		Cohort 2	4.genus	0.9818
								Cohort 1	NPC	100	29		Cohort 1	NPC	100	306		Cohort 2	4.genus	0.989		Cohort 2	4.genus	0.9916
								Cohort 1	NPC	0	0		Cohort 1	NPC	0	0		Cohort 2	4.genus	0.9898		Cohort 2	4.genus	0.9602
								Cohort 1	NPC	10	17		Cohort 1	NPC	10	125		Cohort 2	4.genus	0.9824		Cohort 2	4.genus	0.9852
								Cohort 1	NPC	20	18		Cohort 1	NPC	20	200		Cohort 2	4.genus	0.954		Cohort 2	4.genus	0.975
								Cohort 1	NPC	30	18		Cohort 1	NPC	30	227		Cohort 2	4.genus	0.9714		Cohort 2	4.genus	0.9716
								Cohort 1	NPC	40	18		Cohort 1	NPC	40	241		Cohort 2	4.genus	0.857		Cohort 2	4.genus	0.937
								Cohort 1	NPC	50	18		Cohort 1	NPC	50	247		Cohort 2	4.genus	0.956		Cohort 2	4.genus	0.9558
								Cohort 1	NPC	60	18		Cohort 1	NPC	60	256		Cohort 2	4.genus	0.9406		Cohort 2	4.genus	0.9554
								Cohort 1	NPC	70	18		Cohort 1	NPC	70	261		Cohort 2	4.genus	0.9656		Cohort 2	4.genus	0.991
								Cohort 1	NPC	80	18		Cohort 1	NPC	80	261		Cohort 2	4.genus	0.9524		Cohort 2	4.genus	0.9898
								Cohort 1	NPC	90	18		Cohort 1	NPC	90	262		Cohort 2	4.genus	0.9598		Cohort 2	4.genus	0.981
								Cohort 1	NPC	100	18		Cohort 1	NPC	100	262		Cohort 2	4.genus	0.9794		Cohort 2	4.genus	0.983
								Cohort 1	Control	0	0		Cohort 1	Control	0	0		Cohort 2	4.genus	0.9688		Cohort 2	4.genus	0.9684
								Cohort 1	Control	10	34		Cohort 1	Control	10	103		Cohort 2	4.genus	0.9344		Cohort 2	4.genus	0.9802
								Cohort 1	Control	20	40		Cohort 1	Control	20	167		Cohort 2	4.genus	0.9884		Cohort 2	4.genus	0.968
								Cohort 1	Control	30	39		Cohort 1	Control	30	218		Cohort 2	4.genus	0.8666		Cohort 2	4.genus	0.9846
								Cohort 1	Control	40	40		Cohort 1	Control	40	244		Cohort 2	4.genus	0.994		Cohort 2	4.genus	0.954
								Cohort 1	Control	50	40		Cohort 1	Control	50	266		Cohort 2	4.genus	0.9442		Cohort 2	4.genus	0.9834
								Cohort 1	Control	60	41		Cohort 1	Control	60	278		Cohort 2	4.genus	0.9892		Cohort 2	4.genus	0.9872
								Cohort 1	Control	70	41		Cohort 1	Control	70	291		Cohort 2	4.genus	0.9304		Cohort 2	4.genus	0.9698
								Cohort 1	Control	80	41		Cohort 1	Control	80	294		Cohort 2	4.genus	0.8706		Cohort 2	4.genus	0.9856
								Cohort 1	Control	90	41		Cohort 1	Control	90	294		Cohort 2	4.genus	0.9602		Cohort 2	4.genus	0.967
								Cohort 1	Control	100	41		Cohort 1	Control	100	295		Cohort 2	4.genus	0.9646		Cohort 2	4.genus	0.8936
								Cohort 1	NPC	0	0		Cohort 1	NPC	0	0		Cohort 2	4.genus	0.9706		Cohort 2	4.genus	0.9658
								Cohort 1	NPC	10	28		Cohort 1	NPC	10	84		Cohort 2	4.genus	0.9976		Cohort 2	4.genus	0.9782
								Cohort 1	NPC	20	31		Cohort 1	NPC	20	123		Cohort 2	4.genus	0.937		Cohort 2	4.genus	0.9756
								Cohort 1	NPC	30	31		Cohort 1	NPC	30	142		Cohort 2	4.genus	0.984		Cohort 2	4.genus	0.9606
								Cohort 1	NPC	40	31		Cohort 1	NPC	40	151		Cohort 2	4.genus	0.9838		Cohort 2	4.genus	0.9002
								Cohort 1	NPC	50	31		Cohort 1	NPC	50	164		Cohort 2	4.genus	0.9982		Cohort 2	4.genus	0.9894
								Cohort 1	NPC	60	31		Cohort 1	NPC	60	169		Cohort 2	4.genus	0.9588		Cohort 2	4.genus	0.9648
								Cohort 1	NPC	70	31		Cohort 1	NPC	70	176		Cohort 2	4.genus	0.9992		Cohort 2	4.genus	0.991
								Cohort 1	NPC	80	31		Cohort 1	NPC	80	177		Cohort 2	4.genus	0.9528		Cohort 2	4.genus	0.9572
								Cohort 1	NPC	90	31		Cohort 1	NPC	90	177		Cohort 2	4.genus	0.943		Cohort 2	4.genus	0.951
								Cohort 1	NPC	100	31		Cohort 1	NPC	100	177		Cohort 2	4.genus	0.9832		Cohort 2	4.genus	0.9718
								Cohort 1	NPC	0	0		Cohort 1	NPC	0	0		Cohort 2	4.genus	0.928		Cohort 2	4.genus	0.9916
								Cohort 1	NPC	10	31		Cohort 1	NPC	10	83		Cohort 2	4.genus	0.9764		Cohort 2	4.genus	0.9888
								Cohort 1	NPC	20	32		Cohort 1	NPC	20	112		Cohort 2	4.genus	0.8008		Cohort 2	4.genus	0.9812
								Cohort 1	NPC	30	32		Cohort 1	NPC	30	123		Cohort 2	4.genus	0.949		Cohort 2	4.genus	0.993
								Cohort 1	NPC	40	33		Cohort 1	NPC	40	130		Cohort 2	4.genus	0.894		Cohort 2	4.genus	0.964
								Cohort 1	NPC	50	35		Cohort 1	NPC	50	135		Cohort 2	4.genus	0.9364		Cohort 2	4.genus	0.9794
								Cohort 1	NPC	60	35		Cohort 1	NPC	60	138		Cohort 2	4.genus	0.9442		Cohort 2	4.genus	0.9996
								Cohort 1	NPC	70	36		Cohort 1	NPC	70	140		Cohort 2	4.genus	0.9		Cohort 2	4.genus	0.9824
								Cohort 1	NPC	80	36		Cohort 1	NPC	80	140		Cohort 2	4.genus	0.9934		Cohort 2	4.genus	0.9956
								Cohort 1	NPC	90	36		Cohort 1	NPC	90	140		Cohort 2	4.genus	0.9768		Cohort 2	4.genus	0.9832
								Cohort 1	NPC	100	36		Cohort 1	NPC	100	140		Cohort 2	4.genus	0.9676		Cohort 2	4.genus	0.9764
								Cohort 1	NPC	0	0		Cohort 1	NPC	0	0		Cohort 2	4.genus	0.9208		Cohort 2	4.genus	0.9714
								Cohort 1	NPC	10	41		Cohort 1	NPC	10	143		Cohort 2	4.genus	0.7816		Cohort 2	4.genus	0.9984
								Cohort 1	NPC	20	47		Cohort 1	NPC	20	247		Cohort 2	4.genus	0.9438		Cohort 2	4.genus	0.9782
								Cohort 1	NPC	30	47		Cohort 1	NPC	30	301		Cohort 2	4.genus	0.9516		Cohort 2	4.genus	0.986
								Cohort 1	NPC	40	47		Cohort 1	NPC	40	325		Cohort 2	4.genus	0.8884		Cohort 2	4.genus	0.975
								Cohort 1	NPC	50	49		Cohort 1	NPC	50	367		Cohort 2	4.genus	0.9996		Cohort 2	4.genus	0.9924
								Cohort 1	NPC	60	49		Cohort 1	NPC	60	392		Cohort 2	4.genus	0.988		Cohort 2	4.genus	0.984
								Cohort 1	NPC	70	49		Cohort 1	NPC	70	393		Cohort 2	4.genus	0.9802		Cohort 2	4.genus	0.9778
								Cohort 1	NPC	80	49		Cohort 1	NPC	80	400		Cohort 2	4.genus	0.9652		Cohort 2	4.genus	0.971
								Cohort 1	NPC	90	49		Cohort 1	NPC	90	402		Cohort 2	4.genus	0.9742		Cohort 2	4.genus	0.9528
								Cohort 1	NPC	100	49		Cohort 1	NPC	100	403		Cohort 2	4.genus	0.988		Cohort 2	4.genus	0.997
								Cohort 1	NPC	0	0		Cohort 1	NPC	0	0		Cohort 2	4.genus	0.9678		Cohort 2	4.genus	0.9834
								Cohort 1	NPC	10	36		Cohort 1	NPC	10	89		Cohort 2	4.genus	0.942		Cohort 2	4.genus	0.977
								Cohort 1	NPC	20	39		Cohort 1	NPC	20	130		Cohort 2	4.genus	0.9776		Cohort 2	4.genus	0.9548
								Cohort 1	NPC	30	40		Cohort 1	NPC	30	146		Cohort 2	4.genus	0.9962		Cohort 2	4.genus	0.9934
								Cohort 1	NPC	40	41		Cohort 1	NPC	40	157		Cohort 2	4.genus	0.977		Cohort 2	4.genus	0.9964
								Cohort 1	NPC	50	42		Cohort 1	NPC	50	160		Cohort 2	4.genus	0.958		Cohort 2	4.genus	0.9806
								Cohort 1	NPC	60	42		Cohort 1	NPC	60	166		Cohort 2	4.genus	0.9564		Cohort 2	4.genus	0.9876
								Cohort 1	NPC	70	43		Cohort 1	NPC	70	167		Cohort 2	4.genus	0.9006		Cohort 2	4.genus	0.9726
								Cohort 1	NPC	80	44		Cohort 1	NPC	80	168		Cohort 2	4.genus	0.9798		Cohort 2	4.genus	0.9828
								Cohort 1	NPC	90	44		Cohort 1	NPC	90	169		Cohort 2	4.genus	0.9024		Cohort 2	4.genus	0.9726
								Cohort 1	NPC	100	44		Cohort 1	NPC	100	169		Cohort 2	4.genus	0.8462		Cohort 2	4.genus	0.9766
								Cohort 1	NPC	0	0		Cohort 1	NPC	0	0		Cohort 2	4.genus	0.9422		Cohort 2	4.genus	0.9736
								Cohort 1	NPC	10	28		Cohort 1	NPC	10	133		Cohort 2	4.genus	0.999		Cohort 2	4.genus	0.982
								Cohort 1	NPC	20	31		Cohort 1	NPC	20	223		Cohort 2	4.genus	0.9892		Cohort 2	4.genus	0.9654
								Cohort 1	NPC	30	31		Cohort 1	NPC	30	263		Cohort 2	4.genus	0.9888		Cohort 2	4.genus	0.9964
								Cohort 1	NPC	40	31		Cohort 1	NPC	40	295		Cohort 2	4.genus	0.9342		Cohort 2	4.genus	0.98
								Cohort 1	NPC	50	31		Cohort 1	NPC	50	307		Cohort 2	4.genus	0.9338		Cohort 2	4.genus	0.9586
								Cohort 1	NPC	60	31		Cohort 1	NPC	60	327		Cohort 2	4.genus	0.9248		Cohort 2	4.genus	0.987
								Cohort 1	NPC	70	31		Cohort 1	NPC	70	339		Cohort 2	4.genus	0.8924		Cohort 2	4.genus	0.96
								Cohort 1	NPC	80	31		Cohort 1	NPC	80	340		Cohort 2	4.genus	0.9144		Cohort 2	4.genus	0.8898
								Cohort 1	NPC	90	31		Cohort 1	NPC	90	342		Cohort 2	4.genus	0.9732		Cohort 2	4.genus	0.9686
								Cohort 1	NPC	100	31		Cohort 1	NPC	100	342		Cohort 2	4.genus	0.904		Cohort 2	4.genus	0.979
								Cohort 1	NPC	0	0		Cohort 1	NPC	0	0		Cohort 2	4.genus	0.9924		Cohort 2	4.genus	0.9782
								Cohort 1	NPC	10	26		Cohort 1	NPC	10	100		Cohort 2	4.genus	0.9286		Cohort 2	4.genus	0.9842
								Cohort 1	NPC	20	31		Cohort 1	NPC	20	169		Cohort 2	4.genus	0.9904		Cohort 2	4.genus	0.9816
								Cohort 1	NPC	30	34		Cohort 1	NPC	30	203		Cohort 2	4.genus	0.8576		Cohort 2	4.genus	0.9378
								Cohort 1	NPC	40	35		Cohort 1	NPC	40	214		Cohort 2	4.genus	0.998		Cohort 2	4.genus	0.9664
								Cohort 1	NPC	50	37		Cohort 1	NPC	50	233		Cohort 2	4.genus	0.9048		Cohort 2	4.genus	0.9916
								Cohort 1	NPC	60	39		Cohort 1	NPC	60	251		Cohort 2	4.genus	0.8646		Cohort 2	4.genus	0.9784
								Cohort 1	NPC	70	41		Cohort 1	NPC	70	254		Cohort 2	4.genus	0.9862		Cohort 2	4.genus	0.977
								Cohort 1	NPC	80	41		Cohort 1	NPC	80	257		Cohort 2	4.genus	0.9928		Cohort 2	4.genus	0.9902
								Cohort 1	NPC	90	41		Cohort 1	NPC	90	258		Cohort 2	4.genus	0.998		Cohort 2	4.genus	0.9854
								Cohort 1	NPC	100	41		Cohort 1	NPC	100	258		Cohort 1	5.species	0.817628		Cohort 1	5.species	0.830286
								Cohort 1	NPC	0	0		Cohort 1	NPC	0	0		Cohort 1	5.species	0.74496		Cohort 1	5.species	0.807782
								Cohort 1	NPC	10	51		Cohort 1	NPC	10	109		Cohort 1	5.species	0.998125		Cohort 1	5.species	0.674168
								Cohort 1	NPC	20	60		Cohort 1	NPC	20	213		Cohort 1	5.species	0.861697		Cohort 1	5.species	0.810127
								Cohort 1	NPC	30	64		Cohort 1	NPC	30	285		Cohort 1	5.species	0.722457		Cohort 1	5.species	0.739334
								Cohort 1	NPC	40	66		Cohort 1	NPC	40	313		Cohort 1	5.species	0.875293		Cohort 1	5.species	0.798406
								Cohort 1	NPC	50	66		Cohort 1	NPC	50	344		Cohort 1	5.species	0.793249		Cohort 1	5.species	0.758087
								Cohort 1	NPC	60	71		Cohort 1	NPC	60	360		Cohort 1	5.species	0.930145		Cohort 1	5.species	0.892171
								Cohort 1	NPC	70	71		Cohort 1	NPC	70	373		Cohort 1	5.species	0.796062		Cohort 1	5.species	0.861697
								Cohort 1	NPC	80	71		Cohort 1	NPC	80	376		Cohort 1	5.species	0.954524		Cohort 1	5.species	0.787623
								Cohort 1	NPC	90	71		Cohort 1	NPC	90	378		Cohort 1	5.species	0.82888		Cohort 1	5.species	0.759025
								Cohort 1	NPC	100	71		Cohort 1	NPC	100	378		Cohort 1	5.species	0.580403		Cohort 1	5.species	0.704173
								Cohort 1	NPC	0	0		Cohort 1	NPC	0	0		Cohort 1	5.species	0.933427		Cohort 1	5.species	0.764182
								Cohort 1	NPC	10	16		Cohort 1	NPC	10	120		Cohort 1	5.species	0.997656		Cohort 1	5.species	0.828411
								Cohort 1	NPC	20	20		Cohort 1	NPC	20	198		Cohort 1	5.species	0.985466		Cohort 1	5.species	0.873418
								Cohort 1	NPC	30	23		Cohort 1	NPC	30	227		Cohort 1	5.species	0.940928		Cohort 1	5.species	0.789498
								Cohort 1	NPC	40	24		Cohort 1	NPC	40	239		Cohort 1	5.species	0.962025		Cohort 1	5.species	0.707923
								Cohort 1	NPC	50	24		Cohort 1	NPC	50	246		Cohort 1	5.species	0.77684		Cohort 1	5.species	0.796531
								Cohort 1	NPC	60	24		Cohort 1	NPC	60	262		Cohort 1	5.species	0.844351		Cohort 1	5.species	0.830286
								Cohort 1	NPC	70	24		Cohort 1	NPC	70	269		Cohort 1	5.species	0.842944		Cohort 1	5.species	0.755274
								Cohort 1	NPC	80	24		Cohort 1	NPC	80	271		Cohort 1	5.species	0.733708		Cohort 1	5.species	0.839662
								Cohort 1	NPC	90	24		Cohort 1	NPC	90	273		Cohort 1	5.species	0.750117		Cohort 1	5.species	0.852789
								Cohort 1	NPC	100	24		Cohort 1	NPC	100	273		Cohort 1	5.species	0.891233		Cohort 1	5.species	0.80075
								Cohort 1	NPC	0	0		Cohort 1	NPC	0	0		Cohort 1	5.species	0.90436		Cohort 1	5.species	0.790436
								Cohort 1	NPC	10	11		Cohort 1	NPC	10	101		Cohort 1	5.species	0.999531		Cohort 1	5.species	0.725738
								Cohort 1	NPC	20	13		Cohort 1	NPC	20	158		Cohort 1	5.species	0.941866		Cohort 1	5.species	0.864979
								Cohort 1	NPC	30	13		Cohort 1	NPC	30	186		Cohort 1	5.species	0.956868		Cohort 1	5.species	0.835912
								Cohort 1	NPC	40	13		Cohort 1	NPC	40	199		Cohort 1	5.species	0.931552		Cohort 1	5.species	0.81669
								Cohort 1	NPC	50	14		Cohort 1	NPC	50	210		Cohort 1	5.species	0.663385		Cohort 1	5.species	0.652602
								Cohort 1	NPC	60	13		Cohort 1	NPC	60	213		Cohort 1	5.species	0.949367		Cohort 1	5.species	0.846695
								Cohort 1	NPC	70	14		Cohort 1	NPC	70	214		Cohort 1	5.species	0.900609		Cohort 1	5.species	0.741678
								Cohort 1	NPC	80	14		Cohort 1	NPC	80	217		Cohort 1	5.species	0.907173		Cohort 1	5.species	0.757618
								Cohort 1	NPC	90	14		Cohort 1	NPC	90	217		Cohort 1	5.species	0.907173		Cohort 1	5.species	0.793718
								Cohort 1	NPC	100	14		Cohort 1	NPC	100	217		Cohort 1	5.species	0.995312		Cohort 1	5.species	0.76887
								Cohort 1	NPC	0	0		Cohort 1	NPC	0	0		Cohort 1	5.species	0.973746		Cohort 1	5.species	0.842007
								Cohort 1	NPC	10	31		Cohort 1	NPC	10	124		Cohort 1	5.species	0.982654		Cohort 1	5.species	0.759494
								Cohort 1	NPC	20	31		Cohort 1	NPC	20	226		Cohort 1	5.species	0.988279		Cohort 1	5.species	0.805907
								Cohort 1	NPC	30	31		Cohort 1	NPC	30	270		Cohort 1	5.species	0.964369		Cohort 1	5.species	0.903422
								Cohort 1	NPC	40	31		Cohort 1	NPC	40	294		Cohort 1	5.species	0.985466		Cohort 1	5.species	0.898265
								Cohort 1	NPC	50	32		Cohort 1	NPC	50	309		Cohort 1	5.species	0.459916		Cohort 1	5.species	0.815284
								Cohort 1	NPC	60	32		Cohort 1	NPC	60	333		Cohort 1	5.species	0.910924		Cohort 1	5.species	0.858884
								Cohort 1	NPC	70	33		Cohort 1	NPC	70	332		Cohort 1	5.species	0.905298		Cohort 1	5.species	0.809189
								Cohort 1	NPC	80	33		Cohort 1	NPC	80	339		Cohort 1	5.species	0.996249		Cohort 1	5.species	0.812471
								Cohort 1	NPC	90	33		Cohort 1	NPC	90	339		Cohort 1	5.species	0.426629		Cohort 1	5.species	0.740272
								Cohort 1	NPC	100	33		Cohort 1	NPC	100	339		Cohort 1	5.species	0.999531		Cohort 1	5.species	0.691514
								Cohort 1	NPC	0	0		Cohort 1	NPC	0	0		Cohort 1	5.species	0.801219		Cohort 1	5.species	0.900141
								Cohort 1	NPC	10	13		Cohort 1	NPC	10	106		Cohort 1	5.species	0.756212		Cohort 1	5.species	0.756681
								Cohort 1	NPC	20	13		Cohort 1	NPC	20	156		Cohort 1	5.species	0.683544		Cohort 1	5.species	0.814815
								Cohort 1	NPC	30	13		Cohort 1	NPC	30	183		Cohort 1	5.species	0.926864		Cohort 1	5.species	0.855134
								Cohort 1	NPC	40	13		Cohort 1	NPC	40	195		Cohort 1	5.species	0.892639		Cohort 1	5.species	0.820441
								Cohort 1	NPC	50	13		Cohort 1	NPC	50	211		Cohort 1	5.species	0.940928		Cohort 1	5.species	0.81294
								Cohort 1	NPC	60	13		Cohort 1	NPC	60	217		Cohort 1	5.species	0.980778		Cohort 1	5.species	0.807314
								Cohort 1	NPC	70	13		Cohort 1	NPC	70	222		Cohort 1	5.species	0.460853		Cohort 1	5.species	0.853258
								Cohort 1	NPC	80	13		Cohort 1	NPC	80	224		Cohort 1	5.species	0.813877		Cohort 1	5.species	0.872949
								Cohort 1	NPC	90	13		Cohort 1	NPC	90	225		Cohort 1	5.species	0.987342		Cohort 1	5.species	0.857009
								Cohort 1	NPC	100	13		Cohort 1	NPC	100	225		Cohort 1	5.species	0.96015		Cohort 1	5.species	0.74918
								Cohort 1	NPC	0	0		Cohort 1	NPC	0	0		Cohort 1	5.species	0.65354		Cohort 1	5.species	0.767464
								Cohort 1	NPC	10	9		Cohort 1	NPC	10	97		Cohort 1	5.species	0.899203		Cohort 1	5.species	0.699015
								Cohort 1	NPC	20	10		Cohort 1	NPC	20	129		Cohort 1	5.species	0.970933		Cohort 1	5.species	0.895921
								Cohort 1	NPC	30	10		Cohort 1	NPC	30	149		Cohort 1	5.species	0.980309		Cohort 1	5.species	0.83263
								Cohort 1	NPC	40	10		Cohort 1	NPC	40	157		Cohort 1	5.species	0.790905		Cohort 1	5.species	0.900141
								Cohort 1	NPC	50	10		Cohort 1	NPC	50	162		Cohort 1	5.species	0.862635		Cohort 1	5.species	0.806845
								Cohort 1	NPC	60	11		Cohort 1	NPC	60	168		Cohort 1	5.species	0.858415		Cohort 1	5.species	0.769339
								Cohort 1	NPC	70	11		Cohort 1	NPC	70	169		Cohort 1	5.species	0.981716		Cohort 1	5.species	0.774965
								Cohort 1	NPC	80	11		Cohort 1	NPC	80	170		Cohort 1	5.species	0.796531		Cohort 1	5.species	0.816221
								Cohort 1	NPC	90	11		Cohort 1	NPC	90	170		Cohort 1	5.species	0.941866		Cohort 1	5.species	0.750586
								Cohort 1	NPC	100	11		Cohort 1	NPC	100	170		Cohort 1	5.species	0.925457		Cohort 1	5.species	0.865448
								Cohort 1	NPC	0	0		Cohort 1	NPC	0	0		Cohort 1	5.species	0.904829		Cohort 1	5.species	0.790436
								Cohort 1	NPC	10	44		Cohort 1	NPC	10	105		Cohort 1	5.species	0.989686		Cohort 1	5.species	0.656821
								Cohort 1	NPC	20	47		Cohort 1	NPC	20	143		Cohort 1	5.species	0.927332		Cohort 1	5.species	0.742147
								Cohort 1	NPC	30	48		Cohort 1	NPC	30	167		Cohort 1	5.species	0.937647		Cohort 1	5.species	0.855602
								Cohort 1	NPC	40	48		Cohort 1	NPC	40	169		Cohort 1	5.species	0.793718		Cohort 1	5.species	0.729489
								Cohort 1	NPC	50	48		Cohort 1	NPC	50	179		Cohort 1	5.species	0.715424		Cohort 1	5.species	0.803563
								Cohort 1	NPC	60	48		Cohort 1	NPC	60	185		Cohort 1	5.species	0.724801		Cohort 1	5.species	0.753399
								Cohort 1	NPC	70	48		Cohort 1	NPC	70	189		Cohort 1	5.species	0.790905		Cohort 1	5.species	0.847632
								Cohort 1	NPC	80	48		Cohort 1	NPC	80	189		Cohort 1	5.species	0.956868		Cohort 1	5.species	0.781997
								Cohort 1	NPC	90	48		Cohort 1	NPC	90	189		Cohort 1	5.species	0.987811		Cohort 1	5.species	0.810127
								Cohort 1	NPC	100	48		Cohort 1	NPC	100	189		Cohort 1	5.species	0.775434		Cohort 1	5.species	0.879044
								Cohort 1	NPC	0	0		Cohort 1	NPC	0	0		Cohort 1	5.species	0.988279		Cohort 1	5.species	0.881857
								Cohort 1	NPC	10	27		Cohort 1	NPC	10	114		Cohort 1	5.species	0.59775		Cohort 1	5.species	0.830755
								Cohort 1	NPC	20	37		Cohort 1	NPC	20	182		Cohort 1	5.species	0.997187		Cohort 1	5.species	0.865448
								Cohort 1	NPC	30	39		Cohort 1	NPC	30	226		Cohort 1	5.species	0.53774		Cohort 1	5.species	0.920769
								Cohort 1	NPC	40	39		Cohort 1	NPC	40	237		Cohort 1	5.species	0.918425		Cohort 1	5.species	0.783872
								Cohort 1	NPC	50	39		Cohort 1	NPC	50	253		Cohort 1	5.species	0.83263		Cohort 1	5.species	0.790905
								Cohort 1	NPC	60	40		Cohort 1	NPC	60	277		Cohort 1	5.species	0.902016		Cohort 1	5.species	0.826067
								Cohort 1	NPC	70	40		Cohort 1	NPC	70	287		Cohort 1	5.species	0.895452		Cohort 1	5.species	0.798875
								Cohort 1	NPC	80	40		Cohort 1	NPC	80	288		Cohort 1	5.species	0.978434		Cohort 1	5.species	0.899672
								Cohort 1	NPC	90	40		Cohort 1	NPC	90	289		Cohort 1	5.species	0.774027		Cohort 1	5.species	0.763244
								Cohort 1	NPC	100	40		Cohort 1	NPC	100	289		Cohort 1	5.species	0.895452		Cohort 1	5.species	0.74918
								Cohort 1	NPC	0	0		Cohort 1	NPC	0	0		Cohort 1	5.species	0.993905		Cohort 1	5.species	0.632443
								Cohort 1	NPC	10	15		Cohort 1	NPC	10	117		Cohort 1	5.species	0.992968		Cohort 1	5.species	0.812002
								Cohort 1	NPC	20	16		Cohort 1	NPC	20	188		Cohort 1	5.species	0.983122		Cohort 1	5.species	0.738865
								Cohort 1	NPC	30	17		Cohort 1	NPC	30	211		Cohort 1	5.species	0.977496		Cohort 1	5.species	0.84482
								Cohort 1	NPC	40	17		Cohort 1	NPC	40	225		Cohort 1	5.species	0.962025		Cohort 1	5.species	0.593061
								Cohort 1	NPC	50	17		Cohort 1	NPC	50	241		Cohort 1	5.species	0.954993		Cohort 1	5.species	0.796531
								Cohort 1	NPC	60	17		Cohort 1	NPC	60	250		Cohort 1	5.species	0.941866		Cohort 1	5.species	0.635256
								Cohort 1	NPC	70	17		Cohort 1	NPC	70	252		Cohort 1	5.species	0.966245		Cohort 1	5.species	0.853727
								Cohort 1	NPC	80	17		Cohort 1	NPC	80	253		Cohort 1	5.species	0.877637		Cohort 1	5.species	0.746367
								Cohort 1	NPC	90	17		Cohort 1	NPC	90	254		Cohort 1	5.species	0.910455		Cohort 1	5.species	0.811533
								Cohort 1	NPC	100	17		Cohort 1	NPC	100	254		Cohort 1	5.species	0.909986		Cohort 1	5.species	0.839662
								Cohort 1	NPC	0	0		Cohort 1	NPC	0	0		Cohort 1	5.species	0.860759		Cohort 1	5.species	0.752461
								Cohort 1	NPC	10	45		Cohort 1	NPC	10	111		Cohort 1	5.species	0.990155		Cohort 1	5.species	0.846226
								Cohort 1	NPC	20	51		Cohort 1	NPC	20	184		Cohort 1	5.species	0.904829		Cohort 1	5.species	0.79278
								Cohort 1	NPC	30	51		Cohort 1	NPC	30	237		Cohort 1	5.species	0.709798		Cohort 1	5.species	0.850914
								Cohort 1	NPC	40	52		Cohort 1	NPC	40	270		Cohort 1	5.species	1		Cohort 1	5.species	0.687295
								Cohort 1	NPC	50	53		Cohort 1	NPC	50	296		Cohort 1	5.species	0.269105		Cohort 1	5.species	0.785748
								Cohort 1	NPC	60	53		Cohort 1	NPC	60	311		Cohort 1	5.species	0.965776		Cohort 1	5.species	0.692921
								Cohort 1	NPC	70	53		Cohort 1	NPC	70	319		Cohort 1	5.species	0.833099		Cohort 1	5.species	0.796531
								Cohort 1	NPC	80	53		Cohort 1	NPC	80	319		Cohort 1	5.species	0.867792		Cohort 1	5.species	0.779184
								Cohort 1	NPC	90	53		Cohort 1	NPC	90	322		Cohort 1	5.species	0.889358		Cohort 1	5.species	0.824191
								Cohort 1	NPC	100	53		Cohort 1	NPC	100	322		Cohort 1	5.species	0.854196		Cohort 1	5.species	0.827004
								Cohort 1	NPC	0	0		Cohort 1	NPC	0	0		Cohort 1	5.species	0.984529		Cohort 1	5.species	0.774027
								Cohort 1	NPC	10	35		Cohort 1	NPC	10	102		Cohort 1	5.species	0.945617		Cohort 1	5.species	0.819034
								Cohort 1	NPC	20	36		Cohort 1	NPC	20	168		Cohort 1	5.species	0.858884		Cohort 1	5.species	0.766526
								Cohort 1	NPC	30	36		Cohort 1	NPC	30	209		Cohort 1	5.species	0.849039		Cohort 1	5.species	0.80872
								Cohort 1	NPC	40	36		Cohort 1	NPC	40	228		Cohort 1	5.species	0.782935		Cohort 1	5.species	0.834974
								Cohort 1	NPC	50	36		Cohort 1	NPC	50	264		Cohort 1	5.species	0.965307		Cohort 1	5.species	0.730427
								Cohort 1	NPC	60	36		Cohort 1	NPC	60	276		Cohort 1	5.species	0.942804		Cohort 1	5.species	0.806376
								Cohort 1	NPC	70	36		Cohort 1	NPC	70	286		Cohort 1	5.species	0.740272		Cohort 1	5.species	0.71308
								Cohort 1	NPC	80	36		Cohort 1	NPC	80	289		Cohort 1	5.species	0.994374		Cohort 1	5.species	0.843882
								Cohort 1	NPC	90	36		Cohort 1	NPC	90	289		Cohort 1	5.species	0.396624		Cohort 1	5.species	0.845288
								Cohort 1	NPC	100	36		Cohort 1	NPC	100	289		Cohort 1	5.species	1		Cohort 1	5.species	0.827473
								Cohort 1	NPC	0	0		Cohort 1	NPC	0	0		Cohort 1	5.species	0.938115		Cohort 1	5.species	0.760431
								Cohort 1	NPC	10	42		Cohort 1	NPC	10	119		Cohort 1	5.species	0.997656		Cohort 1	5.species	0.778715
								Cohort 1	NPC	20	45		Cohort 1	NPC	20	192		Cohort 1	5.species	0.602438		Cohort 1	5.species	0.810127
								Cohort 1	NPC	30	45		Cohort 1	NPC	30	241		Cohort 1	5.species	0.889358		Cohort 1	5.species	0.739334
								Cohort 1	NPC	40	47		Cohort 1	NPC	40	268		Cohort 1	5.species	0.999531		Cohort 1	5.species	0.841538
								Cohort 1	NPC	50	47		Cohort 1	NPC	50	277		Cohort 1	5.species	0.831224		Cohort 1	5.species	0.909986
								Cohort 1	NPC	60	48		Cohort 1	NPC	60	304		Cohort 1	5.species	0.954524		Cohort 1	5.species	0.948898
								Cohort 1	NPC	70	48		Cohort 1	NPC	70	306		Cohort 1	5.species	0.933427		Cohort 1	5.species	0.783872
								Cohort 1	NPC	80	48		Cohort 1	NPC	80	311		Cohort 1	5.species	0.875293		Cohort 1	5.species	0.86451
								Cohort 1	NPC	90	48		Cohort 1	NPC	90	312		Cohort 1	5.species	0.9203		Cohort 1	5.species	0.834505
								Cohort 1	NPC	100	48		Cohort 1	NPC	100	312		Cohort 1	5.species	0.661041		Cohort 1	5.species	0.825129
								Cohort 1	NPC	0	0		Cohort 1	NPC	0	0		Cohort 1	5.species	0.676512		Cohort 1	5.species	0.809189
								Cohort 1	NPC	10	33		Cohort 1	NPC	10	111		Cohort 1	5.species	0.712611		Cohort 1	5.species	0.847164
								Cohort 1	NPC	20	40		Cohort 1	NPC	20	197		Cohort 1	5.species	0.974215		Cohort 1	5.species	0.887951
								Cohort 1	NPC	30	43		Cohort 1	NPC	30	232		Cohort 1	5.species	0.983591		Cohort 1	5.species	0.7609
								Cohort 1	NPC	40	44		Cohort 1	NPC	40	251		Cohort 1	5.species	0.897797		Cohort 1	5.species	0.848101
								Cohort 1	NPC	50	44		Cohort 1	NPC	50	273		Cohort 1	5.species	0.923113		Cohort 1	5.species	0.759025
								Cohort 1	NPC	60	45		Cohort 1	NPC	60	289		Cohort 1	5.species	0.986404		Cohort 1	5.species	0.636662
								Cohort 1	NPC	70	45		Cohort 1	NPC	70	291		Cohort 1	5.species	0.904829		Cohort 1	5.species	0.783872
								Cohort 1	NPC	80	45		Cohort 1	NPC	80	297		Cohort 1	5.species	0.74496		Cohort 1	5.species	0.815752
								Cohort 1	NPC	90	45		Cohort 1	NPC	90	297		Cohort 1	5.species	0.994843		Cohort 1	5.species	0.855602
								Cohort 1	NPC	100	45		Cohort 1	NPC	100	297		Cohort 1	5.species	0.913737		Cohort 1	5.species	0.895452
								Cohort 1	NPC	0	0		Cohort 1	NPC	0	0		Cohort 1	5.species	0.92827		Cohort 1	5.species	0.798406
								Cohort 1	NPC	10	44		Cohort 1	NPC	10	96		Cohort 1	5.species	0.913268		Cohort 1	5.species	0.786685
								Cohort 1	NPC	20	56		Cohort 1	NPC	20	162		Cohort 1	5.species	0.977965		Cohort 1	5.species	0.828411
								Cohort 1	NPC	30	57		Cohort 1	NPC	30	193		Cohort 1	5.species	0.622128		Cohort 1	5.species	0.826067
								Cohort 1	NPC	40	58		Cohort 1	NPC	40	205		Cohort 1	5.species	0.991561		Cohort 1	5.species	0.886545
								Cohort 1	NPC	50	60		Cohort 1	NPC	50	220		Cohort 1	5.species	0.930145		Cohort 1	5.species	0.548992
								Cohort 1	NPC	60	62		Cohort 1	NPC	60	237		Cohort 1	5.species	0.993436		Cohort 1	5.species	0.766057
								Cohort 1	NPC	70	63		Cohort 1	NPC	70	241		Cohort 1	5.species	0.991561		Cohort 1	5.species	0.804501
								Cohort 1	NPC	80	63		Cohort 1	NPC	80	243		Cohort 1	5.species	0.428036		Cohort 1	5.species	0.807314
								Cohort 1	NPC	90	63		Cohort 1	NPC	90	244		Cohort 1	5.species	0.882325		Cohort 1	5.species	0.897328
								Cohort 1	NPC	100	63		Cohort 1	NPC	100	244		Cohort 1	5.species	0.903422		Cohort 1	5.species	0.622128
								Cohort 1	NPC	0	0		Cohort 1	NPC	0	0		Cohort 1	5.species	0.857009		Cohort 1	5.species	0.63338
								Cohort 1	NPC	10	63		Cohort 1	NPC	10	84		Cohort 2	5.species	0.0018		Cohort 2	5.species	0.343
								Cohort 1	NPC	20	76		Cohort 1	NPC	20	132		Cohort 2	5.species	0.3496		Cohort 2	5.species	0.2162
								Cohort 1	NPC	30	78		Cohort 1	NPC	30	154		Cohort 2	5.species	0.0928		Cohort 2	5.species	0.3882
								Cohort 1	NPC	40	82		Cohort 1	NPC	40	163		Cohort 2	5.species	0.1794		Cohort 2	5.species	0.3
								Cohort 1	NPC	50	83		Cohort 1	NPC	50	169		Cohort 2	5.species	0.0632		Cohort 2	5.species	0.2584
								Cohort 1	NPC	60	83		Cohort 1	NPC	60	175		Cohort 2	5.species	0.1826		Cohort 2	5.species	0.4354
								Cohort 1	NPC	70	84		Cohort 1	NPC	70	177		Cohort 2	5.species	0.045		Cohort 2	5.species	0.4254
								Cohort 1	NPC	80	85		Cohort 1	NPC	80	179		Cohort 2	5.species	0.0054		Cohort 2	5.species	0.3088
								Cohort 1	NPC	90	85		Cohort 1	NPC	90	179		Cohort 2	5.species	0.0046		Cohort 2	5.species	0.4222
								Cohort 1	NPC	100	85		Cohort 1	NPC	100	179		Cohort 2	5.species	0.0344		Cohort 2	5.species	0.3324
								Cohort 1	NPC	0	0		Cohort 1	NPC	0	0		Cohort 2	5.species	0.0286		Cohort 2	5.species	0.3076
								Cohort 1	NPC	10	33		Cohort 1	NPC	10	89		Cohort 2	5.species	0.0008		Cohort 2	5.species	0.3386
								Cohort 1	NPC	20	35		Cohort 1	NPC	20	158		Cohort 2	5.species	0.0072		Cohort 2	5.species	0.4166
								Cohort 1	NPC	30	35		Cohort 1	NPC	30	192		Cohort 2	5.species	0.1096		Cohort 2	5.species	0.329
								Cohort 1	NPC	40	36		Cohort 1	NPC	40	216		Cohort 2	5.species	0.005		Cohort 2	5.species	0.2394
								Cohort 1	NPC	50	36		Cohort 1	NPC	50	228		Cohort 2	5.species	0.009		Cohort 2	5.species	0.2534
								Cohort 1	NPC	60	36		Cohort 1	NPC	60	237		Cohort 2	5.species	0.0168		Cohort 2	5.species	0.2654
								Cohort 1	NPC	70	36		Cohort 1	NPC	70	245		Cohort 2	5.species	0.0076		Cohort 2	5.species	0.2964
								Cohort 1	NPC	80	36		Cohort 1	NPC	80	250		Cohort 2	5.species	0.0968		Cohort 2	5.species	0.2796
								Cohort 1	NPC	90	36		Cohort 1	NPC	90	250		Cohort 2	5.species	0.0312		Cohort 2	5.species	0.4356
								Cohort 1	NPC	100	36		Cohort 1	NPC	100	250		Cohort 2	5.species	0.0358		Cohort 2	5.species	0.258
								Cohort 1	NPC	0	0		Cohort 1	NPC	0	0		Cohort 2	5.species	0.0358		Cohort 2	5.species	0.2792
								Cohort 1	NPC	10	69		Cohort 1	NPC	10	68		Cohort 2	5.species	0.049		Cohort 2	5.species	0.3322
								Cohort 1	NPC	20	70		Cohort 1	NPC	20	94		Cohort 2	5.species	0.0216		Cohort 2	5.species	0.342
								Cohort 1	NPC	30	70		Cohort 1	NPC	30	105		Cohort 2	5.species	0.0318		Cohort 2	5.species	0.2974
								Cohort 1	NPC	40	70		Cohort 1	NPC	40	113		Cohort 2	5.species	0.0622		Cohort 2	5.species	0.3034
								Cohort 1	NPC	50	70		Cohort 1	NPC	50	116		Cohort 2	5.species	0.074		Cohort 2	5.species	0.3658
								Cohort 1	NPC	60	70		Cohort 1	NPC	60	122		Cohort 2	5.species	0.0442		Cohort 2	5.species	0.2846
								Cohort 1	NPC	70	70		Cohort 1	NPC	70	128		Cohort 2	5.species	0.0158		Cohort 2	5.species	0.4866
								Cohort 1	NPC	80	70		Cohort 1	NPC	80	128		Cohort 2	5.species	0.122		Cohort 2	5.species	0.2824
								Cohort 1	NPC	90	70		Cohort 1	NPC	90	128		Cohort 2	5.species	0.0162		Cohort 2	5.species	0.3824
								Cohort 1	NPC	100	70		Cohort 1	NPC	100	128		Cohort 2	5.species	0.0276		Cohort 2	5.species	0.3496
								Cohort 1	NPC	0	0		Cohort 1	NPC	0	0		Cohort 2	5.species	0.0164		Cohort 2	5.species	0.304
								Cohort 1	NPC	10	24		Cohort 1	NPC	10	111		Cohort 2	5.species	0.0068		Cohort 2	5.species	0.3852
								Cohort 1	NPC	20	25		Cohort 1	NPC	20	150		Cohort 2	5.species	0.0906		Cohort 2	5.species	0.3292
								Cohort 1	NPC	30	25		Cohort 1	NPC	30	176		Cohort 2	5.species	0.264		Cohort 2	5.species	0.4126
								Cohort 1	NPC	40	25		Cohort 1	NPC	40	186		Cohort 2	5.species	0.015		Cohort 2	5.species	0.3228
								Cohort 1	NPC	50	25		Cohort 1	NPC	50	189		Cohort 2	5.species	0.2752		Cohort 2	5.species	0.3458
								Cohort 1	NPC	60	25		Cohort 1	NPC	60	200		Cohort 2	5.species	0.2978		Cohort 2	5.species	0.2832
								Cohort 1	NPC	70	25		Cohort 1	NPC	70	202		Cohort 2	5.species	0.0118		Cohort 2	5.species	0.3592
								Cohort 1	NPC	80	25		Cohort 1	NPC	80	204		Cohort 2	5.species	0.0772		Cohort 2	5.species	0.277
								Cohort 1	NPC	90	25		Cohort 1	NPC	90	204		Cohort 2	5.species	0.416		Cohort 2	5.species	0.333
								Cohort 1	NPC	100	25		Cohort 1	NPC	100	204		Cohort 2	5.species	0.0162		Cohort 2	5.species	0.3708
								Cohort 1	NPC	0	0		Cohort 1	NPC	0	0		Cohort 2	5.species	0.5974		Cohort 2	5.species	0.3428
								Cohort 1	NPC	10	33		Cohort 1	NPC	10	84		Cohort 2	5.species	0.0178		Cohort 2	5.species	0.4464
								Cohort 1	NPC	20	37		Cohort 1	NPC	20	157		Cohort 2	5.species	0.6194		Cohort 2	5.species	0.327
								Cohort 1	NPC	30	37		Cohort 1	NPC	30	188		Cohort 2	5.species	0.033		Cohort 2	5.species	0.2526
								Cohort 1	NPC	40	38		Cohort 1	NPC	40	202		Cohort 2	5.species	0.2178		Cohort 2	5.species	0.3728
								Cohort 1	NPC	50	40		Cohort 1	NPC	50	219		Cohort 2	5.species	0.017		Cohort 2	5.species	0.335
								Cohort 1	NPC	60	40		Cohort 1	NPC	60	231		Cohort 2	5.species	0.002		Cohort 2	5.species	0.2676
								Cohort 1	NPC	70	40		Cohort 1	NPC	70	236		Cohort 2	5.species	0.51		Cohort 2	5.species	0.355
								Cohort 1	NPC	80	40		Cohort 1	NPC	80	239		Cohort 2	5.species	0.008		Cohort 2	5.species	0.34
								Cohort 1	NPC	90	40		Cohort 1	NPC	90	240		Cohort 2	5.species	0.0088		Cohort 2	5.species	0.3212
								Cohort 1	NPC	100	40		Cohort 1	NPC	100	240		Cohort 2	5.species	0.4958		Cohort 2	5.species	0.258
								Cohort 1	NPC	0	0		Cohort 1	NPC	0	0		Cohort 2	5.species	0.1766		Cohort 2	5.species	0.3046
								Cohort 1	NPC	10	20		Cohort 1	NPC	10	111		Cohort 2	5.species	0.0352		Cohort 2	5.species	0.3854
								Cohort 1	NPC	20	20		Cohort 1	NPC	20	175		Cohort 2	5.species	0.002		Cohort 2	5.species	0.3422
								Cohort 1	NPC	30	20		Cohort 1	NPC	30	204		Cohort 2	5.species	0.0134		Cohort 2	5.species	0.3088
								Cohort 1	NPC	40	20		Cohort 1	NPC	40	222		Cohort 2	5.species	0.0066		Cohort 2	5.species	0.4954
								Cohort 1	NPC	50	20		Cohort 1	NPC	50	236		Cohort 2	5.species	0.025		Cohort 2	5.species	0.3262
								Cohort 1	NPC	60	20		Cohort 1	NPC	60	241		Cohort 2	5.species	0.0284		Cohort 2	5.species	0.2424
								Cohort 1	NPC	70	20		Cohort 1	NPC	70	248		Cohort 2	5.species	0.0826		Cohort 2	5.species	0.298
								Cohort 1	NPC	80	20		Cohort 1	NPC	80	249		Cohort 2	5.species	0.6536		Cohort 2	5.species	0.3232
								Cohort 1	NPC	90	20		Cohort 1	NPC	90	250		Cohort 2	5.species	0.0682		Cohort 2	5.species	0.2794
								Cohort 1	NPC	100	20		Cohort 1	NPC	100	250		Cohort 2	5.species	0.12		Cohort 2	5.species	0.2734
								Cohort 1	NPC	0	0		Cohort 1	NPC	0	0		Cohort 2	5.species	0.1716		Cohort 2	5.species	0.3212
								Cohort 1	NPC	10	30		Cohort 1	NPC	10	108		Cohort 2	5.species	0.0308		Cohort 2	5.species	0.3134
								Cohort 1	NPC	20	39		Cohort 1	NPC	20	137		Cohort 2	5.species	0.3764		Cohort 2	5.species	0.2982
								Cohort 1	NPC	30	43		Cohort 1	NPC	30	153		Cohort 2	5.species	0.127		Cohort 2	5.species	0.281
								Cohort 1	NPC	40	46		Cohort 1	NPC	40	160		Cohort 2	5.species	0.0222		Cohort 2	5.species	0.334
								Cohort 1	NPC	50	46		Cohort 1	NPC	50	168		Cohort 2	5.species	0.494		Cohort 2	5.species	0.2474
								Cohort 1	NPC	60	47		Cohort 1	NPC	60	169		Cohort 2	5.species	0.1116		Cohort 2	5.species	0.236
								Cohort 1	NPC	70	47		Cohort 1	NPC	70	172		Cohort 2	5.species	0.1286		Cohort 2	5.species	0.2804
								Cohort 1	NPC	80	47		Cohort 1	NPC	80	173		Cohort 2	5.species	0.107		Cohort 2	5.species	0.261
								Cohort 1	NPC	90	47		Cohort 1	NPC	90	173		Cohort 2	5.species	0.0258		Cohort 2	5.species	0.1554
								Cohort 1	NPC	100	47		Cohort 1	NPC	100	173		Cohort 2	5.species	0.019		Cohort 2	5.species	0.3674
								Cohort 1	NPC	0	0		Cohort 1	NPC	0	0		Cohort 2	5.species	0.2724		Cohort 2	5.species	0.2832
								Cohort 1	NPC	10	62		Cohort 1	NPC	10	102		Cohort 2	5.species	0.053		Cohort 2	5.species	0.4534
								Cohort 1	NPC	20	65		Cohort 1	NPC	20	173		Cohort 2	5.species	0.0044		Cohort 2	5.species	0.3502
								Cohort 1	NPC	30	65		Cohort 1	NPC	30	225		Cohort 2	5.species	0.5148		Cohort 2	5.species	0.261
								Cohort 1	NPC	40	65		Cohort 1	NPC	40	253		Cohort 2	5.species	0.0158		Cohort 2	5.species	0.3824
								Cohort 1	NPC	50	65		Cohort 1	NPC	50	278		Cohort 2	5.species	0.4328		Cohort 2	5.species	0.3388
								Cohort 1	NPC	60	65		Cohort 1	NPC	60	299		Cohort 2	5.species	0.003		Cohort 2	5.species	0.3712
								Cohort 1	NPC	70	65		Cohort 1	NPC	70	308		Cohort 2	5.species	0.021		Cohort 2	5.species	0.3958
								Cohort 1	NPC	80	65		Cohort 1	NPC	80	309		Cohort 2	5.species	0.0398		Cohort 2	5.species	0.2826
								Cohort 1	NPC	90	65		Cohort 1	NPC	90	310		Cohort 2	5.species	0.208		Cohort 2	5.species	0.3256
								Cohort 1	NPC	100	65		Cohort 1	NPC	100	311		Cohort 2	5.species	0.2294		Cohort 2	5.species	0.2616
								Cohort 1	NPC	0	0		Cohort 1	NPC	0	0		Cohort 2	5.species	0.2218		Cohort 2	5.species	0.267
								Cohort 1	NPC	10	4		Cohort 1	NPC	10	103		Cohort 2	5.species	0.0026		Cohort 2	5.species	0.2116
								Cohort 1	NPC	20	5		Cohort 1	NPC	20	199		Cohort 2	5.species	0.0144		Cohort 2	5.species	0.3168
								Cohort 1	NPC	30	5		Cohort 1	NPC	30	258		Cohort 2	5.species	0.0436		Cohort 2	5.species	0.274
								Cohort 1	NPC	40	5		Cohort 1	NPC	40	287		Cohort 2	5.species	0.19		Cohort 2	5.species	0.4774
								Cohort 1	NPC	50	5		Cohort 1	NPC	50	318		Cohort 2	5.species	0.0258		Cohort 2	5.species	0.294
								Cohort 1	NPC	60	5		Cohort 1	NPC	60	347		Cohort 2	5.species	0.0522		Cohort 2	5.species	0.3346
								Cohort 1	NPC	70	5		Cohort 1	NPC	70	352		Cohort 2	5.species	0.2452		Cohort 2	5.species	0.2962
								Cohort 1	NPC	80	5		Cohort 1	NPC	80	362		Cohort 2	5.species	0.0196		Cohort 2	5.species	0.2216
								Cohort 1	NPC	90	5		Cohort 1	NPC	90	361		Cohort 2	5.species	0.045		Cohort 2	5.species	0.274
								Cohort 1	NPC	100	5		Cohort 1	NPC	100	363		Cohort 2	5.species	0.0112		Cohort 2	5.species	0.445
								Cohort 1	NPC	0	0		Cohort 1	NPC	0	0		Cohort 2	5.species	0.0022		Cohort 2	5.species	0.3494
								Cohort 1	NPC	10	23		Cohort 1	NPC	10	100		Cohort 2	5.species	0.6428		Cohort 2	5.species	0.2132
								Cohort 1	NPC	20	25		Cohort 1	NPC	20	140		Cohort 2	5.species	0.574		Cohort 2	5.species	0.3488
								Cohort 1	NPC	30	27		Cohort 1	NPC	30	152		Cohort 2	5.species	0.3886		Cohort 2	5.species	0.3922
								Cohort 1	NPC	40	28		Cohort 1	NPC	40	157		Cohort 2	5.species	0.5316		Cohort 2	5.species	0.3018
								Cohort 1	NPC	50	28		Cohort 1	NPC	50	164		Cohort 2	5.species	0.0256		Cohort 2	5.species	0.2756
								Cohort 1	NPC	60	28		Cohort 1	NPC	60	169		Cohort 2	5.species	0.012		Cohort 2	5.species	0.3622
								Cohort 1	NPC	70	28		Cohort 1	NPC	70	174		Cohort 2	5.species	0.0018		Cohort 2	5.species	0.2718
								Cohort 1	NPC	80	28		Cohort 1	NPC	80	176		Cohort 2	5.species	0.3054		Cohort 2	5.species	0.262
								Cohort 1	NPC	90	28		Cohort 1	NPC	90	176		Cohort 2	5.species	0.0988		Cohort 2	5.species	0.3412
								Cohort 1	NPC	100	28		Cohort 1	NPC	100	176		Cohort 2	5.species	0.0028		Cohort 2	5.species	0.252
								Cohort 1	NPC	0	0		Cohort 1	NPC	0	0		Cohort 2	5.species	0.0504		Cohort 2	5.species	0.6188
								Cohort 1	NPC	10	13		Cohort 1	NPC	10	116		Cohort 2	5.species	0.0236		Cohort 2	5.species	0.3456
								Cohort 1	NPC	20	15		Cohort 1	NPC	20	184		Cohort 2	5.species	0.0978		Cohort 2	5.species	0.0788
								Cohort 1	NPC	30	15		Cohort 1	NPC	30	215		Cohort 2	5.species	0.013		Cohort 2	5.species	0.3704
								Cohort 1	NPC	40	15		Cohort 1	NPC	40	222		Cohort 2	5.species	0.0024		Cohort 2	5.species	0.3606
								Cohort 1	NPC	50	17		Cohort 1	NPC	50	231		Cohort 2	5.species	0.1344		Cohort 2	5.species	0.228
								Cohort 1	NPC	60	17		Cohort 1	NPC	60	231		Cohort 2	5.species	0.0476		Cohort 2	5.species	0.2766
								Cohort 1	NPC	70	17		Cohort 1	NPC	70	237
								Cohort 1	NPC	80	17		Cohort 1	NPC	80	237
								Cohort 1	NPC	90	17		Cohort 1	NPC	90	237
								Cohort 1	NPC	100	17		Cohort 1	NPC	100	237
								Cohort 1	NPC	0	0		Cohort 1	NPC	0	0
								Cohort 1	NPC	10	56		Cohort 1	NPC	10	92
								Cohort 1	NPC	20	65		Cohort 1	NPC	20	195
								Cohort 1	NPC	30	67		Cohort 1	NPC	30	280
								Cohort 1	NPC	40	68		Cohort 1	NPC	40	305
								Cohort 1	NPC	50	69		Cohort 1	NPC	50	343
								Cohort 1	NPC	60	68		Cohort 1	NPC	60	377
								Cohort 1	NPC	70	69		Cohort 1	NPC	70	387
								Cohort 1	NPC	80	69		Cohort 1	NPC	80	392
								Cohort 1	NPC	90	69		Cohort 1	NPC	90	393
								Cohort 1	NPC	100	69		Cohort 1	NPC	100	393
								Cohort 1	NPC	0	0		Cohort 1	NPC	0	0
								Cohort 1	NPC	10	54		Cohort 1	NPC	10	126
								Cohort 1	NPC	20	65		Cohort 1	NPC	20	250
								Cohort 1	NPC	30	71		Cohort 1	NPC	30	318
								Cohort 1	NPC	40	74		Cohort 1	NPC	40	359
								Cohort 1	NPC	50	73		Cohort 1	NPC	50	391
								Cohort 1	NPC	60	76		Cohort 1	NPC	60	418
								Cohort 1	NPC	70	75		Cohort 1	NPC	70	431
								Cohort 1	NPC	80	76		Cohort 1	NPC	80	440
								Cohort 1	NPC	90	76		Cohort 1	NPC	90	442
								Cohort 1	NPC	100	76		Cohort 1	NPC	100	442
								Cohort 1	NPC	0	0		Cohort 1	NPC	0	0
								Cohort 1	NPC	10	24		Cohort 1	NPC	10	95
								Cohort 1	NPC	20	24		Cohort 1	NPC	20	180
								Cohort 1	NPC	30	24		Cohort 1	NPC	30	223
								Cohort 1	NPC	40	24		Cohort 1	NPC	40	250
								Cohort 1	NPC	50	24		Cohort 1	NPC	50	278
								Cohort 1	NPC	60	25		Cohort 1	NPC	60	301
								Cohort 1	NPC	70	25		Cohort 1	NPC	70	312
								Cohort 1	NPC	80	25		Cohort 1	NPC	80	319
								Cohort 1	NPC	90	25		Cohort 1	NPC	90	320
								Cohort 1	NPC	100	25		Cohort 1	NPC	100	320
								Cohort 1	NPC	0	0		Cohort 1	NPC	0	0
								Cohort 1	NPC	10	20		Cohort 1	NPC	10	84
								Cohort 1	NPC	20	23		Cohort 1	NPC	20	104
								Cohort 1	NPC	30	23		Cohort 1	NPC	30	120
								Cohort 1	NPC	40	23		Cohort 1	NPC	40	124
								Cohort 1	NPC	50	23		Cohort 1	NPC	50	126
								Cohort 1	NPC	60	23		Cohort 1	NPC	60	126
								Cohort 1	NPC	70	23		Cohort 1	NPC	70	127
								Cohort 1	NPC	80	23		Cohort 1	NPC	80	128
								Cohort 1	NPC	90	23		Cohort 1	NPC	90	128
								Cohort 1	NPC	100	23		Cohort 1	NPC	100	128
								Cohort 1	NPC	0	0		Cohort 1	NPC	0	0
								Cohort 1	NPC	10	28		Cohort 1	NPC	10	38
								Cohort 1	NPC	20	42		Cohort 1	NPC	20	56
								Cohort 1	NPC	30	45		Cohort 1	NPC	30	64
								Cohort 1	NPC	40	45		Cohort 1	NPC	40	69
								Cohort 1	NPC	50	47		Cohort 1	NPC	50	76
								Cohort 1	NPC	60	48		Cohort 1	NPC	60	79
								Cohort 1	NPC	70	48		Cohort 1	NPC	70	80
								Cohort 1	NPC	80	48		Cohort 1	NPC	80	81
								Cohort 1	NPC	90	48		Cohort 1	NPC	90	83
								Cohort 1	NPC	100	48		Cohort 1	NPC	100	83
								Cohort 1	NPC	0	0		Cohort 1	NPC	0	0
								Cohort 1	NPC	10	27		Cohort 1	NPC	10	90
								Cohort 1	NPC	20	30		Cohort 1	NPC	20	151
								Cohort 1	NPC	30	32		Cohort 1	NPC	30	166
								Cohort 1	NPC	40	32		Cohort 1	NPC	40	180
								Cohort 1	NPC	50	32		Cohort 1	NPC	50	185
								Cohort 1	NPC	60	32		Cohort 1	NPC	60	190
								Cohort 1	NPC	70	32		Cohort 1	NPC	70	194
								Cohort 1	NPC	80	32		Cohort 1	NPC	80	194
								Cohort 1	NPC	90	32		Cohort 1	NPC	90	194
								Cohort 1	NPC	100	32		Cohort 1	NPC	100	194
								Cohort 1	NPC	0	0		Cohort 1	NPC	0	0
								Cohort 1	NPC	10	28		Cohort 1	NPC	10	94
								Cohort 1	NPC	20	31		Cohort 1	NPC	20	177
								Cohort 1	NPC	30	32		Cohort 1	NPC	30	209
								Cohort 1	NPC	40	32		Cohort 1	NPC	40	226
								Cohort 1	NPC	50	32		Cohort 1	NPC	50	249
								Cohort 1	NPC	60	32		Cohort 1	NPC	60	261
								Cohort 1	NPC	70	32		Cohort 1	NPC	70	269
								Cohort 1	NPC	80	32		Cohort 1	NPC	80	273
								Cohort 1	NPC	90	32		Cohort 1	NPC	90	273
								Cohort 1	NPC	100	32		Cohort 1	NPC	100	273
								Cohort 1	NPC	0	0		Cohort 1	NPC	0	0
								Cohort 1	NPC	10	36		Cohort 1	NPC	10	101
								Cohort 1	NPC	20	38		Cohort 1	NPC	20	137
								Cohort 1	NPC	30	39		Cohort 1	NPC	30	153
								Cohort 1	NPC	40	39		Cohort 1	NPC	40	160
								Cohort 1	NPC	50	39		Cohort 1	NPC	50	160
								Cohort 1	NPC	60	39		Cohort 1	NPC	60	163
								Cohort 1	NPC	70	39		Cohort 1	NPC	70	169
								Cohort 1	NPC	80	39		Cohort 1	NPC	80	169
								Cohort 1	NPC	90	39		Cohort 1	NPC	90	169
								Cohort 1	NPC	100	39		Cohort 1	NPC	100	169
								Cohort 1	NPC	0	0		Cohort 1	NPC	0	0
								Cohort 1	NPC	10	40		Cohort 1	NPC	10	98
								Cohort 1	NPC	20	44		Cohort 1	NPC	20	161
								Cohort 1	NPC	30	44		Cohort 1	NPC	30	196
								Cohort 1	NPC	40	45		Cohort 1	NPC	40	205
								Cohort 1	NPC	50	45		Cohort 1	NPC	50	222
								Cohort 1	NPC	60	45		Cohort 1	NPC	60	238
								Cohort 1	NPC	70	45		Cohort 1	NPC	70	242
								Cohort 1	NPC	80	45		Cohort 1	NPC	80	245
								Cohort 1	NPC	90	45		Cohort 1	NPC	90	245
								Cohort 1	NPC	100	45		Cohort 1	NPC	100	245
								Cohort 1	NPC	0	0		Cohort 1	NPC	0	0
								Cohort 1	NPC	10	71		Cohort 1	NPC	10	95
								Cohort 1	NPC	20	109		Cohort 1	NPC	20	152
								Cohort 1	NPC	30	121		Cohort 1	NPC	30	161
								Cohort 1	NPC	40	128		Cohort 1	NPC	40	178
								Cohort 1	NPC	50	132		Cohort 1	NPC	50	186
								Cohort 1	NPC	60	137		Cohort 1	NPC	60	192
								Cohort 1	NPC	70	137		Cohort 1	NPC	70	200
								Cohort 1	NPC	80	137		Cohort 1	NPC	80	203
								Cohort 1	NPC	90	137		Cohort 1	NPC	90	203
								Cohort 1	NPC	100	137		Cohort 1	NPC	100	203
								Cohort 1	NPC	0	0		Cohort 1	NPC	0	0
								Cohort 1	NPC	10	73		Cohort 1	NPC	10	96
								Cohort 1	NPC	20	78		Cohort 1	NPC	20	128
								Cohort 1	NPC	30	78		Cohort 1	NPC	30	141
								Cohort 1	NPC	40	78		Cohort 1	NPC	40	150
								Cohort 1	NPC	50	78		Cohort 1	NPC	50	159
								Cohort 1	NPC	60	79		Cohort 1	NPC	60	164
								Cohort 1	NPC	70	79		Cohort 1	NPC	70	165
								Cohort 1	NPC	80	79		Cohort 1	NPC	80	168
								Cohort 1	NPC	90	79		Cohort 1	NPC	90	167
								Cohort 1	NPC	100	79		Cohort 1	NPC	100	168
								Cohort 1	NPC	0	0		Cohort 1	NPC	0	0
								Cohort 1	NPC	10	19		Cohort 1	NPC	10	102
								Cohort 1	NPC	20	21		Cohort 1	NPC	20	144
								Cohort 1	NPC	30	22		Cohort 1	NPC	30	171
								Cohort 1	NPC	40	23		Cohort 1	NPC	40	187
								Cohort 1	NPC	50	23		Cohort 1	NPC	50	189
								Cohort 1	NPC	60	23		Cohort 1	NPC	60	194
								Cohort 1	NPC	70	23		Cohort 1	NPC	70	201
								Cohort 1	NPC	80	23		Cohort 1	NPC	80	201
								Cohort 1	NPC	90	23		Cohort 1	NPC	90	202
								Cohort 1	NPC	100	23		Cohort 1	NPC	100	202
								Cohort 1	NPC	0	0		Cohort 1	NPC	0	0
								Cohort 1	NPC	10	27		Cohort 1	NPC	10	101
								Cohort 1	NPC	20	33		Cohort 1	NPC	20	135
								Cohort 1	NPC	30	33		Cohort 1	NPC	30	160
								Cohort 1	NPC	40	33		Cohort 1	NPC	40	169
								Cohort 1	NPC	50	34		Cohort 1	NPC	50	176
								Cohort 1	NPC	60	34		Cohort 1	NPC	60	180
								Cohort 1	NPC	70	34		Cohort 1	NPC	70	184
								Cohort 1	NPC	80	34		Cohort 1	NPC	80	185
								Cohort 1	NPC	90	34		Cohort 1	NPC	90	185
								Cohort 1	NPC	100	34		Cohort 1	NPC	100	185
								Cohort 1	NPC	0	0		Cohort 1	NPC	0	0
								Cohort 1	NPC	10	28		Cohort 1	NPC	10	98
								Cohort 1	NPC	20	37		Cohort 1	NPC	20	168
								Cohort 1	NPC	30	42		Cohort 1	NPC	30	225
								Cohort 1	NPC	40	43		Cohort 1	NPC	40	259
								Cohort 1	NPC	50	43		Cohort 1	NPC	50	281
								Cohort 1	NPC	60	45		Cohort 1	NPC	60	289
								Cohort 1	NPC	70	45		Cohort 1	NPC	70	301
								Cohort 1	NPC	80	45		Cohort 1	NPC	80	306
								Cohort 1	NPC	90	45		Cohort 1	NPC	90	307
								Cohort 1	NPC	100	45		Cohort 1	NPC	100	307
								Cohort 1	NPC	0	0		Cohort 1	NPC	0	0
								Cohort 1	NPC	10	25		Cohort 1	NPC	10	72
								Cohort 1	NPC	20	26		Cohort 1	NPC	20	95
								Cohort 1	NPC	30	28		Cohort 1	NPC	30	103
								Cohort 1	NPC	40	30		Cohort 1	NPC	40	104
								Cohort 1	NPC	50	30		Cohort 1	NPC	50	106
								Cohort 1	NPC	60	31		Cohort 1	NPC	60	109
								Cohort 1	NPC	70	31		Cohort 1	NPC	70	108
								Cohort 1	NPC	80	31		Cohort 1	NPC	80	109
								Cohort 1	NPC	90	31		Cohort 1	NPC	90	108
								Cohort 1	NPC	100	31		Cohort 1	NPC	100	109
								Cohort 1	NPC	0	0		Cohort 1	NPC	0	0
								Cohort 1	NPC	10	17		Cohort 1	NPC	10	69
								Cohort 1	NPC	20	19		Cohort 1	NPC	20	99
								Cohort 1	NPC	30	22		Cohort 1	NPC	30	108
								Cohort 1	NPC	40	21		Cohort 1	NPC	40	112
								Cohort 1	NPC	50	22		Cohort 1	NPC	50	121
								Cohort 1	NPC	60	22		Cohort 1	NPC	60	125
								Cohort 1	NPC	70	22		Cohort 1	NPC	70	129
								Cohort 1	NPC	80	22		Cohort 1	NPC	80	131
								Cohort 1	NPC	90	22		Cohort 1	NPC	90	132
								Cohort 1	NPC	100	22		Cohort 1	NPC	100	132
								Cohort 1	NPC	0	0		Cohort 1	NPC	0	0
								Cohort 1	NPC	10	27		Cohort 1	NPC	10	88
								Cohort 1	NPC	20	32		Cohort 1	NPC	20	152
								Cohort 1	NPC	30	33		Cohort 1	NPC	30	190
								Cohort 1	NPC	40	35		Cohort 1	NPC	40	202
								Cohort 1	NPC	50	33		Cohort 1	NPC	50	225
								Cohort 1	NPC	60	36		Cohort 1	NPC	60	240
								Cohort 1	NPC	70	35		Cohort 1	NPC	70	247
								Cohort 1	NPC	80	36		Cohort 1	NPC	80	250
								Cohort 1	NPC	90	36		Cohort 1	NPC	90	251
								Cohort 1	NPC	100	36		Cohort 1	NPC	100	251
								Cohort 1	NPC	0	0		Cohort 1	NPC	0	0
								Cohort 1	NPC	10	59		Cohort 1	NPC	10	57
								Cohort 1	NPC	20	62		Cohort 1	NPC	20	75
								Cohort 1	NPC	30	63		Cohort 1	NPC	30	87
								Cohort 1	NPC	40	64		Cohort 1	NPC	40	91
								Cohort 1	NPC	50	63		Cohort 1	NPC	50	94
								Cohort 1	NPC	60	64		Cohort 1	NPC	60	96
								Cohort 1	NPC	70	64		Cohort 1	NPC	70	98
								Cohort 1	NPC	80	64		Cohort 1	NPC	80	97
								Cohort 1	NPC	90	64		Cohort 1	NPC	90	98
								Cohort 1	NPC	100	64		Cohort 1	NPC	100	98
								Cohort 1	NPC	0	0		Cohort 1	NPC	0	0
								Cohort 1	NPC	10	19		Cohort 1	NPC	10	67
								Cohort 1	NPC	20	22		Cohort 1	NPC	20	119
								Cohort 1	NPC	30	23		Cohort 1	NPC	30	159
								Cohort 1	NPC	40	23		Cohort 1	NPC	40	171
								Cohort 1	NPC	50	24		Cohort 1	NPC	50	198
								Cohort 1	NPC	60	24		Cohort 1	NPC	60	213
								Cohort 1	NPC	70	24		Cohort 1	NPC	70	220
								Cohort 1	NPC	80	24		Cohort 1	NPC	80	220
								Cohort 1	NPC	90	24		Cohort 1	NPC	90	222
								Cohort 1	NPC	100	24		Cohort 1	NPC	100	222
								Cohort 1	NPC	0	0		Cohort 1	NPC	0	0
								Cohort 1	NPC	10	33		Cohort 1	NPC	10	58
								Cohort 1	NPC	20	34		Cohort 1	NPC	20	75
								Cohort 1	NPC	30	34		Cohort 1	NPC	30	87
								Cohort 1	NPC	40	34		Cohort 1	NPC	40	92
								Cohort 1	NPC	50	34		Cohort 1	NPC	50	94
								Cohort 1	NPC	60	34		Cohort 1	NPC	60	102
								Cohort 1	NPC	70	34		Cohort 1	NPC	70	100
								Cohort 1	NPC	80	34		Cohort 1	NPC	80	102
								Cohort 1	NPC	90	34		Cohort 1	NPC	90	102
								Cohort 1	NPC	100	34		Cohort 1	NPC	100	102
								Cohort 1	NPC	0	0		Cohort 1	NPC	0	0
								Cohort 1	NPC	10	22		Cohort 1	NPC	10	111
								Cohort 1	NPC	20	25		Cohort 1	NPC	20	190
								Cohort 1	NPC	30	25		Cohort 1	NPC	30	239
								Cohort 1	NPC	40	26		Cohort 1	NPC	40	262
								Cohort 1	NPC	50	26		Cohort 1	NPC	50	296
								Cohort 1	NPC	60	26		Cohort 1	NPC	60	321
								Cohort 1	NPC	70	26		Cohort 1	NPC	70	331
								Cohort 1	NPC	80	26		Cohort 1	NPC	80	332
								Cohort 1	NPC	90	26		Cohort 1	NPC	90	333
								Cohort 1	NPC	100	26		Cohort 1	NPC	100	333
								Cohort 1	NPC	0	0		Cohort 1	NPC	0	0
								Cohort 1	NPC	10	19		Cohort 1	NPC	10	109
								Cohort 1	NPC	20	20		Cohort 1	NPC	20	202
								Cohort 1	NPC	30	20		Cohort 1	NPC	30	241
								Cohort 1	NPC	40	20		Cohort 1	NPC	40	257
								Cohort 1	NPC	50	21		Cohort 1	NPC	50	289
								Cohort 1	NPC	60	21		Cohort 1	NPC	60	301
								Cohort 1	NPC	70	21		Cohort 1	NPC	70	309
								Cohort 1	NPC	80	21		Cohort 1	NPC	80	317
								Cohort 1	NPC	90	21		Cohort 1	NPC	90	317
								Cohort 1	NPC	100	21		Cohort 1	NPC	100	317
								Cohort 1	NPC	0	0		Cohort 1	NPC	0	0
								Cohort 1	NPC	10	13		Cohort 1	NPC	10	114
								Cohort 1	NPC	20	17		Cohort 1	NPC	20	170
								Cohort 1	NPC	30	18		Cohort 1	NPC	30	192
								Cohort 1	NPC	40	18		Cohort 1	NPC	40	201
								Cohort 1	NPC	50	18		Cohort 1	NPC	50	214
								Cohort 1	NPC	60	18		Cohort 1	NPC	60	223
								Cohort 1	NPC	70	18		Cohort 1	NPC	70	231
								Cohort 1	NPC	80	18		Cohort 1	NPC	80	232
								Cohort 1	NPC	90	18		Cohort 1	NPC	90	232
								Cohort 1	NPC	100	18		Cohort 1	NPC	100	232
								Cohort 1	NPC	0	0		Cohort 1	NPC	0	0
								Cohort 1	NPC	10	35		Cohort 1	NPC	10	74
								Cohort 1	NPC	20	35		Cohort 1	NPC	20	107
								Cohort 1	NPC	30	35		Cohort 1	NPC	30	124
								Cohort 1	NPC	40	35		Cohort 1	NPC	40	131
								Cohort 1	NPC	50	36		Cohort 1	NPC	50	138
								Cohort 1	NPC	60	36		Cohort 1	NPC	60	147
								Cohort 1	NPC	70	36		Cohort 1	NPC	70	154
								Cohort 1	NPC	80	36		Cohort 1	NPC	80	153
								Cohort 1	NPC	90	36		Cohort 1	NPC	90	154
								Cohort 1	NPC	100	36		Cohort 1	NPC	100	154
								Cohort 1	NPC	0	0		Cohort 1	NPC	0	0
								Cohort 1	NPC	10	13		Cohort 1	NPC	10	84
								Cohort 1	NPC	20	13		Cohort 1	NPC	20	147
								Cohort 1	NPC	30	14		Cohort 1	NPC	30	188
								Cohort 1	NPC	40	14		Cohort 1	NPC	40	207
								Cohort 1	NPC	50	14		Cohort 1	NPC	50	231
								Cohort 1	NPC	60	14		Cohort 1	NPC	60	242
								Cohort 1	NPC	70	14		Cohort 1	NPC	70	255
								Cohort 1	NPC	80	14		Cohort 1	NPC	80	256
								Cohort 1	NPC	90	14		Cohort 1	NPC	90	258
								Cohort 1	NPC	100	14		Cohort 1	NPC	100	258
								Cohort 1	NPC	0	0		Cohort 1	NPC	0	0
								Cohort 1	NPC	10	32		Cohort 1	NPC	10	77
								Cohort 1	NPC	20	39		Cohort 1	NPC	20	121
								Cohort 1	NPC	30	42		Cohort 1	NPC	30	134
								Cohort 1	NPC	40	43		Cohort 1	NPC	40	140
								Cohort 1	NPC	50	43		Cohort 1	NPC	50	150
								Cohort 1	NPC	60	43		Cohort 1	NPC	60	150
								Cohort 1	NPC	70	44		Cohort 1	NPC	70	151
								Cohort 1	NPC	80	44		Cohort 1	NPC	80	152
								Cohort 1	NPC	90	44		Cohort 1	NPC	90	152
								Cohort 1	NPC	100	44		Cohort 1	NPC	100	152
								Cohort 1	NPC	0	0		Cohort 1	NPC	0	0
								Cohort 1	NPC	10	6		Cohort 1	NPC	10	119
								Cohort 1	NPC	20	10		Cohort 1	NPC	20	188
								Cohort 1	NPC	30	10		Cohort 1	NPC	30	216
								Cohort 1	NPC	40	11		Cohort 1	NPC	40	227
								Cohort 1	NPC	50	13		Cohort 1	NPC	50	242
								Cohort 1	NPC	60	14		Cohort 1	NPC	60	247
								Cohort 1	NPC	70	15		Cohort 1	NPC	70	251
								Cohort 1	NPC	80	15		Cohort 1	NPC	80	250
								Cohort 1	NPC	90	15		Cohort 1	NPC	90	252
								Cohort 1	NPC	100	15		Cohort 1	NPC	100	252
								Cohort 1	NPC	0	0		Cohort 1	NPC	0	0
								Cohort 1	NPC	10	9		Cohort 1	NPC	10	112
								Cohort 1	NPC	20	11		Cohort 1	NPC	20	202
								Cohort 1	NPC	30	12		Cohort 1	NPC	30	246
								Cohort 1	NPC	40	12		Cohort 1	NPC	40	276
								Cohort 1	NPC	50	13		Cohort 1	NPC	50	292
								Cohort 1	NPC	60	12		Cohort 1	NPC	60	315
								Cohort 1	NPC	70	13		Cohort 1	NPC	70	322
								Cohort 1	NPC	80	13		Cohort 1	NPC	80	328
								Cohort 1	NPC	90	13		Cohort 1	NPC	90	328
								Cohort 1	NPC	100	13		Cohort 1	NPC	100	328
								Cohort 1	NPC	0	0		Cohort 1	NPC	0	0
								Cohort 1	NPC	10	37		Cohort 1	NPC	10	100
								Cohort 1	NPC	20	37		Cohort 1	NPC	20	168
								Cohort 1	NPC	30	38		Cohort 1	NPC	30	202
								Cohort 1	NPC	40	38		Cohort 1	NPC	40	220
								Cohort 1	NPC	50	38		Cohort 1	NPC	50	230
								Cohort 1	NPC	60	38		Cohort 1	NPC	60	246
								Cohort 1	NPC	70	38		Cohort 1	NPC	70	241
								Cohort 1	NPC	80	38		Cohort 1	NPC	80	248
								Cohort 1	NPC	90	38		Cohort 1	NPC	90	249
								Cohort 1	NPC	100	38		Cohort 1	NPC	100	249
								Cohort 1	NPC	0	0		Cohort 1	NPC	0	0
								Cohort 1	NPC	10	67		Cohort 1	NPC	10	67
								Cohort 1	NPC	20	73		Cohort 1	NPC	20	86
								Cohort 1	NPC	30	74		Cohort 1	NPC	30	96
								Cohort 1	NPC	40	75		Cohort 1	NPC	40	101
								Cohort 1	NPC	50	76		Cohort 1	NPC	50	104
								Cohort 1	NPC	60	76		Cohort 1	NPC	60	105
								Cohort 1	NPC	70	76		Cohort 1	NPC	70	107
								Cohort 1	NPC	80	76		Cohort 1	NPC	80	107
								Cohort 1	NPC	90	76		Cohort 1	NPC	90	107
								Cohort 1	NPC	100	76		Cohort 1	NPC	100	107
								Cohort 1	NPC	0	0		Cohort 1	NPC	0	0
								Cohort 1	NPC	10	45		Cohort 1	NPC	10	92
								Cohort 1	NPC	20	48		Cohort 1	NPC	20	165
								Cohort 1	NPC	30	50		Cohort 1	NPC	30	206
								Cohort 1	NPC	40	51		Cohort 1	NPC	40	233
								Cohort 1	NPC	50	50		Cohort 1	NPC	50	268
								Cohort 1	NPC	60	52		Cohort 1	NPC	60	285
								Cohort 1	NPC	70	51		Cohort 1	NPC	70	294
								Cohort 1	NPC	80	52		Cohort 1	NPC	80	298
								Cohort 1	NPC	90	52		Cohort 1	NPC	90	298
								Cohort 1	NPC	100	52		Cohort 1	NPC	100	298
								Cohort 1	NPC	0	0		Cohort 1	NPC	0	0
								Cohort 1	NPC	10	42		Cohort 1	NPC	10	107
								Cohort 1	NPC	20	44		Cohort 1	NPC	20	156
								Cohort 1	NPC	30	46		Cohort 1	NPC	30	182
								Cohort 1	NPC	40	47		Cohort 1	NPC	40	196
								Cohort 1	NPC	50	47		Cohort 1	NPC	50	202
								Cohort 1	NPC	60	47		Cohort 1	NPC	60	212
								Cohort 1	NPC	70	47		Cohort 1	NPC	70	216
								Cohort 1	NPC	80	47		Cohort 1	NPC	80	217
								Cohort 1	NPC	90	47		Cohort 1	NPC	90	218
								Cohort 1	NPC	100	47		Cohort 1	NPC	100	218
								Cohort 2	Control	0	0		Cohort 2	Control	0	0
								Cohort 2	Control	10	5		Cohort 2	Control	10	101
								Cohort 2	Control	20	8		Cohort 2	Control	20	131
								Cohort 2	Control	30	14		Cohort 2	Control	30	151
								Cohort 2	Control	40	19		Cohort 2	Control	40	163
								Cohort 2	Control	50	24		Cohort 2	Control	50	183
								Cohort 2	Control	60	24		Cohort 2	Control	60	201
								Cohort 2	Control	70	25		Cohort 2	Control	70	207
								Cohort 2	Control	80	24		Cohort 2	Control	80	207
								Cohort 2	Control	90	25		Cohort 2	Control	90	209
								Cohort 2	Control	100	25		Cohort 2	Control	100	209
								Cohort 2	Control	0	0		Cohort 2	Control	0	0
								Cohort 2	Control	10	39		Cohort 2	Control	10	76
								Cohort 2	Control	20	55		Cohort 2	Control	20	110
								Cohort 2	Control	30	65		Cohort 2	Control	30	129
								Cohort 2	Control	40	67		Cohort 2	Control	40	138
								Cohort 2	Control	50	70		Cohort 2	Control	50	151
								Cohort 2	Control	60	70		Cohort 2	Control	60	161
								Cohort 2	Control	70	71		Cohort 2	Control	70	169
								Cohort 2	Control	80	72		Cohort 2	Control	80	169
								Cohort 2	Control	90	72		Cohort 2	Control	90	169
								Cohort 2	Control	100	72		Cohort 2	Control	100	168
								Cohort 2	Control	0	0		Cohort 2	Control	0	0
								Cohort 2	Control	10	26		Cohort 2	Control	10	158
								Cohort 2	Control	20	43		Cohort 2	Control	20	218
								Cohort 2	Control	30	56		Cohort 2	Control	30	241
								Cohort 2	Control	40	65		Cohort 2	Control	40	257
								Cohort 2	Control	50	75		Cohort 2	Control	50	276
								Cohort 2	Control	60	77		Cohort 2	Control	60	286
								Cohort 2	Control	70	81		Cohort 2	Control	70	286
								Cohort 2	Control	80	82		Cohort 2	Control	80	289
								Cohort 2	Control	90	82		Cohort 2	Control	90	292
								Cohort 2	Control	100	82		Cohort 2	Control	100	292
								Cohort 2	Control	0	0		Cohort 2	Control	0	0
								Cohort 2	Control	10	87		Cohort 2	Control	10	93
								Cohort 2	Control	20	117		Cohort 2	Control	20	125
								Cohort 2	Control	30	128		Cohort 2	Control	30	144
								Cohort 2	Control	40	137		Cohort 2	Control	40	158
								Cohort 2	Control	50	144		Cohort 2	Control	50	175
								Cohort 2	Control	60	147		Cohort 2	Control	60	185
								Cohort 2	Control	70	154		Cohort 2	Control	70	186
								Cohort 2	Control	80	153		Cohort 2	Control	80	193
								Cohort 2	Control	90	153		Cohort 2	Control	90	193
								Cohort 2	Control	100	154		Cohort 2	Control	100	193
								Cohort 2	Control	0	0		Cohort 2	Control	0	0
								Cohort 2	Control	10	16		Cohort 2	Control	10	112
								Cohort 2	Control	20	26		Cohort 2	Control	20	176
								Cohort 2	Control	30	32		Cohort 2	Control	30	214
								Cohort 2	Control	40	34		Cohort 2	Control	40	228
								Cohort 2	Control	50	38		Cohort 2	Control	50	265
								Cohort 2	Control	60	40		Cohort 2	Control	60	291
								Cohort 2	Control	70	40		Cohort 2	Control	70	302
								Cohort 2	Control	80	41		Cohort 2	Control	80	307
								Cohort 2	Control	90	41		Cohort 2	Control	90	309
								Cohort 2	Control	100	41		Cohort 2	Control	100	309
								Cohort 2	Control	0	0		Cohort 2	Control	0	0
								Cohort 2	Control	10	37		Cohort 2	Control	10	134
								Cohort 2	Control	20	48		Cohort 2	Control	20	207
								Cohort 2	Control	30	51		Cohort 2	Control	30	245
								Cohort 2	Control	40	54		Cohort 2	Control	40	270
								Cohort 2	Control	50	55		Cohort 2	Control	50	287
								Cohort 2	Control	60	57		Cohort 2	Control	60	305
								Cohort 2	Control	70	58		Cohort 2	Control	70	316
								Cohort 2	Control	80	58		Cohort 2	Control	80	318
								Cohort 2	Control	90	58		Cohort 2	Control	90	318
								Cohort 2	Control	100	58		Cohort 2	Control	100	318
								Cohort 2	Control	0	0		Cohort 2	Control	0	0
								Cohort 2	Control	10	58		Cohort 2	Control	10	80
								Cohort 2	Control	20	77		Cohort 2	Control	20	107
								Cohort 2	Control	30	83		Cohort 2	Control	30	129
								Cohort 2	Control	40	83		Cohort 2	Control	40	146
								Cohort 2	Control	50	86		Cohort 2	Control	50	156
								Cohort 2	Control	60	86		Cohort 2	Control	60	164
								Cohort 2	Control	70	88		Cohort 2	Control	70	173
								Cohort 2	Control	80	87		Cohort 2	Control	80	175
								Cohort 2	Control	90	88		Cohort 2	Control	90	175
								Cohort 2	Control	100	88		Cohort 2	Control	100	175
								Cohort 2	Control	0	0		Cohort 2	Control	0	0
								Cohort 2	Control	10	30		Cohort 2	Control	10	87
								Cohort 2	Control	20	43		Cohort 2	Control	20	104
								Cohort 2	Control	30	47		Cohort 2	Control	30	123
								Cohort 2	Control	40	48		Cohort 2	Control	40	132
								Cohort 2	Control	50	49		Cohort 2	Control	50	140
								Cohort 2	Control	60	51		Cohort 2	Control	60	150
								Cohort 2	Control	70	52		Cohort 2	Control	70	155
								Cohort 2	Control	80	52		Cohort 2	Control	80	158
								Cohort 2	Control	90	52		Cohort 2	Control	90	159
								Cohort 2	Control	100	52		Cohort 2	Control	100	160
								Cohort 2	Control	0	0		Cohort 2	Control	0	0
								Cohort 2	Control	10	12		Cohort 2	Control	10	84
								Cohort 2	Control	20	24		Cohort 2	Control	20	110
								Cohort 2	Control	30	29		Cohort 2	Control	30	130
								Cohort 2	Control	40	32		Cohort 2	Control	40	137
								Cohort 2	Control	50	34		Cohort 2	Control	50	148
								Cohort 2	Control	60	37		Cohort 2	Control	60	160
								Cohort 2	Control	70	40		Cohort 2	Control	70	165
								Cohort 2	Control	80	41		Cohort 2	Control	80	168
								Cohort 2	Control	90	42		Cohort 2	Control	90	168
								Cohort 2	Control	100	42		Cohort 2	Control	100	168
								Cohort 2	Control	0	0		Cohort 2	Control	0	0
								Cohort 2	Control	10	48		Cohort 2	Control	10	154
								Cohort 2	Control	20	67		Cohort 2	Control	20	228
								Cohort 2	Control	30	72		Cohort 2	Control	30	250
								Cohort 2	Control	40	73		Cohort 2	Control	40	267
								Cohort 2	Control	50	78		Cohort 2	Control	50	275
								Cohort 2	Control	60	81		Cohort 2	Control	60	285
								Cohort 2	Control	70	82		Cohort 2	Control	70	293
								Cohort 2	Control	80	82		Cohort 2	Control	80	294
								Cohort 2	Control	90	82		Cohort 2	Control	90	294
								Cohort 2	Control	100	82		Cohort 2	Control	100	294
								Cohort 2	Control	0	0		Cohort 2	Control	0	0
								Cohort 2	Control	10	29		Cohort 2	Control	10	110
								Cohort 2	Control	20	33		Cohort 2	Control	20	155
								Cohort 2	Control	30	35		Cohort 2	Control	30	175
								Cohort 2	Control	40	35		Cohort 2	Control	40	186
								Cohort 2	Control	50	36		Cohort 2	Control	50	195
								Cohort 2	Control	60	36		Cohort 2	Control	60	198
								Cohort 2	Control	70	36		Cohort 2	Control	70	202
								Cohort 2	Control	80	36		Cohort 2	Control	80	203
								Cohort 2	Control	90	36		Cohort 2	Control	90	203
								Cohort 2	Control	100	36		Cohort 2	Control	100	203
								Cohort 2	Control	0	0		Cohort 2	Control	0	0
								Cohort 2	Control	10	9		Cohort 2	Control	10	147
								Cohort 2	Control	20	12		Cohort 2	Control	20	200
								Cohort 2	Control	30	14		Cohort 2	Control	30	252
								Cohort 2	Control	40	14		Cohort 2	Control	40	271
								Cohort 2	Control	50	16		Cohort 2	Control	50	298
								Cohort 2	Control	60	19		Cohort 2	Control	60	319
								Cohort 2	Control	70	19		Cohort 2	Control	70	323
								Cohort 2	Control	80	20		Cohort 2	Control	80	329
								Cohort 2	Control	90	20		Cohort 2	Control	90	331
								Cohort 2	Control	100	20		Cohort 2	Control	100	331
								Cohort 2	Control	0	0		Cohort 2	Control	0	0
								Cohort 2	Control	10	22		Cohort 2	Control	10	90
								Cohort 2	Control	20	35		Cohort 2	Control	20	127
								Cohort 2	Control	30	46		Cohort 2	Control	30	143
								Cohort 2	Control	40	54		Cohort 2	Control	40	151
								Cohort 2	Control	50	59		Cohort 2	Control	50	165
								Cohort 2	Control	60	64		Cohort 2	Control	60	177
								Cohort 2	Control	70	65		Cohort 2	Control	70	177
								Cohort 2	Control	80	66		Cohort 2	Control	80	181
								Cohort 2	Control	90	66		Cohort 2	Control	90	181
								Cohort 2	Control	100	66		Cohort 2	Control	100	181
								Cohort 2	Control	0	0		Cohort 2	Control	0	0
								Cohort 2	Control	10	46		Cohort 2	Control	10	80
								Cohort 2	Control	20	60		Cohort 2	Control	20	120
								Cohort 2	Control	30	70		Cohort 2	Control	30	148
								Cohort 2	Control	40	80		Cohort 2	Control	40	156
								Cohort 2	Control	50	88		Cohort 2	Control	50	173
								Cohort 2	Control	60	97		Cohort 2	Control	60	183
								Cohort 2	Control	70	97		Cohort 2	Control	70	188
								Cohort 2	Control	80	99		Cohort 2	Control	80	191
								Cohort 2	Control	90	100		Cohort 2	Control	90	193
								Cohort 2	Control	100	100		Cohort 2	Control	100	193
								Cohort 2	Control	0	0		Cohort 2	Control	0	0
								Cohort 2	Control	10	11		Cohort 2	Control	10	90
								Cohort 2	Control	20	29		Cohort 2	Control	20	136
								Cohort 2	Control	30	34		Cohort 2	Control	30	160
								Cohort 2	Control	40	41		Cohort 2	Control	40	168
								Cohort 2	Control	50	47		Cohort 2	Control	50	189
								Cohort 2	Control	60	48		Cohort 2	Control	60	198
								Cohort 2	Control	70	51		Cohort 2	Control	70	203
								Cohort 2	Control	80	51		Cohort 2	Control	80	203
								Cohort 2	Control	90	51		Cohort 2	Control	90	204
								Cohort 2	Control	100	51		Cohort 2	Control	100	204
								Cohort 2	Control	0	0		Cohort 2	Control	0	0
								Cohort 2	Control	10	21		Cohort 2	Control	10	64
								Cohort 2	Control	20	25		Cohort 2	Control	20	85
								Cohort 2	Control	30	28		Cohort 2	Control	30	99
								Cohort 2	Control	40	29		Cohort 2	Control	40	107
								Cohort 2	Control	50	29		Cohort 2	Control	50	111
								Cohort 2	Control	60	30		Cohort 2	Control	60	119
								Cohort 2	Control	70	31		Cohort 2	Control	70	121
								Cohort 2	Control	80	31		Cohort 2	Control	80	122
								Cohort 2	Control	90	31		Cohort 2	Control	90	122
								Cohort 2	Control	100	31		Cohort 2	Control	100	122
								Cohort 2	Control	0	0		Cohort 2	Control	0	0
								Cohort 2	Control	10	23		Cohort 2	Control	10	111
								Cohort 2	Control	20	38		Cohort 2	Control	20	167
								Cohort 2	Control	30	46		Cohort 2	Control	30	188
								Cohort 2	Control	40	47		Cohort 2	Control	40	208
								Cohort 2	Control	50	51		Cohort 2	Control	50	222
								Cohort 2	Control	60	51		Cohort 2	Control	60	229
								Cohort 2	Control	70	52		Cohort 2	Control	70	238
								Cohort 2	Control	80	52		Cohort 2	Control	80	237
								Cohort 2	Control	90	52		Cohort 2	Control	90	241
								Cohort 2	Control	100	52		Cohort 2	Control	100	241
								Cohort 2	Control	0	0		Cohort 2	Control	0	0
								Cohort 2	Control	10	8		Cohort 2	Control	10	98
								Cohort 2	Control	20	16		Cohort 2	Control	20	148
								Cohort 2	Control	30	21		Cohort 2	Control	30	170
								Cohort 2	Control	40	22		Cohort 2	Control	40	179
								Cohort 2	Control	50	24		Cohort 2	Control	50	192
								Cohort 2	Control	60	26		Cohort 2	Control	60	194
								Cohort 2	Control	70	28		Cohort 2	Control	70	203
								Cohort 2	Control	80	29		Cohort 2	Control	80	206
								Cohort 2	Control	90	29		Cohort 2	Control	90	206
								Cohort 2	Control	100	29		Cohort 2	Control	100	206
								Cohort 2	Control	0	0		Cohort 2	Control	0	0
								Cohort 2	Control	10	83		Cohort 2	Control	10	126
								Cohort 2	Control	20	99		Cohort 2	Control	20	169
								Cohort 2	Control	30	103		Cohort 2	Control	30	191
								Cohort 2	Control	40	107		Cohort 2	Control	40	206
								Cohort 2	Control	50	110		Cohort 2	Control	50	212
								Cohort 2	Control	60	111		Cohort 2	Control	60	231
								Cohort 2	Control	70	114		Cohort 2	Control	70	231
								Cohort 2	Control	80	114		Cohort 2	Control	80	237
								Cohort 2	Control	90	114		Cohort 2	Control	90	237
								Cohort 2	Control	100	114		Cohort 2	Control	100	237
								Cohort 2	Control	0	0		Cohort 2	Control	0	0
								Cohort 2	Control	10	26		Cohort 2	Control	10	110
								Cohort 2	Control	20	42		Cohort 2	Control	20	151
								Cohort 2	Control	30	52		Cohort 2	Control	30	174
								Cohort 2	Control	40	57		Cohort 2	Control	40	181
								Cohort 2	Control	50	66		Cohort 2	Control	50	192
								Cohort 2	Control	60	72		Cohort 2	Control	60	199
								Cohort 2	Control	70	76		Cohort 2	Control	70	204
								Cohort 2	Control	80	77		Cohort 2	Control	80	206
								Cohort 2	Control	90	78		Cohort 2	Control	90	207
								Cohort 2	Control	100	78		Cohort 2	Control	100	207
								Cohort 2	Control	0	0		Cohort 2	Control	0	0
								Cohort 2	Control	10	41		Cohort 2	Control	10	90
								Cohort 2	Control	20	52		Cohort 2	Control	20	119
								Cohort 2	Control	30	60		Cohort 2	Control	30	133
								Cohort 2	Control	40	63		Cohort 2	Control	40	137
								Cohort 2	Control	50	67		Cohort 2	Control	50	140
								Cohort 2	Control	60	69		Cohort 2	Control	60	146
								Cohort 2	Control	70	67		Cohort 2	Control	70	148
								Cohort 2	Control	80	69		Cohort 2	Control	80	149
								Cohort 2	Control	90	69		Cohort 2	Control	90	149
								Cohort 2	Control	100	69		Cohort 2	Control	100	149
								Cohort 2	Control	0	0		Cohort 2	Control	0	0
								Cohort 2	Control	10	64		Cohort 2	Control	10	109
								Cohort 2	Control	20	75		Cohort 2	Control	20	146
								Cohort 2	Control	30	77		Cohort 2	Control	30	164
								Cohort 2	Control	40	77		Cohort 2	Control	40	166
								Cohort 2	Control	50	77		Cohort 2	Control	50	177
								Cohort 2	Control	60	78		Cohort 2	Control	60	183
								Cohort 2	Control	70	79		Cohort 2	Control	70	184
								Cohort 2	Control	80	79		Cohort 2	Control	80	185
								Cohort 2	Control	90	79		Cohort 2	Control	90	185
								Cohort 2	Control	100	79		Cohort 2	Control	100	185
								Cohort 2	Control	0	0		Cohort 2	Control	0	0
								Cohort 2	Control	10	35		Cohort 2	Control	10	161
								Cohort 2	Control	20	43		Cohort 2	Control	20	245
								Cohort 2	Control	30	45		Cohort 2	Control	30	293
								Cohort 2	Control	40	50		Cohort 2	Control	40	316
								Cohort 2	Control	50	56		Cohort 2	Control	50	341
								Cohort 2	Control	60	61		Cohort 2	Control	60	369
								Cohort 2	Control	70	60		Cohort 2	Control	70	376
								Cohort 2	Control	80	61		Cohort 2	Control	80	377
								Cohort 2	Control	90	61		Cohort 2	Control	90	381
								Cohort 2	Control	100	61		Cohort 2	Control	100	381
								Cohort 2	Control	0	0		Cohort 2	Control	0	0
								Cohort 2	Control	10	10		Cohort 2	Control	10	93
								Cohort 2	Control	20	15		Cohort 2	Control	20	143
								Cohort 2	Control	30	15		Cohort 2	Control	30	159
								Cohort 2	Control	40	16		Cohort 2	Control	40	177
								Cohort 2	Control	50	19		Cohort 2	Control	50	187
								Cohort 2	Control	60	19		Cohort 2	Control	60	193
								Cohort 2	Control	70	21		Cohort 2	Control	70	201
								Cohort 2	Control	80	21		Cohort 2	Control	80	202
								Cohort 2	Control	90	21		Cohort 2	Control	90	202
								Cohort 2	Control	100	21		Cohort 2	Control	100	202
								Cohort 2	Control	0	0		Cohort 2	Control	0	0
								Cohort 2	Control	10	34		Cohort 2	Control	10	115
								Cohort 2	Control	20	39		Cohort 2	Control	20	174
								Cohort 2	Control	30	40		Cohort 2	Control	30	197
								Cohort 2	Control	40	41		Cohort 2	Control	40	216
								Cohort 2	Control	50	45		Cohort 2	Control	50	231
								Cohort 2	Control	60	44		Cohort 2	Control	60	238
								Cohort 2	Control	70	46		Cohort 2	Control	70	245
								Cohort 2	Control	80	46		Cohort 2	Control	80	248
								Cohort 2	Control	90	46		Cohort 2	Control	90	248
								Cohort 2	Control	100	46		Cohort 2	Control	100	248
								Cohort 2	Control	0	0		Cohort 2	Control	0	0
								Cohort 2	Control	10	19		Cohort 2	Control	10	97
								Cohort 2	Control	20	32		Cohort 2	Control	20	146
								Cohort 2	Control	30	41		Cohort 2	Control	30	164
								Cohort 2	Control	40	43		Cohort 2	Control	40	182
								Cohort 2	Control	50	51		Cohort 2	Control	50	196
								Cohort 2	Control	60	53		Cohort 2	Control	60	208
[truncated: 994 more rows]

## Sheet: Supplementary Fig2
Supplementary Fig.2a				Supplementary Fig.2b				Supplementary Fig.2c				Supplementary Fig.2d
Shannon	Simpson	SamplingPos		Shannon	Simpson	SamplingPos		PCoA 1	PCoA 2	SamplingPos		PCoA 1	PCoA 2	SamplingPos
1.53032	0.635129	nasopharynx		0.0975347	0.025019	nasopharynx		-0.478046	0.113053	nasopharynx		-0.119695	-0.106413	nasopharynx
1.6145	0.740066	nasopharynx		2.26174	0.843327	nasopharynx		-0.509204	0.119862	nasopharynx		-0.116447	-0.071525	nasopharynx
1.16304	0.562352	nasopharynx		1.45355	0.591478	nasopharynx		-0.234052	-0.162302	nasopharynx		-0.365096	0.281526	nasopharynx
1.62515	0.734055	nasopharynx		2.63397	0.84888	nasopharynx		-0.519657	0.156772	nasopharynx		-0.321451	-0.0945168	nasopharynx
1.64202	0.763872	nasopharynx		1.13856	0.560989	nasopharynx		-0.532465	0.159475	nasopharynx		-0.0505766	-0.0874094	nasopharynx
1.40536	0.663397	nasopharynx		1.35322	0.608867	nasopharynx		-0.43868	0.0723622	nasopharynx		-0.581695	0.0483953	nasopharynx
1.20373	0.645466	nasopharynx		1.29351	0.482074	nasopharynx		-0.471682	0.0961799	nasopharynx		-0.350481	-0.484296	nasopharynx
1.00038	0.512569	nasopharynx		0.834973	0.337342	nasopharynx		-0.422177	0.161634	nasopharynx		-0.115162	-0.178824	nasopharynx
1.35297	0.632296	nasopharynx		1.00974	0.500923	nasopharynx		-0.283681	-0.0762517	nasopharynx		-0.451462	-0.379563	nasopharynx
0.757527	0.361854	nasopharynx		1.33603	0.611482	nasopharynx		-0.444469	-0.340716	nasopharynx		-0.258051	-0.491219	nasopharynx
1.20028	0.555147	nasopharynx		1.26303	0.61774	nasopharynx		-0.474925	0.182117	nasopharynx		-0.519606	-0.174	nasopharynx
2.82852	0.875653	nasopharynx		0.66303	0.32455	nasopharynx		-0.24411	-0.108029	nasopharynx		-0.398449	-0.522596	nasopharynx
1.00573	0.476421	nasopharynx		0.426063	0.136169	nasopharynx		-0.451079	0.142749	nasopharynx		-0.549729	0.298189	nasopharynx
0.320264	0.140302	nasopharynx		1.76352	0.689905	nasopharynx		-0.372457	-0.369933	nasopharynx		-0.49093	-0.0274595	nasopharynx
0.897477	0.480796	nasopharynx		1.01553	0.498134	nasopharynx		-0.495183	0.139011	nasopharynx		-0.445418	-0.435706	nasopharynx
1.50749	0.716539	nasopharynx		0.429364	0.143397	nasopharynx		-0.477455	0.103972	nasopharynx		-0.542823	0.29817	nasopharynx
1.29175	0.660986	nasopharynx		0.764475	0.263099	nasopharynx		-0.517423	0.145471	nasopharynx		-0.550846	0.265085	nasopharynx
1.21909	0.475201	nasopharynx		0.221966	0.073813	nasopharynx		-0.46134	0.181124	nasopharynx		-0.548544	0.31147	nasopharynx
1.5102	0.707006	nasopharynx		2.44675	0.827129	nasopharynx		-0.33998	-0.0181036	nasopharynx		-0.267802	0.0459639	nasopharynx
1.10244	0.539679	nasopharynx		0.737622	0.249735	nasopharynx		-0.529741	0.202635	nasopharynx		-0.50715	0.284486	nasopharynx
1.59955	0.730525	nasopharynx		1.33938	0.529336	nasopharynx		-0.512853	0.161118	nasopharynx		-0.396817	-0.470423	nasopharynx
1.56313	0.707694	nasopharynx		2.13034	0.793483	nasopharynx		-0.496557	0.140708	nasopharynx		-0.293653	-0.206768	nasopharynx
1.51338	0.703701	nasopharynx		1.85507	0.7784	nasopharynx		-0.505338	0.0954948	nasopharynx		-0.445516	0.0668159	nasopharynx
1.33633	0.556541	nasopharynx		0.599086	0.258113	nasopharynx		-0.449248	0.0952858	nasopharynx		-0.37968	-0.55295	nasopharynx
0.356163	0.159612	nasopharynx		0.876022	0.303638	nasopharynx		-0.187793	-0.130465	nasopharynx		-0.500247	0.285078	nasopharynx
1.324	0.663926	nasopharynx		1.41658	0.666774	nasopharynx		-0.527513	0.192253	nasopharynx		-0.53132	-0.15665	nasopharynx
1.51105	0.657126	nasopharynx		1.5806	0.694134	nasopharynx		0.147536	-0.0683385	nasopharynx		-0.359738	-0.446024	nasopharynx
2.19271	0.823925	nasopharynx		1.56932	0.617092	nasopharynx		-0.31734	0.00575886	nasopharynx		-0.537041	0.039992	nasopharynx
2.02011	0.827823	nasopharynx		0.34236	0.102461	nasopharynx		-0.482803	0.108984	nasopharynx		-0.307613	-0.611182	nasopharynx
1.06935	0.502923	nasopharynx		1.30889	0.5798	nasopharynx		-0.223398	0.0953269	nasopharynx		-0.518781	0.0179536	nasopharynx
1.32	0.611241	nasopharynx		1.11221	0.509527	nasopharynx		-0.451832	0.0443708	nasopharynx		-0.405568	-0.497905	nasopharynx
1.52507	0.700623	nasopharynx		1.32428	0.616816	nasopharynx		-0.452452	0.0639467	nasopharynx		-0.538284	-0.19448	nasopharynx
1.50669	0.68621	nasopharynx		0.820886	0.304998	nasopharynx		-0.538229	0.213039	nasopharynx		-0.330552	-0.573653	nasopharynx
0.341614	0.169804	nasopharynx		1.54925	0.725346	nasopharynx		-0.373171	-0.143717	nasopharynx		-0.363989	-0.367645	nasopharynx
1.39342	0.705872	nasopharynx		1.07172	0.440104	nasopharynx		-0.536236	0.17291	nasopharynx		-0.552098	0.264685	nasopharynx
0.777224	0.366427	nasopharynx		1.84978	0.717717	nasopharynx		-0.302921	-0.495153	nasopharynx		-0.524284	0.1165	nasopharynx
0.569996	0.262201	nasopharynx		1.29713	0.593665	nasopharynx		-0.196364	-0.132154	nasopharynx		-0.565538	-0.0542618	nasopharynx
1.25821	0.642269	nasopharynx		1.21182	0.582459	nasopharynx		-0.496712	0.199365	nasopharynx		-0.492025	0.239691	nasopharynx
1.18971	0.664903	nasopharynx		1.2677	0.56667	nasopharynx		-0.371946	-0.0124031	nasopharynx		0.0403541	-0.0788391	nasopharynx
2.14689	0.856818	nasopharynx		0.554858	0.193656	nasopharynx		-0.376761	-0.0273474	nasopharynx		-0.555894	0.273934	nasopharynx
1.26387	0.671519	nasopharynx		1.18102	0.472906	nasopharynx		-0.39314	-0.0656964	nasopharynx		-0.267839	-0.250619	nasopharynx
1.15501	0.664445	nasopharynx		1.87256	0.773397	nasopharynx		-0.5334	0.16069	nasopharynx		0.20084	0.000350747	nasopharynx
0.887387	0.534238	nasopharynx		0.334636	0.117506	nasopharynx		-0.386384	0.159377	nasopharynx		-0.547748	0.306469	nasopharynx
1.02736	0.469328	nasopharynx		2.27476	0.825276	nasopharynx		-0.419294	0.0496962	nasopharynx		0.092246	-0.0564874	nasopharynx
0.251829	0.0882333	nasopharynx		0.934789	0.544634	nasopharynx		-0.204307	-0.654784	nasopharynx		-0.508469	0.145801	nasopharynx
0.877327	0.455943	nasopharynx		2.5384	0.885961	nasopharynx		-0.478162	0.139268	nasopharynx		0.15291	-0.0453899	nasopharynx
2.10051	0.851845	nasopharynx		1.0059	0.472816	nasopharynx		-0.505854	0.103967	nasopharynx		-0.0415053	-0.122416	nasopharynx
1.2503	0.638107	nasopharynx		2.99979	0.883052	nasopharynx		-0.501394	0.108645	nasopharynx		-0.0365938	-0.283762	nasopharynx
2.17289	0.838048	nasopharynx		1.59495	0.708617	nasopharynx		-0.0648066	-0.204979	nasopharynx		-0.551074	-0.155357	nasopharynx
1.30135	0.621289	nasopharynx		1.0308	0.564048	nasopharynx		-0.499759	0.200365	nasopharynx		-0.553675	-0.177948	nasopharynx
1.52127	0.706802	nasopharynx		2.34343	0.835357	nasopharynx		-0.3884	0.107206	nasopharynx		0.135186	-0.0316038	nasopharynx
0.604002	0.373278	nasopharynx		0.56967	0.230442	nasopharynx		-0.480051	-0.206246	nasopharynx		-0.551372	0.286448	nasopharynx
1.62585	0.75284	nasopharynx		0.828021	0.381633	nasopharynx		-0.427093	0.0350182	nasopharynx		-0.570449	0.110597	nasopharynx
2.05052	0.805736	nasopharynx		1.21486	0.604361	nasopharynx		-0.377797	0.00834011	nasopharynx		-0.433881	0.154971	nasopharynx
1.15457	0.621781	nasopharynx		2.43139	0.875955	nasopharynx		-0.527235	0.21109	nasopharynx		-0.00411408	-0.235046	nasopharynx
1.14949	0.593109	nasopharynx		0.673912	0.241894	nasopharynx		-0.524622	0.202046	nasopharynx		-0.534685	0.281049	nasopharynx
1.42606	0.653475	nasopharynx		0.251453	0.0888815	nasopharynx		-0.52153	0.160899	nasopharynx		-0.552302	0.293462	nasopharynx
1.61147	0.717594	nasopharynx		1.12907	0.4003	nasopharynx		-0.536899	0.193451	nasopharynx		-0.53818	0.18478	nasopharynx
1.85405	0.772149	nasopharynx		0.138153	0.0421991	nasopharynx		-0.178626	-0.112686	nasopharynx		-0.54069	0.321516	nasopharynx
1.08392	0.58905	nasopharynx		1.82958	0.737679	nasopharynx		-0.47007	-0.257191	nasopharynx		-0.460758	-0.0275441	nasopharynx
2.22944	0.829833	nasopharynx		1.16061	0.46075	nasopharynx		0.173567	-0.0619649	nasopharynx		-0.562844	0.189673	nasopharynx
1.40538	0.651094	nasopharynx		1.85728	0.744412	nasopharynx		-0.512563	0.179309	nasopharynx		-0.337997	0.0830114	nasopharynx
1.99059	0.789438	nasopharynx		1.73792	0.764136	nasopharynx		0.176875	-0.0592388	nasopharynx		-0.065692	-0.01036	nasopharynx
0.988756	0.412238	nasopharynx		1.44624	0.619411	nasopharynx		-0.386085	0.164834	nasopharynx		-0.525223	0.192957	nasopharynx
0.724543	0.373199	nasopharynx		1.58033	0.648341	nasopharynx		-0.399664	0.171971	nasopharynx		-0.548292	0.133965	nasopharynx
0.935516	0.460952	nasopharynx		1.91696	0.761155	nasopharynx		-0.328638	-0.0379256	nasopharynx		-0.457597	-0.177976	nasopharynx
1.42523	0.699826	nasopharynx		0.953434	0.349222	nasopharynx		-0.46494	-0.218688	nasopharynx		-0.276438	-0.588865	nasopharynx
1.18951	0.621545	nasopharynx		2.74556	0.921109	nasopharynx		-0.534827	0.019129	nasopharynx		0.0367453	-0.00227223	nasopharynx
0.313397	0.111222	nasopharynx		0.922943	0.415811	nasopharynx		-0.227781	-0.153998	nasopharynx		-0.547532	0.298672	nasopharynx
1.70829	0.730717	nasopharynx		1.07352	0.386588	nasopharynx		-0.371618	-0.00218536	nasopharynx		-0.573575	0.214449	nasopharynx
1.76922	0.766814	nasopharynx		1.64097	0.737145	nasopharynx		-0.364349	-0.0602369	nasopharynx		-0.233853	0.16837	nasopharynx
2.32178	0.888791	nasopharynx		0.633769	0.217493	nasopharynx		-0.391637	0.0175059	nasopharynx		-0.329755	-0.578352	nasopharynx
1.89524	0.818085	nasopharynx		1.80151	0.742264	nasopharynx		-0.437697	0.0470118	nasopharynx		0.0815947	-0.0475903	nasopharynx
1.31196	0.645837	nasopharynx		0.723182	0.328651	nasopharynx		-0.351648	-0.0630192	nasopharynx		-0.550782	0.303239	nasopharynx
0.92976	0.395856	nasopharynx		2.05344	0.783497	nasopharynx		-0.455347	0.14588	nasopharynx		-0.300048	-0.325917	nasopharynx
0.677315	0.263189	nasopharynx		0.811078	0.280756	nasopharynx		-0.271876	-0.111997	nasopharynx		-0.554457	0.244031	nasopharynx
0.862778	0.507514	nasopharynx		1.19879	0.541865	nasopharynx		-0.505949	0.154871	nasopharynx		-0.00316707	-0.109779	nasopharynx
2.11206	0.769824	nasopharynx		1.88204	0.618839	nasopharynx		-0.439262	0.160462	nasopharynx		-0.255789	-0.113854	nasopharynx
0.722029	0.389757	nasopharynx		0.518617	0.272122	nasopharynx		-0.444958	0.162244	nasopharynx		-0.303902	-0.0987437	nasopharynx
1.38597	0.659826	nasopharynx		2.11155	0.797018	nasopharynx		-0.453429	-0.0424144	nasopharynx		0.0829075	-0.0473667	nasopharynx
0.689013	0.347892	nasopharynx		0.558338	0.212735	nasopharynx		-0.438697	0.133268	nasopharynx		-0.556618	0.240622	nasopharynx
2.18344	0.867953	nasopharynx		2.07458	0.825481	nasopharynx		-0.377628	-0.0104702	nasopharynx		-0.0145229	-0.296554	nasopharynx
1.56742	0.725297	nasopharynx		1.11036	0.371257	nasopharynx		-0.481624	0.142022	nasopharynx		-0.360926	-0.560544	nasopharynx
1.79312	0.751575	nasopharynx		1.08945	0.424576	nasopharynx		0.166002	-0.0650374	nasopharynx		-0.527381	0.192421	nasopharynx
0.926799	0.457937	nasopharynx		1.44153	0.58807	nasopharynx		-0.497712	0.148534	nasopharynx		-0.1361	-0.102148	nasopharynx
1.46733	0.721953	nasopharynx		1.5872	0.695205	nasopharynx		-0.474085	0.097815	nasopharynx		-0.464241	0.194613	nasopharynx
1.15263	0.595963	nasopharynx		2.32515	0.851594	nasopharynx		-0.518127	0.218137	nasopharynx		0.205958	-0.0205813	nasopharynx
2.47336	0.858686	nasopharynx		1.75586	0.750996	nasopharynx		0.161491	-0.0322812	nasopharynx		-0.0818233	0.10486	nasopharynx
0.782326	0.44288	nasopharynx		0.395388	0.137217	nasopharynx		-0.502366	0.22269	nasopharynx		-0.173192	-0.135312	nasopharynx
0.352343	0.150152	nasopharynx		0.987487	0.431456	nasopharynx		-0.183703	-0.170007	nasopharynx		-0.31381	-0.586121	nasopharynx
0.89531	0.498069	nasopharynx		1.66511	0.631563	nasopharynx		-0.262967	-0.104452	nasopharynx		-0.398712	0.151436	nasopharynx
1.04087	0.563139	nasopharynx		2.65779	0.856932	nasopharynx		-0.348762	-0.00548247	nasopharynx		-0.296079	0.0300481	nasopharynx
0.855792	0.477455	nasopharynx		0.936591	0.409729	nasopharynx		-0.342166	-0.462198	nasopharynx		-0.595937	0.131711	nasopharynx
0.861033	0.3966	nasopharynx		2.14957	0.748928	nasopharynx		-0.374941	0.115876	nasopharynx		-0.40835	0.0328951	nasopharynx
1.05029	0.62263	nasopharynx		2.35506	0.844434	nasopharynx		-0.532257	0.0716402	nasopharynx		-0.354672	0.0865661	nasopharynx
1.5368	0.700511	nasopharynx		1.19246	0.480428	nasopharynx		-0.45222	0.124481	nasopharynx		-0.561501	0.196989	nasopharynx
1.41852	0.670268	nasopharynx		1.37433	0.642422	nasopharynx		-0.303001	-0.10172	nasopharynx		-0.398757	-0.18021	nasopharynx
1.25394	0.659085	nasopharynx		0.395487	0.123334	nasopharynx		-0.524381	0.169839	nasopharynx		-0.545025	0.30081	nasopharynx
1.17171	0.602369	nasopharynx		0.53112	0.253032	nasopharynx		-0.450086	0.120861	nasopharynx		-0.581127	0.1837	nasopharynx
1.68795	0.724115	nasopharynx		2.07704	0.78136	nasopharynx		-0.514409	0.156635	nasopharynx		0.129972	-0.0554637	nasopharynx
0.94595	0.55862	nasopharynx		2.10547	0.822625	nasopharynx		-0.510406	0.17542	nasopharynx		0.145727	-0.050605	nasopharynx
0.294675	0.117136	nasopharynx		2.24487	0.851166	nasopharynx		-0.183975	-0.666629	nasopharynx		0.098085	-0.0729233	nasopharynx
0.990683	0.395715	nasopharynx		2.27503	0.820521	nasopharynx		-0.350243	-0.447433	nasopharynx		0.142417	-0.0389715	nasopharynx
1.32174	0.603824	nasopharynx		1.11144	0.467382	nasopharynx		-0.0601052	-0.174597	nasopharynx		-0.574473	0.186759	nasopharynx
0.148764	0.0488882	nasopharynx		1.24096	0.527917	nasopharynx		-0.180282	-0.67188	nasopharynx		-0.449264	0.249372	nasopharynx
1.90179	0.809359	nasopharynx		1.43091	0.606391	nasopharynx		-0.29682	-0.077206	nasopharynx		-0.390276	-0.0840107	nasopharynx
0.96177	0.440441	nasopharynx		2.20883	0.849336	nasopharynx		-0.311881	-0.465902	nasopharynx		0.157068	-0.0355253	nasopharynx
1.34257	0.67892	nasopharynx		1.41542	0.520118	nasopharynx		-0.179163	-0.193405	nasopharynx		-0.547337	0.198882	nasopharynx
1.88392	0.759422	nasopharynx		0.235228	0.0709022	nasopharynx		-0.415456	0.105326	nasopharynx		-0.539926	0.315608	nasopharynx
2.02541	0.823623	nasopharynx		1.41344	0.610238	nasopharynx		-0.0157874	-0.202048	nasopharynx		-0.261711	-0.273023	nasopharynx
2.11395	0.823176	nasopharynx		0.838753	0.485525	nasopharynx		-0.0257439	-0.216155	nasopharynx		-0.517891	-0.319043	nasopharynx
1.17315	0.611216	nasopharynx		1.73303	0.605821	nasopharynx		-0.476736	0.178393	nasopharynx		-0.411891	0.263166	nasopharynx
1.91017	0.763543	nasopharynx		1.41405	0.609021	nasopharynx		-0.0676894	-0.0962981	nasopharynx		-0.521795	0.0713565	nasopharynx
2.48958	0.887063	nasopharynx		0.341214	0.122085	nasopharynx		-0.0279208	0.0862463	nasopharynx		-0.545008	0.310917	nasopharynx
1.58253	0.7561	nasopharynx		2.18769	0.835633	nasopharynx		-0.48129	0.1426	nasopharynx		0.0630021	-0.00698345	nasopharynx
2.64393	0.895622	nasopharynx		0.59544	0.276303	nasopharynx		0.0155331	0.0183421	nasopharynx		-0.203967	-0.101467	nasopharynx
1.26211	0.605768	nasopharynx		2.66046	0.880174	oral		-0.3382	-0.0358413	nasopharynx		0.334668	0.0157564	oral
0.934721	0.456605	nasopharynx		2.72165	0.890367	oral		-0.478644	0.107084	nasopharynx		0.350737	0.0378679	oral
1.85634	0.803716	nasopharynx		3.31068	0.942014	oral		-0.0345049	-0.234987	nasopharynx		0.352456	0.032205	oral
0.917547	0.399844	nasopharynx		2.52924	0.851282	oral		-0.228189	-0.577671	nasopharynx		0.26822	-0.00403325	oral
2.75939	0.893618	nasopharynx		3.0239	0.920938	oral		-0.272203	-0.0770885	nasopharynx		0.367409	0.0433261	oral
0.0106413	0.00280898	nasopharynx		3.08044	0.924888	oral		-0.161455	-0.681873	nasopharynx		0.344942	0.0347867	oral
1.05594	0.459066	nasopharynx		2.57811	0.85947	oral		-0.2274	-0.100271	nasopharynx		0.308542	0.00247214	oral
1.13062	0.562183	nasopharynx		2.72158	0.886714	oral		-0.122588	-0.170551	nasopharynx		0.361365	0.051885	oral
1.94604	0.777772	nasopharynx		2.68977	0.878465	oral		-0.277658	0.0185363	nasopharynx		0.344387	0.030935	oral
1.73344	0.677177	nasopharynx		3.22485	0.932169	oral		-0.382783	0.123706	nasopharynx		0.358483	0.0406451	oral
0.55309	0.291469	nasopharynx		2.7936	0.89837	oral		-0.216728	-0.124781	nasopharynx		0.355177	0.0301741	oral
1.08978	0.516014	nasopharynx		3.39799	0.949704	oral		-0.412533	0.0267894	nasopharynx		0.358682	0.0272199	oral
1.48888	0.637784	nasopharynx		2.77402	0.897817	oral		-0.120347	-0.0505955	nasopharynx		0.341287	0.0259566	oral
1.73542	0.740694	nasopharynx		2.92867	0.921299	oral		0.00470652	-0.18526	nasopharynx		0.359887	0.0343555	oral
1.73483	0.623895	nasopharynx		2.90901	0.916271	oral		-0.0267313	-0.181636	nasopharynx		0.353597	0.0300242	oral
1.4922	0.596009	nasopharynx		2.38415	0.84902	oral		-0.339844	-0.448722	nasopharynx		0.312183	0.0457828	oral
2.09509	0.847957	nasopharynx		2.85242	0.891397	oral		-0.0436994	-0.259131	nasopharynx		0.354507	0.0463891	oral
2.74453	0.910896	nasopharynx		2.70781	0.873593	oral		-0.259534	0.0644176	nasopharynx		0.360209	0.0491999	oral
2.52517	0.870207	nasopharynx		2.87761	0.903701	oral		0.139972	-0.0141724	nasopharynx		0.36273	0.0454786	oral
1.09898	0.582341	nasopharynx		2.57683	0.87464	oral		-0.370253	-0.0591142	nasopharynx		0.361302	0.0357489	oral
1.33094	0.663542	nasopharynx		2.62314	0.886654	oral		-0.356207	-0.0550355	nasopharynx		0.350474	0.0366518	oral
1.186	0.576114	nasopharynx		2.7252	0.894129	oral		-0.420109	0.0851272	nasopharynx		0.328696	0.0210865	oral
0.745593	0.372738	nasopharynx		3.36565	0.948834	oral		-0.469501	-0.216323	nasopharynx		0.345607	0.0210213	oral
0.319677	0.106154	nasopharynx		2.73499	0.899754	oral		-0.184948	-0.627772	nasopharynx		0.369367	0.0387826	oral
0.912023	0.3603	nasopharynx		2.85315	0.904528	oral		-0.372866	0.0347854	nasopharynx		0.3416	0.0451655	oral
2.1252	0.835263	nasopharynx		2.62493	0.831124	oral		0.137562	-0.0420834	nasopharynx		0.316985	0.0432287	oral
0.597393	0.35527	nasopharynx		2.90541	0.913998	oral		-0.443633	0.138783	nasopharynx		0.370413	0.0491526	oral
1.69976	0.695816	nasopharynx		2.87364	0.90164	oral		-0.333929	0.128037	nasopharynx		0.37384	0.0488693	oral
1.6644	0.737199	nasopharynx		2.64562	0.887409	oral		-0.288828	-0.116924	nasopharynx		0.320092	0.0153839	oral
1.31372	0.652651	nasopharynx		2.84195	0.894503	oral		-0.287565	-0.108299	nasopharynx		0.314573	0.014158	oral
0.741503	0.362844	nasopharynx		2.67475	0.880443	oral		-0.28486	-0.0233243	nasopharynx		0.317187	0.00920024	oral
2.05931	0.848304	nasopharynx		2.87982	0.895212	oral		-0.263479	-0.0809069	nasopharynx		0.325805	0.0422896	oral
0.3424	0.131586	nasopharynx		2.61917	0.879738	oral		-0.265575	-0.605448	nasopharynx		0.3713	0.0515311	oral
0.923008	0.336197	nasopharynx		2.94735	0.922855	oral		-0.374882	0.0365341	nasopharynx		0.361315	0.0348573	oral
0.212665	0.0679299	nasopharynx		2.94959	0.915871	oral		-0.139693	-0.188282	nasopharynx		0.337722	0.023846	oral
0.354075	0.141311	nasopharynx		3.00593	0.91816	oral		-0.136183	-0.183642	nasopharynx		0.352939	0.0237123	oral
1.79842	0.788233	nasopharynx		2.86526	0.913297	oral		-0.106669	-0.180111	nasopharynx		0.361935	0.0360951	oral
2.31692	0.835226	nasopharynx		2.85658	0.914137	oral		0.17651	-0.0573358	nasopharynx		0.366708	0.0471782	oral
1.42308	0.623642	nasopharynx		2.78171	0.902338	oral		-0.500905	0.171251	nasopharynx		0.366231	0.0277302	oral
1.37426	0.602236	nasopharynx		3.01916	0.922277	oral		-0.517791	0.181595	nasopharynx		0.349425	0.0344668	oral
2.41949	0.827251	oral		2.85165	0.881311	oral		0.352138	0.041029	oral		0.317213	0.00371633	oral
2.56847	0.839219	oral		3.04274	0.916663	oral		0.385032	0.0371249	oral		0.327287	0.0134472	oral
2.5997	0.868749	oral		2.84203	0.904499	oral		0.369622	0.0455263	oral		0.37414	0.0454843	oral
2.82137	0.883633	oral		2.75691	0.886978	oral		0.328073	-0.00443711	oral		0.376497	0.0419437	oral
2.33739	0.780165	oral		3.02206	0.916415	oral		0.381	0.0607952	oral		0.336395	0.0107881	oral
2.14366	0.700535	oral		2.91527	0.913326	oral		0.36874	0.0413685	oral		0.346663	0.0379648	oral
2.58252	0.873678	oral		2.71999	0.880397	oral		0.371191	0.0442954	oral		0.356682	0.0388021	oral
2.17757	0.790748	oral		3.17318	0.927564	oral		0.262032	-0.0331087	oral		0.333192	0.0135241	oral
2.67726	0.898218	oral		2.91345	0.90013	oral		0.254549	-0.0648179	oral		0.354902	0.0459919	oral
2.7804	0.879388	oral		2.85769	0.893577	oral		0.377108	0.0337097	oral		0.348217	0.0193704	oral
2.47189	0.819646	oral		3.25567	0.9386	oral		0.307592	-0.0012892	oral		0.337062	0.0222385	oral
2.30774	0.826682	oral		2.92987	0.898934	oral		0.309745	0.0272106	oral		0.340629	0.0107845	oral
2.4031	0.781853	oral		3.15283	0.921064	oral		0.334677	0.0277594	oral		0.361081	0.0433901	oral
2.00117	0.718068	oral		2.86221	0.904802	oral		0.339743	0.0442771	oral		0.353555	0.0314982	oral
2.18597	0.775898	oral		2.92345	0.917611	oral		0.301275	-0.0022923	oral		0.364311	0.0338238	oral
2.27265	0.799467	oral		3.12366	0.918308	oral		0.369551	0.0499095	oral		0.297385	0.0189199	oral
2.43767	0.864071	oral		2.61794	0.873565	oral		0.351233	0.0340351	oral		0.354876	0.0202644	oral
2.11431	0.773874	oral		2.9656	0.916966	oral		0.373888	0.0475907	oral		0.364594	0.0312927	oral
2.32999	0.792066	oral		2.60807	0.877923	oral		0.384783	0.0484918	oral		0.293697	0.0110229	oral
2.38543	0.786464	oral		3.1838	0.929674	oral		0.368804	0.0570894	oral		0.348787	0.0220437	oral
1.92604	0.680053	oral		2.99083	0.906917	oral		0.374617	0.0725181	oral		0.35815	0.0433768	oral
2.08525	0.716867	oral		2.8122	0.87919	oral		0.368274	0.0571751	oral		0.354532	0.046041	oral
2.62213	0.841061	oral		2.73427	0.905493	oral		0.393817	0.0481904	oral		0.347027	0.0396612	oral
2.28256	0.814955	oral		2.84688	0.913818	oral		0.343001	0.0292991	oral		0.330091	0.0104009	oral
2.56126	0.871065	oral		2.78883	0.902222	oral		0.316427	0.0286924	oral		0.34749	0.0305864	oral
2.05549	0.680525	oral		2.69586	0.896606	oral		0.36137	0.0440118	oral		0.329209	0.0251694	oral
2.4983	0.837419	oral		2.7524	0.863898	oral		0.349709	0.0172711	oral		0.311385	0.00984797	oral
2.61348	0.854501	oral		2.7727	0.890789	oral		0.320749	-0.0061107	oral		0.341504	0.013564	oral
2.72849	0.853419	oral		2.53512	0.891436	oral		0.34788	0.02751	oral		0.343049	0.0291761	oral
2.0075	0.679752	oral		2.78014	0.891967	oral		0.399999	0.0657448	oral		0.371686	0.0447985	oral
2.64485	0.862118	oral		2.68913	0.885032	oral		0.372758	0.037627	oral		0.353327	0.0505524	oral
2.38332	0.790828	oral		2.7124	0.880436	oral		0.36053	0.036419	oral		0.357484	0.0400857	oral
2.62932	0.855754	oral		2.8439	0.888632	oral		0.340873	0.0152526	oral		0.370884	0.0442076	oral
2.24645	0.797613	oral		2.84346	0.903896	oral		0.37398	0.0455298	oral		0.31772	0.0165297	oral
2.0171	0.760013	oral		1.68232	0.683341	oral		0.356689	0.046873	oral		0.200572	0.0215626	oral
2.23973	0.816634	oral		2.95265	0.90431	oral		0.289478	0.00912425	oral		0.358134	0.0160503	oral
2.29201	0.762574	oral		2.78982	0.900351	oral		0.355261	0.0329007	oral		0.343894	0.0480238	oral
1.53062	0.558442	oral		2.86462	0.896597	oral		0.285238	0.0202968	oral		0.346331	0.0306761	oral
2.31799	0.833109	oral		2.62543	0.880057	oral		0.287721	0.0202209	oral		0.337776	0.0276703	oral
1.92505	0.681583	oral		2.57392	0.811492	oral		0.349042	0.0617321	oral		0.317684	0.0265995	oral
1.82966	0.664632	oral		2.79366	0.883798	oral		0.266326	-0.00696483	oral		0.363441	0.02741	oral
2.39883	0.792576	oral		3.1757	0.932628	oral		0.321997	0.0159485	oral		0.367611	0.0335972	oral
2.12359	0.732651	oral		3.29769	0.937998	oral		0.344683	0.0395436	oral		0.342731	0.0219599	oral
2.07831	0.687298	oral		2.60684	0.901944	oral		0.359102	0.0509289	oral		0.344116	0.0242724	oral
1.44988	0.55805	oral		2.8866	0.895537	oral		0.332302	0.0559061	oral		0.360762	0.0413661	oral
2.08285	0.742182	oral		3.01944	0.920609	oral		0.25873	-0.0014895	oral		0.36033	0.0260417	oral
2.56991	0.796325	oral		2.92026	0.895233	oral		0.393262	0.0595813	oral		0.367645	0.0386009	oral
2.09195	0.73185	oral		2.54784	0.886837	oral		0.347867	0.0326276	oral		0.34323	0.0333774	oral
1.88632	0.758316	oral		2.43244	0.839373	oral		0.344368	0.0508432	oral		0.348527	0.043466	oral
2.55368	0.839171	oral		2.86614	0.885731	oral		0.324015	0.0382122	oral		0.363681	0.0334542	oral
1.92378	0.703615	oral		2.74628	0.877082	oral		0.361068	0.0632663	oral		0.364812	0.0470798	oral
1.6933	0.602764	oral		2.64462	0.835337	oral		0.335431	0.0513584	oral		0.297803	-0.00492542	oral
1.25911	0.455563	oral		2.87924	0.911123	oral		0.295761	0.0387565	oral		0.35321	0.036885	oral
2.10796	0.681862	oral		2.94441	0.91164	oral		0.360534	0.0392405	oral		0.361295	0.0242209	oral
2.15438	0.709799	oral		3.05839	0.916267	oral		0.355502	0.025494	oral		0.311439	0.0438417	oral
2.02573	0.698374	oral		2.98046	0.907242	oral		0.375717	0.0616558	oral		0.360652	0.0367633	oral
1.86903	0.622611	oral		2.6642	0.867821	oral		0.30406	0.0291159	oral		0.371674	0.0469483	oral
2.0394	0.747645	oral		3.13206	0.927699	oral		0.340857	0.0404788	oral		0.368501	0.0329123	oral
1.63942	0.616234	oral		2.48038	0.878734	oral		0.363214	0.0691065	oral		0.328228	0.0225244	oral
1.68137	0.577297	oral		2.62052	0.860169	oral		0.357305	0.0650426	oral		0.311479	0.0252362	oral
1.6096	0.581409	oral		2.90782	0.91035	oral		0.349038	0.056542	oral		0.34609	0.0164332	oral
1.8697	0.68649	oral		2.62477	0.888228	oral		0.380466	0.0736481	oral		0.364885	0.0349217	oral
2.92575	0.903475	oral		3.20542	0.931839	oral		0.310527	-0.0221325	oral		0.341754	0.0234096	oral
2.25106	0.794848	oral		2.57415	0.895075	oral		0.380592	0.0502308	oral		0.275627	-0.00433162	oral
2.43567	0.786812	oral		3.0778	0.932612	oral		0.384298	0.0452309	oral		0.309849	0.0495718	oral
1.8518	0.724755	oral		2.90548	0.912153	oral		0.26477	0.0102387	oral		0.369945	0.042958	oral
2.43066	0.826421	oral		2.90827	0.908966	oral		0.383263	0.0528696	oral		0.341803	0.0390262	oral
1.97911	0.685821	oral		2.93816	0.915327	oral		0.331356	0.0453751	oral		0.357296	0.0449547	oral
2.46686	0.816872	oral		2.72083	0.887008	oral		0.321963	0.0249846	oral		0.3346	0.0458768	oral
2.39136	0.75971	oral		2.60535	0.868359	oral		0.389141	0.0586326	oral		0.175331	-0.0449805	oral
2.31441	0.779114	oral		2.97004	0.904638	oral		0.382245	0.0498718	oral		0.332611	0.00635394	oral
2.54337	0.825827	oral		2.30751	0.839387	oral		0.388145	0.0573028	oral		0.0223263	-0.184272	oral
2.61239	0.871971	oral		3.10611	0.933679	oral		0.341855	0.00959392	oral		0.35234	0.0252044	oral
2.14517	0.754583	oral		2.9713	0.914965	oral		0.37974	0.0474702	oral		0.362467	0.0382187	oral
2.52746	0.837888	oral		2.53105	0.862943	oral		0.3933	0.0534615	oral		0.247306	-0.00406765	oral
2.44905	0.82292	oral		2.08559	0.789498	oral		0.377523	0.0482144	oral		0.234161	-0.0392233	oral
2.3045	0.830275	oral						0.375743	0.0535397	oral
1.71811	0.606133	oral						0.194571	-0.0532202	oral
2.15939	0.741774	oral						0.301079	-0.0174264	oral
2.61988	0.856349	oral						0.369663	0.0154462	oral
2.22678	0.749742	oral						0.358311	0.0324457	oral
2.18011	0.767731	oral						0.34299	0.0359725	oral
2.2078	0.798777	oral						0.337135	0.0424684	oral
1.67424	0.685576	oral						0.355294	0.0588929	oral
2.6798	0.849794	oral						0.37022	0.0317646	oral
2.49267	0.853332	oral						0.344097	0.024788	oral
2.36495	0.802103	oral						0.305015	0.0131675	oral
2.46506	0.882026	oral						0.288652	-0.013648	oral
1.80201	0.673514	oral						0.257127	-0.00241137	oral
2.28923	0.842877	oral						0.306379	0.0173456	oral
3.13227	0.921159	oral						0.157433	-0.116548	oral
2.68889	0.886797	oral						0.324278	-0.00318639	oral
2.20065	0.74304	oral						0.356768	0.0364299	oral
2.23939	0.809156	oral						0.296247	0.026105	oral
2.26448	0.834788	oral						0.341669	0.0356751	oral
3.04324	0.886435	oral						0.336757	0.00598582	oral
2.67692	0.87765	oral						0.267651	-0.0339342	oral
2.88797	0.901333	oral						0.318477	-0.00630792	oral
2.42848	0.803072	oral						0.347125	0.0393279	oral
2.4423	0.777836	oral						0.357648	0.0370901	oral
2.77121	0.892154	oral						0.358929	0.0338447	oral
2.46979	0.854959	oral						0.327082	0.0106711	oral
2.95305	0.905683	oral						0.323078	-0.0072505	oral
2.26831	0.804769	oral						0.384385	0.055337	oral
2.22624	0.804105	oral						0.301934	0.0124781	oral
2.35806	0.856661	oral						0.257927	-0.0219426	oral
2.80272	0.894356	oral						0.29947	-0.0210089	oral
2.42705	0.829899	oral						0.370992	0.0468163	oral
2.83619	0.873089	oral						0.377088	0.0348389	oral
2.44688	0.804696	oral						0.341431	0.0251146	oral
2.27003	0.813967	oral						0.372341	0.0476743	oral
3.22441	0.936581	oral						0.292094	-0.0273293	oral
2.24639	0.802305	oral						0.341027	0.0277068	oral
2.02882	0.777468	oral						0.324457	0.0313051	oral
2.53202	0.831561	oral						0.296281	-0.0214578	oral
1.71977	0.730189	oral						0.286541	0.0241404	oral
2.37846	0.834112	oral						0.344572	0.00489311	oral
2.6698	0.876644	oral						0.267036	-0.0323676	oral
2.63542	0.880844	oral						0.339093	0.0367137	oral
2.5677	0.852573	oral						0.290612	-0.0163643	oral
2.032	0.701375	oral						0.353842	0.0474712	oral
2.62212	0.849921	oral						0.364573	0.0447029	oral
2.0046	0.727106	oral						0.383968	0.0668979	oral
2.78211	0.879374	oral						0.3502	0.00670211	oral
2.91475	0.881338	oral						0.333087	0.00328194	oral
2.98333	0.897801	oral						0.375673	0.033184	oral
2.39531	0.799758	oral						0.374544	0.0542371	oral
2.25294	0.814081	oral						0.233298	-0.030172	oral
1.42876	0.660991	oral						0.166203	-0.04393	oral
2.6429	0.882085	oral						0.321389	0.0218189	oral
2.51781	0.853883	oral						0.374194	0.049069	oral
2.17877	0.800322	oral						0.369614	0.0491078	oral
2.52916	0.853483	oral						0.359901	0.0263131	oral
1.67737	0.585884	oral						0.337203	0.0492204	oral
2.24918	0.798479	oral						0.368481	0.0255719	oral
2.14247	0.778808	oral						0.353906	0.0350466	oral
2.14053	0.818985	oral						0.330867	0.0220877	oral
2.34617	0.810291	oral						0.361486	0.0357675	oral
2.18255	0.758734	oral						0.374708	0.050424	oral
1.87192	0.773514	oral						0.225037	-0.0214664	oral
2.34643	0.823864	oral						0.343901	0.0361408	oral
1.76008	0.736483	oral						0.248215	-0.0186175	oral
1.89081	0.697344	oral						0.302054	0.0340642	oral
1.61288	0.691817	oral						0.310947	0.0407959	oral
1.8886	0.645069	oral						0.360725	0.0673618	oral
2.45529	0.805703	oral						0.351439	0.0247062	oral
2.49091	0.853225	oral						0.357024	0.0346958	oral
1.49008	0.572873	oral						0.257864	0.00412501	oral
1.74839	0.643427	oral						0.349845	0.0543574	oral
1.95141	0.765032	oral						0.296935	0.0215423	oral
2.44902	0.841414	oral						0.334787	0.0203538	oral
2.90518	0.880983	oral						0.333737	0.010291	oral
2.34913	0.763642	oral						0.378585	0.0532038	oral
1.81877	0.736722	oral						0.31162	0.0148775	oral
3.1043	0.919509	oral						0.138643	-0.112574	oral
2.49686	0.83269	oral						0.348455	0.0365557	oral

## Sheet: Supplementary Fig3
Supplementary Fig.3a													Supplementary Fig.3b													Supplementary Fig.3c													Supplementary Fig.3d
Corynebacterium	Staphylococcus	Cutibacterium	Dolosigranulum	Neisseria	Moraxella	Prevotella	Haemophilus	Klebsiella	Streptococcus	Others	group		Streptococcus	Neisseria	Prevotella	Porphyromonas	Rothia	Gemella	Veillonella	Granulicatella	Actinomyces	Alloprevotella	Others	group		Corynebacterium	Staphylococcus	Klebsiella	Cutibacterium	Prevotella	Streptococcus	Fusobacterium	Moraxella	Dolosigranulum	Haemophilus	Others	group		Neisseria	Streptococcus	Prevotella	Veillonella	Haemophilus	Porphyromonas	Fusobacterium	Rothia	Actinomyces	Leptotrichia	Others
0.352555	0.340835	0.176278	0	0	0	0	0	0	0.0220347	0.108298	NPC		0.313643	0.124707	0.140647	0.0426629	0.0548523	0.0407876	0.0168776	0.0262541	0.0117206	0.0346929	0.193155	NPC		0.0028	0.0002	0	0.0002	0.2296	0.001	0	0	0	0.0002	0.766	NPC		0.1252	0.2156	0.0866	0.0946	0.078	0.0592	0.0586	0.0408	0.042	0.0166	0.1828
0.522738	0.35443	0.0679794	0.00656353	0	0	0	0	0	0	0.0482888	NPC		0.396624	0.0375059	0.037037	0.0215659	0.113924	0.00703235	0.0220347	0.0168776	0.00656353	0.0271917	0.313643	NPC		0.8968	0.0294	0.001	0.0324	0.003	0.0012	0.001	0	0	0.0008	0.0344	NPC		0.1302	0.1042	0.1292	0.0194	0.1152	0.0842	0.0578	0.0126	0.0122	0.025	0.31
0.00750117	0.00797	0.0267229	0	0.309892	0	0.076887	0.0614158	0.00421941	0.0942335	0.411158	NPC		0.184716	0.203	0.0937647	0.076887	0.00468823	0.0459447	0.0468823	0.0346929	0.00562588	0.134083	0.169714	NPC		0.0288	0.1122	0.7124	0.004	0.0008	0.0032	0.001	0.0004	0.0002	0.0034	0.1336	NPC		0.0446	0.2956	0.1074	0.0586	0.05	0.0286	0.0566	0.036	0.0382	0.0228	0.2616
0.70511	0.240506	0	0	0	0	0	0.000937647	0	0	0.0534459	NPC		0.544304	0.0417253	0.126113	0	0.00421941	0.0309423	0.0853258	0.0145335	0.00328176	0.00328176	0.146273	NPC		0.0012	0.0022	0	0.021	0.1824	0.0004	0.0004	0	0.0002	0	0.7922	NPC		0.0422	0.15	0.0828	0.185	0.0424	0.0208	0.0384	0.0654	0.074	0.041	0.258
0.0314112	0.0436006	0.000468823	0	0	0	0.00140647	0	0.9203	0	0.00281294	NPC		0.255509	0.255509	0.0511017	0.111111	0.00890764	0.0309423	0.00515706	0.0693858	0.00562588	0.0473511	0.1594	NPC		0.9388	0.0034	0	0.0314	0.0006	0.0014	0.0002	0	0.0006	0	0.0236	NPC		0.2286	0.1114	0.0872	0.0436	0.078	0.0574	0.0646	0.0234	0.018	0.0382	0.2496
0.634787	0.0192218	0.00234412	0.313643	0	0	0.00421941	0	0	0.0126582	0.0131271	NPC		0.100797	0.0121894	0.182841	0.136428	0.00234412	0.021097	0.0304735	0.00562588	0.00937647	0.0726676	0.42616	NPC		0.0252	0.0016	0.0004	0.0002	0.34	0.004	0.0002	0.0004	0.0002	0.0164	0.6114	NPC		0.2526	0.0584	0.1364	0.112	0.0548	0.0706	0.0406	0.008	0.0238	0.0208	0.222
0.368964	0.0468823	0	0.546179	0.00515706	0	0	0	0	0.00468823	0.0281294	NPC		0.216596	0.174871	0.136896	0.0679794	0.0150023	0.0375059	0.0192218	0.0243788	0	0.07173	0.235818	NPC		0.4724	0.014	0.4814	0.0114	0.0006	0.0002	0.0006	0	0.0002	0.0002	0.019	NPC		0.0438	0.0778	0.178	0.0928	0.0378	0.1336	0.1046	0.0088	0.015	0.0394	0.2684
0.152368	0.760431	0.00281294	0	0.0393812	0	0.00890764	0	0	0.00984529	0.0262541	NPC		0.376465	0.141116	0.0351617	0.0206282	0.0164088	0.0567276	0.0103141	0.0356306	0.037037	0.0248476	0.245663	NPC		0.0018	0.0002	0	0	0.1232	0.001	0.0844	0	0.0002	0.0042	0.785	NPC		0.1092	0.1112	0.0982	0.1846	0.1014	0.0296	0.0192	0.0182	0.0316	0.0344	0.2624
0.423347	0.417722	0.153774	0.000937647	0	0	0	0	0	0	0.00421941	NPC		0.293015	0.180497	0.191749	0.037037	0.00656353	0.0351617	0.0595406	0.0351617	0.0257853	0.0164088	0.119081	NPC		0.0004	0.0022	0.703	0	0.0044	0.1552	0.0002	0	0	0.0002	0.1344	NPC		0.2688	0.1418	0.0714	0.0936	0.0822	0.0228	0.0312	0.0228	0.0278	0.0158	0.2218
0.277075	0.455227	0.0567276	0.0829817	0.0661041	0	0	0	0.00797	0	0.0539147	NPC		0.296296	0.0571964	0.0881388	0.0436006	0.0201594	0.0614158	0.0154712	0.0225035	0.00984529	0.0581341	0.327239	NPC		0.0814	0.2994	0.0118	0.0234	0.0518	0.0384	0.085	0.0004	0.0002	0.0036	0.4046	NPC		0.0952	0.1114	0.068	0.0342	0.0236	0.146	0.1244	0.0298	0.0144	0.0144	0.3386
0.47023	0.0487576	0.02391	0.306142	0.0060947	0.107829	0	0	0.00281294	0	0.0342241	NPC		0.168308	0.186592	0.0445382	0.221753	0.0178153	0.0285982	0.00750117	0.0140647	0.00328176	0.00890764	0.29864	NPC		0.4056	0.3364	0.0082	0.0938	0.0026	0.011	0.001	0	0.001	0	0.1404	NPC		0.255	0.1038	0.0346	0.0356	0.0754	0.0632	0.0538	0.0454	0.0246	0.043	0.2656
0.371308	0.432255	0.104548	0	0	0	0	0	0.0712611	0	0.0206282	NPC		0.199719	0.04782	0.193155	0.0314112	0.00750117	0.029067	0.0379747	0.02391	0.0112518	0.0862635	0.331927	NPC		0.4628	0.4698	0	0.0054	0.0002	0.0016	0	0.003	0.0004	0.0018	0.055	NPC		0.076	0.2572	0.0804	0.0382	0.118	0.0664	0.0476	0.0306	0.0102	0.0084	0.267
0.45804	0.429442	0.00234412	0	0.00515706	0	0	0	0.00140647	0.00468823	0.0989217	NPC		0.3985	0.161744	0.0346929	0.0393812	0.0117206	0.0323488	0.00984529	0.0614158	0.000937647	0.0117206	0.237693	NPC		0.0498	0.0006	0.039	0.001	0.3036	0.0124	0.1342	0.001	0.0004	0.0032	0.4548	NPC		0.0664	0.116	0.1058	0.0138	0.066	0.108	0.0834	0.0148	0.0062	0.027	0.3926
0.328176	0.395218	0.0417253	0.0806376	0	0	0.0300047	0	0.000937647	0	0.123301	NPC		0.448195	0.00984529	0.0792311	0.0103141	0.0360994	0.0285982	0.076887	0.0365682	0.0604782	0.0164088	0.197375	NPC		0.8738	0.0068	0	0.0734	0.001	0.002	0	0.0002	0.0054	0.0038	0.0336	NPC		0.0798	0.2028	0.2018	0.0322	0.0456	0.0268	0.0404	0.018	0.0126	0.0316	0.3084
0.416315	0.515237	0.0482888	0	0	0	0	0	0.01594	0	0.00421941	NPC		0.260666	0.0740741	0.127051	0.0417253	0.0618847	0.0393812	0.0225035	0.0581341	0.0412564	0.0140647	0.259259	NPC		0.7628	0.1908	0.0002	0.0002	0.0016	0.005	0.0008	0.0002	0.0006	0.0028	0.035	NPC		0.1846	0.0554	0.1198	0.0512	0.112	0.0528	0.0656	0.0212	0.0156	0.0414	0.2804
0.00421941	0.938584	0.00140647	0.0426629	0	0	0	0	0	0	0.0131271	NPC		0.293015	0.113924	0.184716	0.00656353	0.00984529	0.0314112	0.0562588	0.0206282	0.0257853	0.0300047	0.227848	NPC		0.397	0.0166	0	0.0012	0.0002	0.0066	0.003	0	0.4842	0.005	0.0862	NPC		0.1972	0.1802	0.0402	0.0404	0.073	0.0478	0.0476	0.0566	0.0086	0.0162	0.2922
0.0750117	0.771214	0.0356306	0	0	0	0	0	0	0.0126582	0.105485	NPC		0.208626	0.0975152	0.120956	0.0309423	0.0135959	0.0117206	0.0590717	0.00843882	0.0276606	0.132208	0.289264	NPC		0.026	0.173	0	0	0.0144	0.194	0.0026	0.0004	0	0.0016	0.588	NPC		0.1006	0.1238	0.1052	0.1462	0.118	0.058	0.0308	0.0104	0.0384	0.0162	0.2524
0	0.00890764	0.00468823	0	0.597281	0.0154712	0.0736053	0	0.00984529	0	0.290202	NPC		0.371777	0.199719	0.0965776	0.0234412	0.01594	0.0375059	0.0436006	0.0257853	0.0150023	0.037037	0.133615	NPC		0.8684	0.0224	0.0026	0.0568	0.0132	0	0.0032	0	0.0016	0	0.0318	NPC		0.0872	0.0312	0.0848	0.0142	0.0764	0.2084	0.0612	0.0046	0.0054	0.009	0.4176
0.00843882	0.975152	0.00421941	0	0	0	0	0	0.00984529	0	0.00234412	NPC		0.384904	0.11158	0.157525	0.01594	0.021097	0.0243788	0.0515706	0.0145335	0.045007	0.000937647	0.172527	NPC		0.954	0.031	0.0002	0.006	0.0002	0	0	0	0	0	0.0086	NPC		0.1432	0.2666	0.1302	0.095	0.032	0.0248	0.0322	0.031	0.0346	0.0396	0.1708
0.0206282	0.03188	0.136428	0.02391	0.00375059	0.00187529	0	0.00468823	0	0	0.77684	NPC		0.269105	0.00281294	0.149555	0.0060947	0.0553211	0.0323488	0.0646976	0.172058	0.00890764	0.0904829	0.148617	NPC		0.7668	0.1034	0.001	0.0036	0.0006	0.016	0.0018	0	0	0.0016	0.1052	NPC		0.1158	0.193	0.0676	0.0658	0.0876	0.0572	0.0338	0.0734	0.0222	0.0166	0.267
0.197375	0.72105	0.0126582	0.0154712	0.00468823	0	0	0	0	0.00421941	0.0445382	NPC		0.219409	0.163619	0.0998594	0.10361	0.00281294	0.0389123	0.0187529	0.0150023	0.00140647	0.0182841	0.318331	NPC		0.9786	0.0108	0.0002	0.0022	0	0	0.0002	0	0.0044	0.0008	0.0028	NPC		0.0266	0.0614	0.2406	0.1646	0.0668	0.0034	0.0262	0.1476	0.0508	0.0242	0.1878
0.0234412	0.0168776	0.0206282	0.01594	0.164088	0	0	0.320206	0.436006	0	0.00281294	NPC		0.348336	0.170183	0.100797	0.0412564	0.0135959	0.0356306	0.0543835	0.0192218	0.0164088	0.00890764	0.19128	NPC		0.4264	0.1858	0.001	0.0008	0.0158	0.0318	0.0028	0.206	0	0	0.1296	NPC		0.0482	0.1726	0.102	0.0934	0.0698	0.0634	0.0424	0.046	0.0356	0.035	0.2916
0.287857	0.0951711	0.0154712	0	0	0	0.0135959	0	0	0.374121	0.213783	NPC		0.317393	0.0726676	0.060947	0.0675105	0.0295359	0.0520394	0.0379747	0.02391	0.0511017	0.00984529	0.277075	NPC		0.722	0.069	0.008	0.11	0.0002	0.0052	0.0012	0	0	0.0014	0.083	NPC		0.238	0.1106	0.0502	0.042	0.0966	0.0398	0.0308	0.0056	0.011	0.0338	0.3416
0	0	0	0	0	0	0.260197	0	0	0	0.739803	NPC		0.403188	0.111111	0.0581341	0.106423	0.0314112	0.0389123	0.0117206	0.0206282	0.0117206	0.00328176	0.203469	NPC		0.3858	0.0638	0.306	0.0326	0.0218	0.0796	0.023	0.0012	0.003	0.0126	0.0706	NPC		0.2862	0.0708	0.0768	0.0622	0.1136	0.083	0.0346	0.0122	0.0108	0.0072	0.2426
0	0.00234412	0	0	0	0	0.142991	0	0	0	0.854665	NPC		0.34271	0.227848	0.0309423	0.0661041	0.0506329	0.0614158	0.0206282	0.0525082	0.00421941	0.00421941	0.138772	NPC		0.1482	0.004	0	0.0348	0.318	0.0802	0.32	0	0.0138	0	0.081	NPC		0.1604	0.1358	0.0504	0.0438	0.156	0.0968	0.0546	0.0708	0.0214	0.0156	0.1944
0.560713	0.220347	0.0586029	0	0	0	0	0	0.149555	0	0.0107829	NPC		0.1594	0.092827	0.0956399	0.07173	0.0379747	0.0131271	0.0126582	0.0276606	0.0187529	0.0459447	0.424285	NPC		0.5372	0.001	0.298	0.0124	0	0	0	0	0.0068	0.0004	0.1442	NPC		0.0428	0.1702	0.14	0.075	0.0866	0.0084	0.0614	0.0728	0.0298	0.0104	0.3026
0.33849	0.0117206	0.00750117	0.105954	0.323019	0	0.0145335	0.0206282	0	0.0468823	0.131271	NPC		0.264885	0.335209	0.0403188	0.0811064	0.0107829	0.0661041	0.00843882	0.0328176	0.000937647	0.00937647	0.150023	NPC		0.5634	0.0852	0.0018	0.0236	0	0.0034	0.0026	0	0.0042	0.0032	0.3126	NPC		0.0868	0.1444	0.1106	0.1674	0.1494	0.0108	0.0382	0.0252	0.0344	0.0068	0.226
0.0412564	0.135021	0.206282	0	0.0628223	0	0.0989217	0.0811064	0	0.158931	0.215659	NPC		0.351149	0.295359	0.0487576	0.0384435	0.0135959	0.0173465	0.0187529	0.0253165	0.00890764	0.00562588	0.176746	NPC		0.3266	0.3132	0.0168	0.1782	0.0048	0.0108	0.0038	0.001	0.0022	0.0152	0.1274	NPC		0.164	0.201	0.0636	0.092	0.049	0.0116	0.0258	0.0994	0.0856	0.0194	0.1886
0.237693	0.32255	0.27473	0	0	0	0	0	0.0140647	0	0.150961	NPC		0.373183	0.00937647	0.060947	0.105016	0.00703235	0.0586029	0.0295359	0.0178153	0.00656353	0.0215659	0.310361	NPC		0.019	0.8022	0.0002	0.0014	0.0398	0.0012	0.0002	0	0	0	0.136	NPC		0.0652	0.3276	0.0314	0.0304	0.0594	0.0412	0.043	0.0218	0.0142	0.0212	0.3446
0.0712611	0.00797	0.159869	0	0.15143	0	0.0309423	0	0	0.190811	0.387717	NPC		0.441632	0.227379	0.0351617	0.00328176	0.00468823	0.0112518	0	0.0337553	0	0.00656353	0.236287	NPC		0.1018	0.0014	0	0.0014	0.0012	0.0006	0.033	0.0004	0.0004	0.058	0.8018	NPC		0.0552	0.2654	0.0904	0.1002	0.0558	0.0756	0.029	0.0296	0.0406	0.0074	0.2508
0.326301	0.0407876	0.533521	0	0	0	0	0.021097	0	0.0112518	0.0670417	NPC		0.341772	0.0534459	0.128458	0.112049	0.00656353	0.112986	0.0234412	0.0276606	0.0126582	0.00421941	0.176746	NPC		0.7464	0.0018	0	0.0008	0	0.0004	0.0004	0	0.1568	0.001	0.0924	NPC		0.0642	0.1732	0.1058	0.1456	0.1694	0.0272	0.0298	0.0154	0.028	0.0328	0.2086
0.186592	0.710267	0.060947	0.00515706	0	0	0	0	0	0	0.037037	NPC		0.264416	0.154712	0.0567276	0.113924	0.0820441	0.0107829	0.00281294	0.0112518	0.0060947	0.0145335	0.2827	NPC		0.779	0.0596	0	0.0248	0.004	0.0006	0.0008	0	0	0	0.1312	NPC		0.2462	0.0888	0.1058	0.0444	0.0842	0.108	0.0586	0.0154	0.0086	0.0118	0.2282
0	0.0187529	0	0	0.296765	0	0.135021	0.116268	0	0	0.433193	NPC		0.26676	0.100797	0.106892	0.111111	0.0782935	0.0421941	0.0412564	0.029067	0.037037	0.0107829	0.175809	NPC		0.3746	0.0014	0.0046	0.0098	0.2796	0.0012	0	0	0	0.0018	0.327	NPC		0.266	0.063	0.0762	0.0786	0.1302	0.0372	0.0064	0.0156	0.0276	0.0258	0.2734
0.0886076	0.764182	0.0145335	0.00328176	0.000937647	0	0.00328176	0.0872011	0	0.0206282	0.0173465	NPC		0.315049	0.0178153	0.139241	0.114862	0.00797	0.0473511	0.0126582	0.00890764	0.00515706	0.0126582	0.318331	NPC		0.0486	0.883	0.0014	0.0022	0.0008	0.006	0.0016	0.0002	0.0006	0.0004	0.0552	NPC		0.2582	0.1432	0.0398	0.1272	0.077	0.043	0.0532	0.0354	0.0254	0.0206	0.177
0.00750117	0.0947023	0.175809	0	0	0	0.0356306	0.00328176	0	0	0.683075	NPC		0.528833	0.0520394	0.0642288	0.00797	0.0154712	0.0482888	0.0590717	0.0614158	0.02391	0.0323488	0.106423	NPC		0.0034	0.0002	0	0	0.0046	0.0174	0.3056	0	0.0006	0.3888	0.2794	NPC		0.2772	0.087	0.08	0.066	0.071	0.0438	0.0538	0.0344	0.0144	0.005	0.2674
0	0.998594	0.00140647	0	0	0	0	0	0	0	0	NPC		0.329114	0.0886076	0.0445382	0.0285982	0.148148	0.0431317	0.0271917	0.0323488	0.00843882	0.00750117	0.242382	NPC		0.8104	0.0046	0	0	0	0.0012	0	0	0.0916	0	0.0922	NPC		0.0828	0.212	0.0732	0.1566	0.0484	0.004	0.0126	0.058	0.0392	0.0426	0.2706
0.0937647	0.0201594	0.0857947	0	0	0	0	0.722925	0	0.0332865	0.0440694	NPC		0.496484	0.0623535	0.084857	0.076887	0.0656353	0.0356306	0.0487576	0.02391	0.0117206	0	0.0937647	NPC		0.1658	0.3718	0	0.012	0.0012	0.145	0.003	0.0002	0	0.0018	0.2992	NPC		0.1938	0.014	0.005	0.002	0.5138	0.0236	0.019	0.0002	0	0.0002	0.2284
0.045007	0.0131271	0.000468823	0	0	0	0.0112518	0	0.102672	0	0.827473	NPC		0.281294	0.0145335	0.147679	0.0454759	0.0595406	0.0262541	0.0661041	0.0107829	0.06376	0.00890764	0.275668	NPC		0.8458	0.0476	0.0032	0.0142	0.0014	0.0034	0	0.001	0.0016	0	0.0818	NPC		0.0784	0.1304	0.2292	0.074	0.0292	0.0634	0.0644	0.0186	0.0256	0.0246	0.2622
0.391936	0.127989	0.208158	0	0.0145335	0	0.0539147	0.0215659	0	0.0192218	0.162682	NPC		0.301453	0.0651664	0.0843882	0.0815752	0.0356306	0.029067	0.0454759	0.0271917	0.0145335	0.0229723	0.292546	NPC		0.008	0.0018	0.0038	0.0012	0.0034	0.6236	0.0052	0.2592	0	0.0016	0.0922	NPC		0.2278	0.1002	0.058	0.0416	0.133	0.0616	0.0226	0.0278	0.0316	0.013	0.2828
0.539616	0.0731364	0.0811064	0.123301	0.0346929	0.00187529	0.0060947	0	0	0.0140647	0.126113	NPC		0.248008	0.137834	0.0918894	0.0562588	0.0215659	0.0576653	0.0300047	0.0206282	0.0135959	0.0426629	0.279887	NPC		0.0886	0.022	0.0026	0.607	0.0134	0.0064	0.0096	0.002	0.003	0	0.2454	NPC		0.191	0.0824	0.0698	0.011	0.0414	0.1834	0.1268	0.0266	0.014	0.0132	0.2404
0	0.134552	0.00234412	0	0	0	0	0	0.830286	0	0.0328176	NPC		0.404126	0.130333	0.052977	0.0196906	0.110642	0.0389123	0.0206282	0.0276606	0.0248476	0.00515706	0.165026	NPC		0.135	0.0186	0.8422	0.0024	0	0.0002	0.0002	0	0	0	0.0014	NPC		0.0868	0.0776	0.255	0.1454	0.1126	0.0198	0.0544	0.0278	0.0268	0.027	0.1668
0.0614158	0.669948	0.0815752	0	0	0.00281294	0	0	0	0	0.184248	NPC		0.230661	0.0173465	0.299578	0.0103141	0.00937647	0.0168776	0.197843	0.00656353	0.0182841	0.0135959	0.179559	NPC		0.0064	0.0008	0	0	0.0064	0.0096	0.0028	0	0.0002	0.0446	0.9292	NPC		0.408	0.057	0.0474	0.026	0.0024	0.0816	0.0482	0.034	0.0104	0.0282	0.2568
0.532583	0.00797	0	0.0595406	0.270511	0	0.00797	0.000468823	0	0.0220347	0.0989217	NPC		0.265823	0.503985	0.0234412	0.0117206	0.00750117	0	0.021097	0.0314112	0.00140647	0	0.133615	NPC		0.8844	0.0698	0.0002	0.0044	0.009	0.0014	0.0004	0	0	0	0.0304	NPC		0.0974	0.1332	0.2682	0.0608	0.0772	0.0404	0.0368	0.0308	0.023	0.0134	0.2188
0	0.0060947	0.00140647	0	0.157056	0	0.444913	0.0407876	0	0.00515706	0.344585	NPC		0.218003	0.0923582	0.11158	0.0501641	0.197375	0.0201594	0.0309423	0.0590717	0.0271917	0.00421941	0.188936	NPC		0.0158	0.2226	0.0002	0	0.2216	0.0004	0.243	0	0.001	0.0012	0.2942	NPC		0.1308	0.1364	0.0808	0.0818	0.051	0.0534	0.047	0.0314	0.0228	0.0718	0.2928
0.00140647	0	0	0.000937647	0.021097	0	0.0436006	0	0	0.00421941	0.928739	NPC		0.312705	0.166432	0.0515706	0.0323488	0.0332865	0.0534459	0.0736053	0.0590717	0.0117206	0.021097	0.184716	NPC		0.0656	0.7894	0.0016	0.0178	0	0.004	0.0002	0	0	0	0.1214	NPC		0.0826	0.0804	0.139	0.0362	0.0476	0.103	0.0772	0.0088	0.0134	0.0258	0.386
0.0304735	0.59775	0.209564	0.00328176	0	0.00984529	0.00281294	0	0.0196906	0	0.126582	NPC		0.382091	0.147679	0.150961	0.0145335	0.0304735	0.0206282	0.0590717	0.01594	0.0365682	0.0342241	0.107829	NPC		0.7488	0.094	0.073	0.0072	0.0018	0.014	0.0016	0	0.0004	0.0118	0.0474	NPC		0.139	0.1406	0.0864	0.0728	0.0166	0.1706	0.0208	0.0234	0.008	0.081	0.2408
0	0.03985	0	0	0	0	0.182372	0	0	0.000937647	0.77684	NPC		0.29067	0.129395	0.185185	0.0285982	0.0196906	0.0121894	0.07173	0.021097	0.0285982	0.03985	0.172996	NPC		0.0774	0.053	0	0.0004	0.001	0.02	0.0022	0.6168	0.0198	0.1462	0.0632	NPC		0.2458	0.1208	0.1062	0.019	0.078	0.0674	0.05	0.0162	0.0204	0.022	0.2542
0.151899	0.0215659	0.126582	0.00703235	0.0107829	0	0.0253165	0	0	0.0300047	0.626817	NPC		0.634318	0.0168776	0.0225035	0.0285982	0.0515706	0.06376	0.00562588	0.029067	0.01594	0.00234412	0.129395	NPC		0.475	0.0032	0.1862	0.0032	0.001	0.0002	0.0016	0	0.204	0.0416	0.084	NPC		0.1084	0.1644	0.1078	0.0348	0.0954	0.0756	0.0894	0.0382	0.0102	0.0262	0.2496
0.0618847	0.0060947	0.00421941	0	0.264885	0	0.0975152	0.0164088	0	0.179559	0.369433	NPC		0.383029	0.186123	0.109236	0.0581341	0.0182841	0.0229723	0.0164088	0.0117206	0.00562588	0.0201594	0.168308	NPC		0.0058	0.0004	0	0.0002	0.1192	0.1902	0.0286	0.0008	0.0002	0.1382	0.5164	NPC		0.2512	0.1272	0.1008	0.057	0.0666	0.0204	0.047	0.0096	0.0134	0.0302	0.2766
0.586498	0.21894	0.0178153	0.158931	0	0.000937647	0	0	0.0126582	0	0.00421941	NPC		0.419597	0.00328176	0.157056	0.021097	0.0881388	0.0829817	0.0543835	0.0281294	0.0112518	0.0196906	0.114393	NPC		0.2202	0.0056	0.0008	0.0234	0.0054	0.012	0.0034	0	0	0.382	0.3472	NPC		0.1302	0.1924	0.093	0.1218	0.1626	0.0104	0.0064	0.0362	0.0682	0.0072	0.1716
0.486639	0.248945	0	0.0328176	0.00187529	0.190342	0	0	0	0	0.0393812	NPC		0.284576	0.273793	0.0661041	0.0829817	0.01594	0.0937647	0.00797	0.0421941	0.00234412	0.0464135	0.0839194	NPC		0.0282	0.007	0	0.0036	0.0002	0.003	0.0002	0.9282	0	0	0.0296	NPC		0.3458	0.1198	0.0546	0.0542	0.083	0.0502	0.0372	0.0892	0.0244	0.0202	0.1214
0.548523	0.0276606	0.0140647	0.348805	0.00375059	0	0.00281294	0	0	0.00187529	0.0525082	NPC		0.375527	0.105954	0.05579	0.0417253	0.0351617	0.168776	0.0107829	0.0220347	0.00468823	0.00843882	0.17112	NPC		0.0212	0.7334	0	0.0026	0.004	0.0052	0.0012	0	0.0042	0	0.2282	NPC		0.272	0.1122	0.0764	0.0432	0.04	0.0806	0.0936	0.0076	0.0102	0.0196	0.2446
0.161744	0.774027	0.0436006	0	0	0	0.00375059	0	0	0	0.0168776	NPC		0.461322	0.0989217	0.0918894	0.0576653	0.0314112	0.0281294	0.00656353	0.0543835	0.00937647	0.00234412	0.157993	NPC		0.5858	0.1166	0.0008	0.0548	0.0066	0.068	0.0104	0	0.0002	0.0012	0.1556	NPC		0.2988	0.0744	0.102	0.052	0.0536	0.056	0.0408	0.0352	0.0214	0.0448	0.221
0.00187529	0.945148	0.00843882	0	0	0	0.0182841	0	0	0.00703235	0.0192218	NPC		0.391936	0	0.111111	0	0.000937647	0.02391	0.154243	0.18331	0.0154712	0.000937647	0.118143	NPC		0.2744	0.039	0.2298	0.063	0.0186	0.0354	0.0202	0.0004	0.0246	0.002	0.2926	NPC		0.0372	0.0806	0.367	0.05	0.0136	0.0482	0.0446	0.0096	0.0124	0.0164	0.3204
0.0178153	0.795593	0.0164088	0	0	0	0	0.0112518	0	0	0.158931	NPC		0.331927	0.222691	0.0267229	0.037037	0.00984529	0.07173	0.00797	0.0309423	0.00234412	0.0375059	0.221285	NPC		0.7534	0.1446	0.0024	0.0296	0	0	0	0	0.0124	0	0.0576	NPC		0.2086	0.123	0.0496	0.1002	0.0524	0.037	0.0522	0.0262	0.0658	0.0154	0.2696
0.0337553	0	0.0154712	0	0.0126582	0	0.137365	0	0	0.287389	0.513361	NPC		0.439756	0.0262541	0.206751	0.000937647	0.00984529	0.00281294	0.141116	0.0501641	0	0.0586029	0.06376	NPC		0.4572	0.1752	0.0068	0.0372	0.0094	0.033	0.0052	0.0072	0.0146	0.073	0.1812	NPC		0.16	0.1456	0.1444	0.026	0.0194	0.0894	0.0442	0.0642	0.0084	0.0412	0.2572
0.21519	0.773558	0.00140647	0	0	0	0	0	0	0	0.00984529	NPC		0.508673	0.0281294	0.0135959	0.00656353	0.192686	0.0220347	0.0173465	0.0384435	0.0351617	0	0.137365	NPC		0.3172	0.0216	0.0954	0.0234	0.0222	0.0024	0.0022	0	0.012	0.0726	0.431	NPC		0.2312	0.0628	0.0406	0.0396	0.0796	0.0294	0.038	0.0094	0.0648	0.0444	0.3602
0.506798	0	0	0.0792311	0	0.184248	0.0220347	0.0389123	0	0.0196906	0.149086	NPC		0.474449	0.263947	0.01594	0.0271917	0.0182841	0.0998594	0.00797	0.0417253	0.00281294	0.000937647	0.0468823	NPC		0.7096	0.0588	0.002	0.062	0.001	0.0038	0.0016	0	0.002	0.0036	0.1556	NPC		0.231	0.1284	0.0598	0.0272	0.061	0.0596	0.0622	0.0096	0.0088	0.0412	0.3112
0.0454759	0.037037	0.0792311	0	0	0	0	0.261135	0.0843882	0.418659	0.0740741	NPC		0.583216	0.0314112	0.0150023	0.0351617	0.0295359	0.0712611	0.021097	0.0661041	0.0187529	0.00375059	0.124707	NPC		0.3818	0.4552	0.0012	0.0006	0.0022	0.0198	0.0004	0.0004	0.0002	0.0416	0.0966	NPC		0.302	0.1236	0.0598	0.0808	0.0904	0.0366	0.0424	0.0196	0.0292	0.0158	0.1998
0.261603	0.0196906	0.135021	0.507267	0.00234412	0	0	0.0154712	0	0	0.0586029	NPC		0.409752	0.104548	0.0721988	0.0323488	0.0135959	0.0501641	0.0314112	0.01594	0.00421941	0.0103141	0.255509	NPC		0.936	0.0166	0	0.0132	0.002	0.0002	0.0008	0	0.0004	0.0002	0.0306	NPC		0.1056	0.0824	0.1766	0.0514	0.0514	0.0796	0.0652	0.0086	0.027	0.0384	0.3138
0.152368	0.0389123	0.00421941	0	0	0	0	0.782466	0	0	0.0220347	NPC		0.292077	0.190811	0.112986	0.0304735	0.00515706	0.0473511	0.0567276	0.0145335	0.0440694	0.0346929	0.17112	NPC		0.856	0.1188	0.0002	0.009	0	0.0022	0	0	0.0002	0	0.0136	NPC		0.0834	0.24	0.1158	0.1364	0.109	0.0148	0.0018	0.0754	0.0348	0.0188	0.1698
0	0.150961	0.24285	0	0	0	0.155649	0	0	0.00328176	0.447257	NPC		0.637131	0.000937647	0.0806376	0	0.106423	0	0.0342241	0.0182841	0.0140647	0.0107829	0.0975152	NPC		0.0216	0.0002	0	0	0.4172	0.0396	0.0488	0	0	0.0004	0.4722	NPC		0.2326	0.263	0.0162	0.0078	0.0782	0.0338	0.0168	0.0242	0.009	0.0108	0.3076
0.0196906	0.931083	0.0314112	0	0.00937647	0	0	0	0	0	0.00843882	NPC		0.560713	0.194562	0.0131271	0.00843882	0.0145335	0.0304735	0.00656353	0.0253165	0.0117206	0.00281294	0.131739	NPC		0.0106	0.0006	0	0	0.2794	0.0004	0.2182	0.0002	0	0.0474	0.4432	NPC		0.0806	0.0852	0.1472	0.1962	0.0178	0.0436	0.062	0.014	0.0648	0.0244	0.2642
0.0754805	0.810595	0.0145335	0	0	0.0126582	0	0	0	0.00234412	0.0843882	NPC		0.357243	0.31083	0.04782	0.0614158	0.0154712	0.0276606	0.0234412	0.0304735	0.0168776	0.00937647	0.0993905	NPC		0.0172	0.0008	0.0006	0	0.1722	0.0004	0.2418	0	0	0.0002	0.5668	NPC		0.1516	0.0868	0.2312	0.0474	0.106	0.0494	0.0612	0.0076	0.0156	0.0208	0.2224
0.00890764	0.00984529	0.00797	0	0	0.965307	0	0	0	0.000468823	0.00750117	NPC		0.323019	0.0304735	0.172058	0.0154712	0.00328176	0.0834505	0.0665729	0.0281294	0.0154712	0.0975152	0.164557	NPC		0.0138	0.0298	0.0006	0.0054	0.0056	0.0062	0.1302	0.0002	0.0022	0.002	0.804	NPC		0.0988	0.1884	0.0448	0.0382	0.051	0.0638	0.0432	0.033	0.04	0.0278	0.371
0.0150023	0	0	0.0436006	0	0.925457	0	0	0	0.00750117	0.00843882	NPC		0.288795	0.045007	0.120488	0.0993905	0.0182841	0.0562588	0.0187529	0.0173465	0.0192218	0.0112518	0.305204	NPC		0.7178	0.08	0	0.087	0	0.0012	0.0004	0.0006	0.0002	0.0004	0.1124	NPC		0.039	0.1678	0.081	0.1654	0.0012	0.0016	0.0004	0.1324	0.0806	0.0372	0.2934
0.0121894	0	0	0	0	0	0	0	0	0	0.987811	NPC		0.46601	0.0726676	0.0567276	0.0436006	0.0300047	0.0642288	0.0135959	0.037037	0.0117206	0.00937647	0.19503	NPC		0.6564	0.0514	0	0.0374	0.0036	0.0072	0.0014	0	0	0.1922	0.0504	NPC		0.1494	0.0752	0.0972	0.0666	0.0844	0.0238	0.0568	0.0298	0.0688	0.0272	0.3208
0	0.0145335	0	0	0.349273	0	0.114862	0.0271917	0	0.0567276	0.437412	NPC		0.370839	0.341772	0.0656353	0.0234412	0.0135959	0.0131271	0.0229723	0.0342241	0.00515706	0.0229723	0.0862635	NPC		0.1942	0.0434	0.5884	0.0138	0	0.0014	0	0.0002	0	0.0008	0.1578	NPC		0.2058	0.0858	0.1172	0.0696	0.0768	0.0346	0.0488	0.0288	0.017	0.0262	0.2894
0.572902	0.19128	0.0811064	0	0	0	0	0.0445382	0	0.0121894	0.0979841	NPC		0.0698547	0.00937647	0.0834505	0.184248	0.00937647	0.0103141	0.00562588	0.00281294	0.00421941	0.0145335	0.606188	NPC		0.006	0.0006	0.0002	0.0004	0.0036	0.0024	0.1872	0	0.0002	0.0004	0.799	NPC		0.2002	0.0928	0.0418	0.0702	0.0402	0.0358	0.032	0.0758	0.0192	0.0302	0.3618
0.607126	0.106423	0.0881388	0.0661041	0	0	0	0	0	0.00234412	0.129864	NPC		0.364276	0.12752	0.0515706	0.0782935	0.0271917	0.0417253	0.0103141	0.029067	0.00468823	0.0436006	0.221753	NPC		0.6792	0.0538	0.0008	0.1136	0.0028	0.004	0.0032	0	0	0.0016	0.141	NPC		0.1908	0.0942	0.0632	0.081	0.0908	0.0672	0.051	0.0232	0.1006	0.0174	0.2206
0.162213	0.572433	0.0501641	0.000468823	0.000468823	0	0.0107829	0	0.00703235	0	0.196437	Control		0.372246	0.0834505	0.0839194	0.0267229	0.0998594	0.0440694	0.0309423	0.0140647	0.0459447	0.00375059	0.19503	Control		0.9638	0.0078	0	0.0054	0.0004	0.0028	0.0006	0	0	0	0.0192	NPC		0.2494	0.0954	0.0178	0.03	0.1492	0.0576	0.0518	0.0858	0.0218	0.0122	0.229
0.404594	0.25504	0.112049	0.00421941	0	0.00656353	0	0	0.0271917	0.00843882	0.181903	Control		0.347398	0.149555	0.0797	0.0698547	0.0332865	0.0253165	0.0215659	0.0234412	0.0121894	0.0145335	0.22316	Control		0.0008	0.1448	0.5942	0.0512	0.0128	0	0	0	0	0	0.1962	NPC		0.0006	0.0374	0.2718	0.002	0.0024	0.1954	0.0012	0.0164	0.0126	0.0002	0.46
0.150961	0.0365682	0.0975152	0.00562588	0	0.631036	0	0	0	0.0759494	0.00234412	Control		0.301453	0.112986	0.0862635	0.0440694	0.01594	0.0431317	0.068917	0.0356306	0.0707923	0.00515706	0.215659	Control		0.3296	0.6368	0.0008	0.0012	0.0016	0.0012	0	0.0002	0.0176	0.0004	0.0106	NPC		0.0412	0.1382	0.2162	0.133	0.0258	0.0324	0.0472	0.0204	0.0368	0.025	0.2838
0.433193	0.10361	0.229255	0.0815752	0	0.00375059	0	0	0	0.00375059	0.144866	Control		0.272855	0.037037	0.108767	0.140178	0.0365682	0.0168776	0.0379747	0.0164088	0.0145335	0.00281294	0.315987	Control		0.613	0.002	0.0026	0.0118	0.1088	0.008	0.0004	0	0	0.0088	0.2446	NPC		0.0018	0.2484	0.0082	0.0944	0.0002	0.0038	0.0008	0	0	0	0.6424
0.296296	0.323957	0.137834	0	0	0	0.00281294	0	0	0	0.2391	Control		0.4421	0.04782	0.0661041	0.0262541	0.0440694	0.0853258	0.0201594	0.0595406	0.0501641	0.00281294	0.155649	Control		0.5896	0.1658	0.0038	0.0362	0	0.0398	0.0046	0	0.0008	0.0062	0.1532	NPC		0.072	0.0842	0.1292	0.1136	0.0612	0.064	0.0776	0.0458	0.0628	0.034	0.2556
0.278481	0.0309423	0.491796	0	0	0	0.00187529	0	0	0	0.196906	Control		0.533521	0.0112518	0.0731364	0.0586029	0.0445382	0.0285982	0.0164088	0.0229723	0.0178153	0.0060947	0.18706	Control		0.9362	0.0026	0	0.0366	0	0.0038	0.0004	0	0.0004	0	0.02	NPC		0.1788	0.1244	0.0804	0.0512	0.0742	0.1146	0.0746	0.0254	0.0192	0.0176	0.2396
0.48617	0.294421	0.00421941	0.0173465	0	0.17534	0	0	0	0.000468823	0.0220347	Control		0.282232	0.108298	0.117206	0.0393812	0.0525082	0.0525082	0.0923582	0.02391	0.0304735	0.0487576	0.152368	Control		0.0928	0.0016	0.1648	0.0028	0.0002	0.0026	0.2058	0.0014	0	0.0002	0.5278	NPC		0.0108	0.2254	0.0982	0.0374	0.251	0.0042	0.0054	0.0042	0.0014	0.0004	0.3616
0.640413	0.00797	0.00375059	0.27473	0	0	0	0	0	0	0.0731364	Control		0.39428	0.0192218	0.170652	0.037037	0.0914205	0.00375059	0.110642	0.0060947	0.02391	0.00656353	0.136428	Control		0.0976	0.0006	0.8438	0.0032	0.0464	0.0008	0.0022	0	0	0.0002	0.0052	NPC		0.0022	0.3808	0.1938	0.1128	0.0012	0.0006	0.0276	0.0518	0.018	0.0002	0.211
0.130333	0.0229723	0.137365	0	0	0	0	0	0.567745	0	0.141585	Control		0.157056	0.0843882	0.150023	0.165026	0.0253165	0.00187529	0.0412564	0.0182841	0.0337553	0.0112518	0.311767	Control		0.0026	0.0006	0.0006	0.0012	0.0006	0.0006	0	0.0002	0	0.0002	0.9934	Control		0.2028	0.1212	0.2116	0.109	0.008	0.0022	0.0258	0.004	0.0058	0.005	0.3046
0.121425	0.786685	0.0661041	0	0.000468823	0	0	0	0	0	0.0253165	Control		0.285045	0.106423	0.113455	0.0459447	0.0135959	0.0300047	0.0745429	0.0173465	0.0445382	0.0173465	0.251758	Control		0.0874	0.0088	0.1464	0.0416	0.0064	0.0064	0.1374	0.0024	0.0004	0	0.5628	Control		0.2272	0.1836	0.0192	0.0518	0.0804	0.036	0.0428	0.0748	0.014	0.0234	0.2468
0.639944	0.0187529	0.142522	0.0595406	0	0	0	0	0	0	0.139241	Control		0.379747	0.00890764	0.03985	0.124707	0.0314112	0	0.00562588	0.0271917	0.0145335	0.00797	0.360056	Control		0.616	0.0218	0.0082	0.0294	0.008	0.121	0.002	0	0.0782	0.0822	0.0332	Control		0.1024	0.0258	0.139	0.0698	0.0514	0.0782	0.053	0.015	0.019	0.0252	0.4212
0.0712611	0.145804	0.0337553	0	0	0.00140647	0	0	0	0	0.747773	Control		0.363807	0.0993905	0.0684482	0.00984529	0.0445382	0.00187529	0.0586029	0.118612	0.0243788	0.0300047	0.180497	Control		0.297	0.2222	0.0092	0.0558	0.0408	0.028	0.01	0	0.0552	0.0022	0.2796	Control		0.0282	0.0626	0.2188	0.29	0.0312	0.0042	0.0136	0.0112	0.0638	0.0362	0.2402
0.688233	0.0117206	0.0379747	0.219409	0	0.000937647	0	0	0	0	0.0417253	Control		0.441632	0.0506329	0.0651664	0.0360994	0.0173465	0.0918894	0.00703235	0.0140647	0.00468823	0.0173465	0.254102	Control		0.0392	0.0038	0	0.0076	0.0014	0.2706	0.0002	0	0	0.0026	0.6746	Control		0.1458	0.059	0.112	0.1334	0.118	0.0388	0.0454	0.0378	0.029	0.0398	0.241
0.0539147	0.925457	0	0.0178153	0	0	0	0	0	0	0.00281294	Control		0.503047	0.0379747	0.0473511	0.0196906	0.130802	0.0304735	0.0271917	0.0595406	0.0412564	0.000468823	0.102203	Control		0.5876	0.1754	0.0056	0.0912	0.0006	0.005	0.0018	0	0.0004	0	0.1324	Control		0.1392	0.0166	0.0748	0.0382	0.1124	0.0942	0.135	0.0134	0.0078	0.0406	0.3278
0.211908	0.683075	0.0872011	0	0	0	0	0	0	0	0.0178153	Control		0.42241	0.0107829	0.174402	0.0107829	0.0253165	0.0257853	0.0979841	0.00843882	0.0182841	0.0393812	0.166432	Control		0.1152	0.708	0.0022	0.024	0.0058	0.0146	0.0096	0	0	0	0.1206	Control		0.0538	0.0254	0.3062	0.16	0.02	0.0462	0.0778	0.0092	0.0502	0.0228	0.2284
0.324895	0.249883	0.33849	0.0117206	0.00375059	0	0.00140647	0.00281294	0	0.0178153	0.0492264	Control		0.404126	0.116268	0.0942335	0.0773558	0.0168776	0.0543835	0.0379747	0.0534459	0.0187529	0.0154712	0.111111	Control		0.0286	0.0884	0.001	0.0134	0.0002	0.808	0	0	0	0.0086	0.0518	Control		0.2628	0.0624	0.1026	0.072	0.1084	0.0352	0.03	0.0862	0.0248	0.0162	0.1994
0.466948	0.172058	0.300985	0.0168776	0	0	0	0	0	0	0.0431317	Control		0.280825	0.0965776	0.12752	0.114862	0.00234412	0.106892	0.0257853	0.0309423	0.0196906	0.0323488	0.162213	Control		0.248	0.6596	0	0.023	0.0022	0.0016	0.0004	0	0	0.0004	0.0648	Control		0.1562	0.0398	0.2588	0.1338	0.0538	0.0336	0.0242	0.0142	0.0422	0.0226	0.2208
0.707923	0.146742	0.00468823	0.0356306	0.00375059	0.00656353	0.00750117	0	0	0.00468823	0.0825129	Control		0.389123	0.249414	0.0515706	0.0778247	0.0215659	0.0403188	0.00797	0.0187529	0.00187529	0.00328176	0.138303	Control		0.0118	0.4442	0	0.0228	0.0018	0.0036	0.0098	0.002	0.0008	0.0016	0.5016	Control		0.1862	0.0376	0.0652	0.063	0.054	0.0724	0.075	0.006	0.0308	0.0312	0.3786
0.221753	0.0196906	0.0178153	0.435537	0	0	0.00421941	0.00140647	0	0	0.299578	Control		0.423347	0.068917	0.0900141	0.0661041	0.0403188	0.0506329	0.0679794	0.0375059	0.0135959	0.0150023	0.126582	Control		0.4336	0.437	0.0014	0.0038	0.0054	0.0066	0.0096	0.0024	0.0038	0.0132	0.0832	Control		0.129	0.0508	0.1678	0.2008	0.0506	0.0464	0.047	0.0204	0.0396	0.0522	0.1954
0.634318	0.226442	0.0745429	0.00750117	0	0	0	0	0	0	0.0571964	Control		0.432255	0.0918894	0.02391	0.0464135	0.0281294	0.0984529	0.0135959	0.0445382	0.0107829	0.0131271	0.196906	Control		0.124	0.8108	0.0512	0.0032	0.0002	0.0064	0	0	0	0	0.0042	Control		0.0744	0.1154	0.0612	0.0712	0.0508	0.0736	0.0644	0.0278	0.0482	0.0418	0.3712
0.440694	0.0876699	0.213315	0	0	0	0.00140647	0	0	0	0.256915	Control		0.542897	0.0360994	0.00797	0.01594	0.122832	0.0736053	0.0103141	0.0285982	0.0257853	0.000468823	0.13549	Control		0.929	0.0074	0	0.0156	0.0008	0.0006	0.0004	0.0004	0.0004	0	0.0454	Control		0.1894	0.0372	0.0362	0.1004	0.036	0.1206	0.1758	0.0192	0.0162	0.0142	0.2548
0.195499	0.477262	0.0426629	0	0	0	0	0	0	0	0.284576	Control		0.512424	0.0248476	0.0806376	0.0379747	0.0684482	0.0314112	0.0201594	0.0482888	0.0492264	0.00140647	0.125176	Control		0.4882	0.2552	0.022	0.0336	0.0026	0.0174	0.0036	0.0248	0.056	0.001	0.0956	Control		0.165	0.0812	0.057	0.0978	0.051	0.0996	0.0622	0.0922	0.0386	0.0038	0.2516
0.160806	0.452414	0.24707	0	0	0.0182841	0	0	0	0	0.121425	Control		0.364276	0.0586029	0.0900141	0.0440694	0.0670417	0.0328176	0.0421941	0.0314112	0.0150023	0.0140647	0.240506	Control		0.203	0.672	0	0.0038	0.0002	0.0006	0	0	0	0	0.1204	Control		0.1332	0.172	0.0302	0.0844	0.0732	0.03	0.0548	0.077	0.0258	0.0312	0.2882
0.161275	0.640881	0.0656353	0	0	0.00140647	0.0060947	0	0	0.0126582	0.112049	Control		0.343179	0.0721988	0.22691	0.0112518	0.0257853	0.00281294	0.0553211	0.01594	0.0285982	0.0150023	0.203	Control		0.925	0.0134	0.014	0.0028	0	0.003	0.001	0	0	0.0032	0.0376	Control		0.2934	0.0314	0.0238	0.0538	0.1786	0.1276	0.0318	0.0144	0.0112	0.0044	0.2296
0.0534459	0	0.0300047	0.00140647	0	0	0	0	0	0	0.915143	Control		0.27895	0.0300047	0.123769	0.0262541	0.0665729	0.0196906	0.0276606	0.0215659	0.092827	0.00187529	0.31083	Control		0.857	0.0292	0.0252	0.0158	0.0004	0.0052	0.001	0	0.008	0.0006	0.0576	Control		0.2648	0.0584	0.0806	0.0384	0.1254	0.048	0.0432	0.0124	0.0136	0.017	0.2982
0.49414	0.259728	0.045007	0.140647	0.000468823	0	0	0	0	0	0.0600094	Control		0.552743	0.0384435	0.0253165	0.0417253	0.0703235	0.0225035	0.00562588	0.0365682	0.0248476	0.000937647	0.180966	Control		0.9622	0.0068	0.0002	0.0148	0	0.0006	0	0	0.001	0	0.0144	Control		0.2888	0.046	0.0566	0.0676	0.1476	0.0574	0.0582	0.0094	0.0228	0.0102	0.2354
0	0	0	0	0.548054	0	0.145804	0	0	0.0342241	0.271917	Control		0.340835	0.164088	0.0656353	0.0909517	0.0384435	0.0253165	0.0271917	0.0201594	0.0131271	0.00703235	0.20722	Control		0.2694	0.0236	0.0014	0.296	0.0126	0.0586	0.0068	0.0002	0	0.006	0.3254	Control		0.2102	0.0968	0.0934	0.0478	0.1422	0.0186	0.0616	0.0612	0.0324	0.0132	0.2226
0.300047	0.0820441	0.194093	0.193155	0.00890764	0.00187529	0.0285982	0	0	0.0360994	0.15518	Control		0.288326	0.0220347	0.219878	0.0520394	0.00515706	0.0121894	0.0600094	0.0182841	0.0431317	0.0262541	0.252696	Control		0.8646	0.0204	0.0002	0.0432	0.003	0.0078	0.011	0	0.0002	0.0012	0.0484	Control		0.223	0.0316	0.2032	0.071	0.0464	0.1362	0.0494	0.011	0.0184	0.0128	0.197
0.183779	0.295827	0.0576653	0.000468823	0	0	0.0520394	0	0.0103141	0	0.399906	Control		0.345992	0.0196906	0.0975152	0.0337553	0.0262541	0.076887	0.0131271	0.0379747	0.01594	0.00281294	0.330052	Control		0.126	0.6684	0	0.081	0.0018	0.0104	0.0062	0	0.0068	0.001	0.0984	Control		0.2112	0.1844	0.0134	0.0524	0.0974	0.1102	0.0588	0.0426	0.013	0.0182	0.1984
0.00703235	0.683075	0.0590717	0	0	0	0	0	0	0.104079	0.146742	Control		0.550867	0.0712611	0.0675105	0.04782	0.0426629	0.0257853	0.0248476	0.0267229	0.0173465	0.0103141	0.114862	Control		0.099	0.1196	0.0022	0.3936	0.003	0.0478	0.003	0	0.008	0	0.3238	Control		0.086	0.0728	0.1904	0.1752	0.0546	0.0184	0.0282	0.0216	0.0154	0.0254	0.312
0.139709	0.158462	0.582747	0	0	0.000468823	0.00468823	0	0	0.00375059	0.110173	Control		0.31458	0.123301	0.0979841	0.0225035	0.0384435	0.0253165	0.0365682	0.0271917	0.0468823	0.0126582	0.254571	Control		0.367	0.032	0.1504	0.0358	0.001	0.0434	0.0016	0	0.0016	0.0008	0.3664	Control		0.0826	0.0828	0.0784	0.0716	0.0354	0.0506	0.105	0.0094	0.0134	0.0424	0.4284
0.0571964	0.483357	0.157525	0	0	0	0.17909	0	0	0	0.122832	Control		0.428036	0.0262541	0.0712611	0.01594	0.0131271	0.0792311	0.0182841	0.0440694	0.0192218	0.01594	0.268636	Control		0.0834	0.8566	0.0016	0.0272	0	0.0002	0.0004	0.0002	0	0	0.0304	Control		0.1404	0.0412	0.177	0.1678	0.088	0.0554	0.0556	0.03	0.0254	0.0204	0.1988
0.444444	0.320675	0.10361	0	0	0	0.00562588	0	0	0.00234412	0.123301	Control		0.293015	0.0131271	0.197843	0.0150023	0.0314112	0.0248476	0.102672	0.0168776	0.0487576	0.0309423	0.225504	Control		0.8326	0.0142	0.0038	0.022	0.0108	0.0122	0.0092	0	0	0	0.0952	Control		0.1982	0.0774	0.0296	0.0364	0.1618	0.0262	0.0782	0.0172	0.0192	0.058	0.2978
0.084857	0.907173	0.00328176	0	0	0	0	0	0	0	0.00468823	Control		0.387717	0.165495	0.0351617	0.129864	0.00656353	0.052977	0.0060947	0.0332865	0.00562588	0.01594	0.161275	Control		0.4234	0.3804	0.0694	0.0134	0.0006	0.0284	0.001	0	0.0582	0.0004	0.0248	Control		0.3678	0.0244	0.033	0.0162	0.094	0.1288	0.037	0.0438	0.005	0.0074	0.2426
0.379278	0.272855	0.272855	0	0	0.00562588	0	0	0.00937647	0	0.0600094	Control		0.398969	0.261135	0.0881388	0.0328176	0.0112518	0.0403188	0.0201594	0.0220347	0.0112518	0.0145335	0.0993905	Control		0.0652	0.3954	0.0124	0.3744	0.001	0.0046	0.0042	0.0028	0.0028	0	0.1372	Control		0.186	0.0684	0.081	0.0584	0.1362	0.0782	0.0742	0.0484	0.0352	0.0248	0.2092
0.154243	0.780122	0.00375059	0	0.00140647	0	0.00562588	0	0	0.000468823	0.0543835	Control		0.357712	0.00515706	0.101266	0.0131271	0.174871	0.0351617	0.00656353	0.0909517	0.0464135	0	0.168776	Control		0.583	0.1914	0.001	0.039	0.0066	0.01	0.0058	0.0154	0.0006	0	0.1472	Control		0.209	0.056	0.0758	0.157	0.1084	0.049	0.0464	0.0358	0.0268	0.0226	0.2132
0.0900141	0	0.0126582	0.00187529	0	0.853258	0	0	0	0.0384435	0.00375059	Control		0.460853	0.112518	0.0642288	0.0304735	0.0309423	0.0192218	0.0567276	0.0135959	0.00375059	0.0201594	0.187529	Control		0.0088	0.9472	0	0.0136	0.0024	0	0.0006	0	0	0	0.0274	Control		0.0756	0.0458	0.2152	0.16	0.041	0.0488	0.0338	0.0138	0.1518	0.0224	0.1918
0.35068	0.470699	0.0229723	0.00328176	0	0.00234412	0	0	0	0.00515706	0.144866	Control		0.654008	0.0670417	0.00937647	0.00375059	0.0632911	0.0187529	0.0145335	0.0131271	0.0229723	0	0.133146	Control		0.5942	0.2478	0	0.0712	0.0176	0.0084	0.0096	0	0	0.002	0.0492	Control		0.057	0.0214	0.1542	0.245	0.0434	0.0218	0.0546	0.0234	0.0408	0.0656	0.2728
0.249883	0.306142	0.422879	0	0	0	0	0	0	0	0.021097	Control		0.324426	0.145804	0.0257853	0.0112518	0.142053	0.00984529	0.0262541	0.0192218	0.0337553	0.00515706	0.256446	Control		0.1248	0.6724	0.15	0.0124	0.0028	0.0044	0.001	0	0	0.001	0.0312	Control		0.0068	0.086	0.2274	0.2098	0.0584	0.0296	0.0386	0.0248	0.0688	0.0132	0.2366
0.03188	0.123301	0.237693	0	0	0	0	0	0	0	0.607126	Control		0.541022	0.127051	0.00750117	0.0248476	0.0492264	0.0464135	0.00375059	0.0393812	0.0131271	0.000937647	0.146742	Control		0.4212	0.4516	0.0006	0.0078	0.0016	0.0048	0.0056	0	0.0006	0.005	0.1012	Control		0.2532	0.0598	0.0236	0.0334	0.0692	0.0362	0.0578	0.0588	0.0118	0.0222	0.374
0.417253	0.126113	0.3624	0	0	0	0	0	0	0	0.0942335	Control		0.556024	0.0154712	0.132677	0.0267229	0.0614158	0.0187529	0.0107829	0.0267229	0.0407876	0.0060947	0.104548	Control		0.0324	0.8296	0.0004	0.0724	0.0034	0.0152	0.0014	0	0.001	0	0.0442	Control		0.2544	0.0836	0.105	0.0648	0.147	0.075	0.0368	0.0544	0.0152	0.0132	0.1506
0.411627	0.260666	0.313174	0	0	0	0	0	0	0	0.0145335	Control		0.43038	0.0797	0.0407876	0.0595406	0.0506329	0.0285982	0.0482888	0.00937647	0.0346929	0.00328176	0.214721	Control		0.0962	0.2852	0.0008	0.0572	0.0004	0.0016	0.0014	0.404	0	0	0.1532	Control		0.127	0.0402	0.1158	0.0988	0.0602	0.131	0.068	0.0078	0.0248	0.0334	0.293
0.571496	0.0515706	0.00234412	0	0	0	0	0	0	0	0.37459	Control		0.471636	0.196437	0.0220347	0.0342241	0.00750117	0.0431317	0.0145335	0.0178153	0.0178153	0.00750117	0.16737	Control		0.7368	0.0114	0.0006	0.1014	0.0002	0.0068	0.001	0	0.0768	0.0004	0.0646	Control		0.097	0.0712	0.0986	0.1986	0.0262	0.0348	0.054	0.0346	0.0632	0.0872	0.2346
0.712143	0.06376	0.0173465	0.0525082	0	0	0	0	0	0	0.154243	Control		0.546179	0.00937647	0.0314112	0.0539147	0.0206282	0.0600094	0.0135959	0.05579	0.0351617	0	0.173933	Control		0.4624	0.0722	0	0.013	0.0014	0.001	0	0	0.2342	0	0.2158	Control		0.1418	0.0266	0.1616	0.0892	0.0348	0.0472	0.1082	0.0148	0.03	0.0504	0.2954
0.00984529	0.954524	0.0225035	0	0	0	0	0	0	0	0.0131271	Control		0.64932	0.0168776	0.00703235	0.021097	0.0820441	0.104079	0.0117206	0.0300047	0.0267229	0	0.0511017	Control		0.5518	0.313	0.0008	0.0036	0.0044	0.006	0.0016	0	0.002	0	0.1168	Control		0.1582	0.086	0.0586	0.0628	0.0984	0.0652	0.1504	0.0864	0.0142	0.0134	0.2064
0.70933	0.0168776	0.184248	0.0815752	0	0	0	0	0	0	0.00797	Control		0.468823	0.00187529	0.0520394	0.00421941	0.152368	0.0328176	0.0300047	0.0300047	0.00937647	0.00750117	0.21097	Control		0.5838	0.0328	0.0028	0.002	0	0.0026	0.002	0	0.2676	0.0424	0.064	Control		0.18	0.0336	0.119	0.108	0.1004	0.0326	0.0652	0.0282	0.0376	0.069	0.2264
0.204407	0.229723	0.167839	0	0	0	0.0632911	0	0	0	0.33474	Control		0.430849	0.0721988	0.052977	0.0356306	0.0459447	0.03188	0.0342241	0.0407876	0.0271917	0.00421941	0.224098	Control
0.539147	0.209095	0.0792311	0.142991	0	0	0	0	0	0	0.0295359	Control		0.490858	0.0389123	0.132677	0.02391	0.037037	0.0309423	0.0295359	0.0201594	0.0426629	0.0154712	0.137834	Control
0.0970464	0.00140647	0	0.00421941	0	0	0.287857	0.052977	0	0.0168776	0.539616	Control		0.398969	0.259259	0.0257853	0.0590717	0.0759494	0.0332865	0.00515706	0.0459447	0.00937647	0.00375059	0.0834505	Control
0.35068	0.501172	0.00328176	0	0	0.00937647	0	0	0	0	0.13549	Control		0.3624	0.0586029	0.0759494	0.0407876	0.0918894	0.0323488	0.0328176	0.0140647	0.0234412	0.00515706	0.262541	Control
0.472105	0.0243788	0.00187529	0.121425	0	0.117675	0	0	0.00281294	0.195968	0.06376	Control		0.516643	0.0778247	0.0417253	0.0126582	0.0445382	0.12752	0.01594	0.01594	0.00281294	0.00703235	0.137365	Control
0.232536	0.756681	0.00890764	0.00187529	0	0	0	0	0	0	0	Control		0.61744	0.0178153	0.0220347	0.0121894	0.0421941	0.0872011	0.00187529	0.0623535	0.00937647	0.000468823	0.127051	Control
0.386779	0.1594	0.0675105	0.122832	0	0	0	0	0	0	0.263479	Control		0.730895	0.0140647	0.00281294	0.00984529	0.0787623	0.0468823	0	0.029067	0.00656353	0	0.0811064	Control
0.247539	0.0187529	0.282232	0	0	0.01594	0	0	0	0.216596	0.21894	Control		0.54993	0.01594	0.0590717	0.0173465	0.0876699	0.0215659	0.0351617	0.0182841	0.029067	0.00515706	0.160806	Control
0.47398	0.371777	0.123301	0	0.00234412	0	0.00140647	0.00937647	0	0.00140647	0.0164088	Control		0.523207	0.0215659	0.0797	0.0548523	0.0314112	0.0506329	0.0281294	0.0135959	0.00515706	0.0164088	0.17534	Control
0.551805	0.305673	0.0904829	0	0.000468823	0	0	0	0	0.00328176	0.0482888	Control		0.528364	0.0614158	0.0351617	0.114393	0.0243788	0.0332865	0.01594	0.03188	0.0182841	0.0173465	0.11955	Control
0.539147	0.129395	0.179559	0	0	0	0	0	0	0	0.151899	Control		0.603844	0.0215659	0.0168776	0.0060947	0.052977	0.0215659	0.00140647	0.0107829	0.0801688	0	0.184716	Control
0.441163	0.207689	0.201594	0	0	0	0.0112518	0	0	0.000937647	0.137365	Control		0.464604	0.0628223	0.127051	0.10361	0.0126582	0.0454759	0.0164088	0.0248476	0.0431317	0.00281294	0.0965776	Control
0.138772	0.0356306	0.00421941	0.249883	0.0389123	0.0562588	0.0501641	0.37037	0	0.0187529	0.037037	Control		0.600094	0.0468823	0.0112518	0.0154712	0.0736053	0.11158	0.0173465	0.0501641	0.0145335	0.000937647	0.0581341	Control
0.27473	0.563526	0.132677	0.00937647	0	0	0	0	0	0	0.0196906	Control		0.641819	0.0403188	0.0304735	0.0257853	0.0417253	0.0632911	0.00750117	0.0220347	0.0206282	0	0.106423	Control
0	0	0	0	0.052977	0	0.305204	0.0215659	0	0.0670417	0.553211	Control		0.634787	0.0984529	0.0164088	0.00703235	0.0407876	0.029067	0.0234412	0.0187529	0.0253165	0.00656353	0.0993905	Control
0.538678	0.110642	0.19128	0.0145335	0	0.00328176	0.000937647	0	0	0	0.140647	Control		0.537271	0.0923582	0.0173465	0.00281294	0.0900141	0.0464135	0.037037	0.0459447	0.0243788	0	0.106423	Control
0.00140647	0.0267229	0	0	0.318331	0	0.294421	0.0206282	0	0.0665729	0.271917	Control		0.196906	0.152836	0.0993905	0.128926	0.0060947	0.0384435	0.0196906	0.0150023	0.00187529	0.0131271	0.327707	Control
0.757618	0.0543835	0.0126582	0.0942335	0	0.00328176	0	0	0	0	0.0778247	Control		0.406939	0.129395	0.116737	0.0300047	0.0178153	0.0586029	0.0267229	0.0201594	0.00984529	0.0309423	0.152836	Control
0.770277	0.00750117	0.0145335	0	0	0	0	0	0	0	0.207689	Control		0.436943	0.052977	0.06376	0.0103141	0.0060947	0.0675105	0.0759494	0.0440694	0.0271917	0.00750117	0.207689	Control
0.188936	0.037037	0.0112518	0	0	0	0	0.706985	0	0	0.05579	Control		0.465073	0.0196906	0.0365682	0.0285982	0.220347	0.0285982	0.00656353	0.05579	0.0285982	0	0.110173	Control
0.275668	0.386779	0.272386	0	0	0	0	0	0.0112518	0.00140647	0.0525082	Control		0.351149	0.173465	0.0792311	0.0328176	0.0937647	0.0248476	0.0248476	0.0121894	0.0178153	0.0168776	0.172996	Control
0.413033	0.444913	0.0984529	0	0	0.000468823	0.000468823	0	0.00187529	0	0.0407876	Control		0.535865	0.0309423	0.0304735	0.01594	0.0173465	0.0548523	0.0192218	0.0131271	0.0135959	0.0168776	0.251758	Control
0.942335	0.0192218	0.01594	0.0103141	0	0.00187529	0	0	0	0	0.0103141	Control		0.385842	0.13549	0.03188	0.0393812	0.0628223	0.0604782	0.00328176	0.0295359	0	0.00797	0.243319	Control
0.22691	0.253633	0.39053	0	0	0	0.00468823	0	0.00281294	0.00984529	0.11158	Control		0.47023	0.0932958	0.05579	0.0201594	0.0281294	0.0206282	0.0487576	0.0300047	0.0234412	0.00562588	0.203938	Control
0.0937647	0.0881388	0.109236	0.367557	0	0	0	0.262072	0.00703235	0	0.0721988	Control		0.439287	0.0787623	0.109705	0.0548523	0.0496953	0.0173465	0.0201594	0.0295359	0.0281294	0.00703235	0.165495	Control
0.181435	0.0679794	0.0586029	0.00234412	0	0	0.0965776	0	0	0	0.593061	Control		0.374121	0.134083	0.0567276	0.0468823	0.0389123	0.0525082	0.0206282	0.0623535	0.0309423	0.00703235	0.175809	Control
0.221285	0.0712611	0.178153	0.191749	0.000937647	0	0	0	0	0.00843882	0.328176	Control		0.237225	0.213315	0.110642	0.0820441	0.0112518	0.0220347	0.0187529	0.0403188	0.0271917	0.0187529	0.218472	Control
0.504923	0.149555	0.0351617	0.27473	0	0	0.00140647	0	0	0	0.0342241	Control		0.463197	0.115799	0.0642288	0.0890764	0.0164088	0.0332865	0.0103141	0.0454759	0.0178153	0.00843882	0.135959	Control
0.768401	0.0384435	0.029067	0.0998594	0	0	0	0.000937647	0	0.0154712	0.04782	Control		0.347398	0.129395	0.116268	0.0590717	0.0445382	0.0304735	0.03985	0.0314112	0.0140647	0.0164088	0.17112	Control
0.0103141	0.0473511	0.856071	0.00562588	0	0	0	0	0	0	0.0806376	Control		0.37037	0.0961088	0.147211	0.0271917	0.0121894	0.0426629	0.0257853	0.0121894	0.02391	0.0276606	0.214721	Control
0.245663	0.648851	0.105485	0	0	0	0	0	0	0	0	Control		0.353024	0.100328	0.126582	0.0646976	0.0220347	0.0614158	0.0829817	0.0220347	0.0220347	0.00421941	0.140647	Control
0.420066	0.197375	0.0360994	0.052977	0.00421941	0.01594	0.00468823	0.00187529	0	0.0145335	0.252227	Control		0.609001	0.0178153	0.137365	0.0131271	0.00421941	0.0117206	0.0417253	0.00656353	0.0135959	0.00375059	0.141116	Control
0.752461	0.0201594	0.208626	0.00234412	0	0	0	0	0	0.00281294	0.0135959	Control		0.475856	0.0135959	0.146273	0.0703235	0.0150023	0.0135959	0.0356306	0.0229723	0.0351617	0.0150023	0.156587	Control
0.495546	0.280825	0.113455	0	0	0	0.00281294	0	0	0	0.107361	Control		0.309892	0.0947023	0.157056	0.0843882	0.01594	0.0267229	0.0506329	0.0126582	0.0281294	0.0060947	0.213783	Control
0.791842	0.0295359	0.01594	0.154712	0	0	0	0	0	0	0.00797	Control		0.467417	0.14346	0.0229723	0.0590717	0.0661041	0.0271917	0.00984529	0.0201594	0.0107829	0.00140647	0.171589	Control
0.0628223	0.122832	0.0918894	0	0	0	0	0	0	0	0.722457	Control		0.4421	0.0937647	0.068917	0.128458	0.0670417	0.00656353	0.01594	0.0225035	0.00703235	0.00234412	0.145335	Control
0.221753	0.360994	0.305673	0	0.00375059	0	0.0060947	0	0	0.029067	0.0726676	Control		0.402719	0.00421941	0.113924	0.00890764	0.0642288	0.0201594	0.0253165	0.0754805	0.0956399	0	0.189405	Control
0	0	0	0	0.338959	0	0.341772	0.0145335	0	0.0632911	0.241444	Control		0.478669	0.281763	0.0314112	0.0473511	0.0248476	0.0112518	0.00750117	0.0346929	0.00421941	0.0060947	0.0721988	Control
0.713549	0.0806376	0.158462	0.0356306	0	0	0	0	0	0	0.0117206	Control		0.338959	0.136428	0.052977	0.0684482	0.02391	0.0586029	0.0243788	0.0131271	0.00797	0.0135959	0.261603	Control
0.0337553	0.667604	0.27473	0	0	0	0	0	0	0	0.02391	Control		0.485232	0.0736053	0.0482888	0.0501641	0.0262541	0.068917	0.0112518	0.03985	0.00515706	0.00421941	0.18706	Control
[truncated: 1 more columns]

## Sheet: Supplementary Fig4
Supplementary Fig.4a					Supplementary Fig.4b
PCoA 1	PCoA 2	SamplingPos	Group		Group	1-dissimilarity
-0.119695	-0.106413	nasopharyngeal	Control		Control	0.562046
-0.116447	-0.071525	nasopharyngeal	Control		Control	0.5295
-0.365096	0.281526	nasopharyngeal	Control		Control	0.520179
-0.321451	-0.0945168	nasopharyngeal	Control		Control	0.470562
-0.0505766	-0.0874094	nasopharyngeal	Control		Control	0.403427
-0.581695	0.0483953	nasopharyngeal	Control		Control	0.369468
-0.350481	-0.484296	nasopharyngeal	Control		Control	0.337251
-0.115162	-0.178824	nasopharyngeal	Control		Control	0.240367
-0.451462	-0.379563	nasopharyngeal	Control		Control	0.207553
-0.258051	-0.491219	nasopharyngeal	Control		Control	0.185756
-0.519606	-0.174	nasopharyngeal	Control		Control	0.180698
-0.398449	-0.522596	nasopharyngeal	Control		Control	0.170499
-0.549729	0.298189	nasopharyngeal	Control		Control	0.166638
-0.49093	-0.0274595	nasopharyngeal	Control		Control	0.146941
-0.445418	-0.435706	nasopharyngeal	Control		Control	0.128465
-0.542823	0.29817	nasopharyngeal	Control		Control	0.124635
-0.550846	0.265085	nasopharyngeal	Control		Control	0.119952
-0.548544	0.31147	nasopharyngeal	Control		Control	0.117883
-0.267802	0.0459639	nasopharyngeal	Control		Control	0.117776
-0.50715	0.284486	nasopharyngeal	Control		Control	0.11709
-0.396817	-0.470423	nasopharyngeal	Control		Control	0.113096
-0.293653	-0.206768	nasopharyngeal	Control		Control	0.108521
-0.445516	0.0668159	nasopharyngeal	Control		Control	0.10452
-0.37968	-0.55295	nasopharyngeal	Control		Control	0.104059
-0.500247	0.285078	nasopharyngeal	Control		Control	0.101706
-0.53132	-0.15665	nasopharyngeal	Control		Control	0.0969113
-0.359738	-0.446024	nasopharyngeal	Control		Control	0.0966287
-0.537041	0.039992	nasopharyngeal	Control		Control	0.0890762
-0.307613	-0.611182	nasopharyngeal	Control		Control	0.078163
-0.518781	0.0179536	nasopharyngeal	Control		Control	0.0751603
-0.405568	-0.497905	nasopharyngeal	Control		Control	0.0732629
-0.538284	-0.19448	nasopharyngeal	Control		Control	0.0686075
-0.330552	-0.573653	nasopharyngeal	Control		Control	0.0683237
-0.363989	-0.367645	nasopharyngeal	Control		Control	0.068136
-0.552098	0.264685	nasopharyngeal	Control		Control	0.0642952
-0.524284	0.1165	nasopharyngeal	Control		Control	0.0600793
-0.565538	-0.0542618	nasopharyngeal	Control		Control	0.0541579
-0.492025	0.239691	nasopharyngeal	Control		Control	0.045422
0.0403541	-0.0788391	nasopharyngeal	NPC		NPC	0.955476
-0.555894	0.273934	nasopharyngeal	NPC		NPC	0.942754
-0.267839	-0.250619	nasopharyngeal	NPC		NPC	0.916122
0.20084	0.000350747	nasopharyngeal	NPC		NPC	0.872876
-0.547748	0.306469	nasopharyngeal	NPC		NPC	0.834064
0.092246	-0.0564874	nasopharyngeal	NPC		NPC	0.808108
-0.508469	0.145801	nasopharyngeal	NPC		NPC	0.780955
0.15291	-0.0453899	nasopharyngeal	NPC		NPC	0.771815
-0.0415053	-0.122416	nasopharyngeal	NPC		NPC	0.768996
-0.0365938	-0.283762	nasopharyngeal	NPC		NPC	0.758415
-0.551074	-0.155357	nasopharyngeal	NPC		NPC	0.756784
-0.553675	-0.177948	nasopharyngeal	NPC		NPC	0.722127
0.135186	-0.0316038	nasopharyngeal	NPC		NPC	0.701158
-0.551372	0.286448	nasopharyngeal	NPC		NPC	0.695552
-0.570449	0.110597	nasopharyngeal	NPC		NPC	0.687522
-0.433881	0.154971	nasopharyngeal	NPC		NPC	0.657141
-0.00411408	-0.235046	nasopharyngeal	NPC		NPC	0.655149
-0.534685	0.281049	nasopharyngeal	NPC		NPC	0.584257
-0.552302	0.293462	nasopharyngeal	NPC		NPC	0.580004
-0.53818	0.18478	nasopharyngeal	NPC		NPC	0.544951
-0.54069	0.321516	nasopharyngeal	NPC		NPC	0.523971
-0.460758	-0.0275441	nasopharyngeal	NPC		NPC	0.512028
-0.562844	0.189673	nasopharyngeal	NPC		NPC	0.491361
-0.337997	0.0830114	nasopharyngeal	NPC		NPC	0.48205
-0.065692	-0.01036	nasopharyngeal	NPC		NPC	0.460638
-0.525223	0.192957	nasopharyngeal	NPC		NPC	0.441641
-0.548292	0.133965	nasopharyngeal	NPC		NPC	0.404181
-0.457597	-0.177976	nasopharyngeal	NPC		NPC	0.364217
-0.276438	-0.588865	nasopharyngeal	NPC		NPC	0.362056
0.0367453	-0.00227223	nasopharyngeal	NPC		NPC	0.35157
-0.547532	0.298672	nasopharyngeal	NPC		NPC	0.343578
-0.573575	0.214449	nasopharyngeal	NPC		NPC	0.328086
-0.233853	0.16837	nasopharyngeal	NPC		NPC	0.327659
-0.329755	-0.578352	nasopharyngeal	NPC		NPC	0.295482
0.0815947	-0.0475903	nasopharyngeal	NPC		NPC	0.27364
-0.550782	0.303239	nasopharyngeal	NPC		NPC	0.24842
-0.300048	-0.325917	nasopharyngeal	NPC		NPC	0.247466
-0.554457	0.244031	nasopharyngeal	NPC		NPC	0.247317
-0.00316707	-0.109779	nasopharyngeal	NPC		NPC	0.232591
-0.255789	-0.113854	nasopharyngeal	NPC		NPC	0.212183
-0.303902	-0.0987437	nasopharyngeal	NPC		NPC	0.182966
0.0829075	-0.0473667	nasopharyngeal	NPC		NPC	0.166462
-0.556618	0.240622	nasopharyngeal	NPC		NPC	0.155599
-0.0145229	-0.296554	nasopharyngeal	NPC		NPC	0.154072
-0.360926	-0.560544	nasopharyngeal	NPC		NPC	0.147358
-0.527381	0.192421	nasopharyngeal	NPC		NPC	0.146353
-0.1361	-0.102148	nasopharyngeal	NPC		NPC	0.138819
-0.464241	0.194613	nasopharyngeal	NPC		NPC	0.108971
0.205958	-0.0205813	nasopharyngeal	NPC		NPC	0.10896
-0.0818233	0.10486	nasopharyngeal	NPC		NPC	0.107807
-0.173192	-0.135312	nasopharyngeal	NPC		NPC	0.104052
-0.31381	-0.586121	nasopharyngeal	NPC		NPC	0.102533
-0.398712	0.151436	nasopharyngeal	NPC		NPC	0.101057
-0.296079	0.0300481	nasopharyngeal	NPC		NPC	0.0997516
-0.595937	0.131711	nasopharyngeal	NPC		NPC	0.0934927
-0.40835	0.0328951	nasopharyngeal	NPC		NPC	0.0929049
-0.354672	0.0865661	nasopharyngeal	NPC		NPC	0.0916964
-0.561501	0.196989	nasopharyngeal	NPC		NPC	0.0909428
-0.398757	-0.18021	nasopharyngeal	NPC		NPC	0.0881344
-0.545025	0.30081	nasopharyngeal	NPC		NPC	0.0866653
-0.581127	0.1837	nasopharyngeal	NPC		NPC	0.0849716
0.129972	-0.0554637	nasopharyngeal	NPC		NPC	0.0815894
0.145727	-0.050605	nasopharyngeal	NPC		NPC	0.0732433
0.098085	-0.0729233	nasopharyngeal	NPC		NPC	0.0731117
0.142417	-0.0389715	nasopharyngeal	NPC		NPC	0.0729644
-0.574473	0.186759	nasopharyngeal	NPC		NPC	0.0724449
-0.449264	0.249372	nasopharyngeal	NPC		NPC	0.0642328
-0.390276	-0.0840107	nasopharyngeal	NPC		NPC	0.0635456
0.157068	-0.0355253	nasopharyngeal	NPC		NPC	0.0612438
-0.547337	0.198882	nasopharyngeal	NPC		NPC	0.0604756
-0.539926	0.315608	nasopharyngeal	NPC		NPC	0.0591357
-0.261711	-0.273023	nasopharyngeal	NPC		NPC	0.057025
-0.517891	-0.319043	nasopharyngeal	NPC		NPC	0.0554455
-0.411891	0.263166	nasopharyngeal	NPC		NPC	0.0533294
-0.521795	0.0713565	nasopharyngeal	NPC		NPC	0.0526522
-0.545008	0.310917	nasopharyngeal	NPC		NPC	0.0435783
0.0630021	-0.00698345	nasopharyngeal	NPC		NPC	0.041882
-0.203967	-0.101467	nasopharyngeal	NPC		NPC	0.0319299
0.334668	0.0157564	oral	Control
0.350737	0.0378679	oral	Control
0.352456	0.032205	oral	Control
0.26822	-0.00403325	oral	Control
0.367409	0.0433261	oral	Control
0.344942	0.0347867	oral	Control
0.308542	0.00247214	oral	Control
0.361365	0.051885	oral	Control
0.344387	0.030935	oral	Control
0.358483	0.0406451	oral	Control
0.355177	0.0301741	oral	Control
0.358682	0.0272199	oral	Control
0.341287	0.0259566	oral	Control
0.359887	0.0343555	oral	Control
0.353597	0.0300242	oral	Control
0.312183	0.0457828	oral	Control
0.354507	0.0463891	oral	Control
0.360209	0.0491999	oral	Control
0.36273	0.0454786	oral	Control
0.361302	0.0357489	oral	Control
0.350474	0.0366518	oral	Control
0.328696	0.0210865	oral	Control
0.345607	0.0210213	oral	Control
0.369367	0.0387826	oral	Control
0.3416	0.0451655	oral	Control
0.316985	0.0432287	oral	Control
0.370413	0.0491526	oral	Control
0.37384	0.0488693	oral	Control
0.320092	0.0153839	oral	Control
0.314573	0.014158	oral	Control
0.317187	0.00920024	oral	Control
0.325805	0.0422896	oral	Control
0.3713	0.0515311	oral	Control
0.361315	0.0348573	oral	Control
0.337722	0.023846	oral	Control
0.352939	0.0237123	oral	Control
0.361935	0.0360951	oral	Control
0.366708	0.0471782	oral	Control
0.366231	0.0277302	oral	NPC
0.349425	0.0344668	oral	NPC
0.317213	0.00371633	oral	NPC
0.327287	0.0134472	oral	NPC
0.37414	0.0454843	oral	NPC
0.376497	0.0419437	oral	NPC
0.336395	0.0107881	oral	NPC
0.346663	0.0379648	oral	NPC
0.356682	0.0388021	oral	NPC
0.333192	0.0135241	oral	NPC
0.354902	0.0459919	oral	NPC
0.348217	0.0193704	oral	NPC
0.337062	0.0222385	oral	NPC
0.340629	0.0107845	oral	NPC
0.361081	0.0433901	oral	NPC
0.353555	0.0314982	oral	NPC
0.364311	0.0338238	oral	NPC
0.297385	0.0189199	oral	NPC
0.354876	0.0202644	oral	NPC
0.364594	0.0312927	oral	NPC
0.293697	0.0110229	oral	NPC
0.348787	0.0220437	oral	NPC
0.35815	0.0433768	oral	NPC
0.354532	0.046041	oral	NPC
0.347027	0.0396612	oral	NPC
0.330091	0.0104009	oral	NPC
0.34749	0.0305864	oral	NPC
0.329209	0.0251694	oral	NPC
0.311385	0.00984797	oral	NPC
0.341504	0.013564	oral	NPC
0.343049	0.0291761	oral	NPC
0.371686	0.0447985	oral	NPC
0.353327	0.0505524	oral	NPC
0.357484	0.0400857	oral	NPC
0.370884	0.0442076	oral	NPC
0.31772	0.0165297	oral	NPC
0.200572	0.0215626	oral	NPC
0.358134	0.0160503	oral	NPC
0.343894	0.0480238	oral	NPC
0.346331	0.0306761	oral	NPC
0.337776	0.0276703	oral	NPC
0.317684	0.0265995	oral	NPC
0.363441	0.02741	oral	NPC
0.367611	0.0335972	oral	NPC
0.342731	0.0219599	oral	NPC
0.344116	0.0242724	oral	NPC
0.360762	0.0413661	oral	NPC
0.36033	0.0260417	oral	NPC
0.367645	0.0386009	oral	NPC
0.34323	0.0333774	oral	NPC
0.348527	0.043466	oral	NPC
0.363681	0.0334542	oral	NPC
0.364812	0.0470798	oral	NPC
0.297803	-0.00492542	oral	NPC
0.35321	0.036885	oral	NPC
0.361295	0.0242209	oral	NPC
0.311439	0.0438417	oral	NPC
0.360652	0.0367633	oral	NPC
0.371674	0.0469483	oral	NPC
0.368501	0.0329123	oral	NPC
0.328228	0.0225244	oral	NPC
0.311479	0.0252362	oral	NPC
0.34609	0.0164332	oral	NPC
0.364885	0.0349217	oral	NPC
0.341754	0.0234096	oral	NPC
0.275627	-0.00433162	oral	NPC
0.309849	0.0495718	oral	NPC
0.369945	0.042958	oral	NPC
0.341803	0.0390262	oral	NPC
0.357296	0.0449547	oral	NPC
0.3346	0.0458768	oral	NPC
0.175331	-0.0449805	oral	NPC
0.332611	0.00635394	oral	NPC
0.0223263	-0.184272	oral	NPC
0.35234	0.0252044	oral	NPC
0.362467	0.0382187	oral	NPC
0.247306	-0.00406765	oral	NPC
0.234161	-0.0392233	oral	NPC

## Sheet: Supplementary Fig5
Supplementary Fig.5a-b						Supplementary Fig.5c-d
FEAST_OtoNP	SourceTracker2_OtoNP	FEAST_NPtoO	SourceTracker2_NPtoO	Group		FEAST_OtoNP	SourceTracker2_OtoNP	feast_NPtoO	SourceTracker2_NPtoO	Group
0.00421941	0.0014	0.0564706	0.0015	Control		0.998999	0.033	0.952934	0.1352	NPC
0.00843882	0.0061	0.00658204	0.0015	Control		0.9986	0.0059	0.56245	0.0308	NPC
0.00937647	0.004	0.113882	0.0012	Control		0.996999	0.0002	0.289806	0.0013	NPC
0.00375059	0.0014	0.10254	0.0025	Control		0.995399	0.007	0.494796	0.0791	NPC
0	0.0011	0	0.0044	Control		0.994194	0.0022	0.482082	0.0077	NPC
0	0.001	0	0.0025	Control		0.9936	0.0185	0.779002	0.0816	NPC
0.000938086	0	0.00657277	0.0009	Control		0.992	0.0066	0.48358	0.0832	NPC
0	0	0	0	Control		0.989994	0.0475	0.864919	0.0317	NPC
0	0	0	0	Control		0.985783	0.1268	0.894937	0.2653	NPC
0.000469043	0.0007	0.00282486	0.0011	Control		0.9828	0.0038	0.296014	0.0091	NPC
0	0	0	0.0029	Control		0.981793	0.0011	0.423162	0	NPC
0.00234742	0.0011	0.0376471	0.0005	Control		0.980388	0.0089	0.7662	0.1163	NPC
0.0379747	0	0.00282885	0.0016	Control		0.978792	0.0009	0.465452	0.0032	NPC
0	0	0	0.0002	Control		0.978596	0.0017	0.614169	0.0062	NPC
0	0	0	0	Control		0.978391	0.0012	0.249199	0.0034	NPC
0.0304735	0.0205	0.514595	0.0043	Control		0.973979	0.0016	0.481296	0.0031	NPC
0	0	0	0	Control		0.972567	0.0192	0.829856	0.0801	NPC
0.0206282	0.0111	0.0933962	0.0012	Control		0.971594	0.0005	0.357958	0.0041	NPC
0.00234742	0.0008	0.0282486	0.0007	Control		0.969582	0.0136	0.76201	0.0386	NPC
0	0	0	0.001	Control		0.968394	0.0095	0.547638	0.033	NPC
0	0.0002	0	0.0016	Control		0.964379	0.0043	0.737823	0.0264	NPC
0	0.0006	0	0.0014	Control		0.962993	0.0004	0.0478574	0.0018	Control
0.00656353	0	0.00377893	0.0013	Control		0.961569	0.002	0.411659	0.0083	NPC
0.0126939	0.0106	0.171362	0.0003	Control		0.960168	0.001	0.253857	0.0002	Control
0.0300188	0	0.00140779	0.0007	Control		0.958	0.0055	0.544453	0.004	NPC
0.000469484	0.0007	0.00754717	0.0036	Control		0.956182	0.0283	0.940988	0.0123	NPC
0.990624	0.0545	0.420829	0.2935	Control		0.955782	0.0012	0.148118	0.0046	NPC
0.125176	0.0449	0.622003	0.0011	Control		0.9534	0.0097	0.835636	0.0045	NPC
0.0028169	0.0019	0.014602	0.0033	Control		0.9424	0.0019	0.23308	0.0075	NPC
0.230661	0.0153	0.251534	0.0034	Control		0.942365	0.0017	0.653045	0.0032	Control
0.00468823	0.0029	0.0469263	0.0012	Control		0.941765	0.0333	0.852163	0.0811	NPC
0	0.0006	0	0.0044	Control		0.939964	0.0043	0.567881	0.0122	NPC
0.00234412	0.0036	0.0861582	0.0029	Control		0.9368	0.0018	0.42022	0.0048	Control
0	0	0	0.0016	Control		0.933373	0.0052	0.767181	0.0062	NPC
0	0	0	0	Control		0.931559	0.0257	0.95012	0.0469	NPC
0.00750117	0.0018	0.100517	0.0002	Control		0.9308	0.0004	0.0634381	0.0045	NPC
0.00796999	0.0099	0.0344015	0.0006	Control		0.9278	0.0039	0.626426	0.0031	NPC
0.00515706	0.0037	0.0761994	0.0036	Control		0.926927	0.0044	0.628405	0.0233	NPC
0	0	0	0.0023	Control		0.923369	0.0062	0.653446	0.0451	NPC
0.213315	0	0.000471032	0.001	Control		0.9202	0.0062	0.41625	0.0036	Control
0	0	0	0	Control		0.9198	0.0066	0.490086	0.0701	NPC
0	0	0	0.0009	Control		0.918951	0.0188	0.872247	0.0017	Control
0	0	0	0.0009	Control		0.917383	0.0089	0.852282	0.0068	NPC
0	0.0002	0	0.0098	Control		0.9092	0.0035	0.382058	0.004	Control
0	0	0	0.0002	Control		0.904162	0.0108	0.893165	0.0049	NPC
0	0	0	0.0009	Control		0.9036	0.0117	0.746696	0.0106	Control
0	0.0007	0	0.0026	Control		0.89898	0.0013	0.333267	0.0002	NPC
0	0	0	0	Control		0.89305	0.009	0.655462	0.0039	Control
0.662447	0.01	0.0178655	0.0292	Control		0.890978	0.0035	0.729676	0.001	Control
0.00140779	0	0.000940291	0.0032	Control		0.875676	0.0116	0.801521	0.0328	NPC
0.00937647	0.0103	0.018797	0.0061	Control		0.873149	0.003	0.354968	0.0088	NPC
0	0	0	0	Control		0.873073	0.0143	0.868094	0.0146	NPC
0	0	0	0.0018	Control		0.869374	0.0008	0.509113	0.0023	NPC
0.000938527	0.0135	0.00047259	0.0066	Control		0.867094	0.0092	0.79984	0.0103	Control
0.00750117	0.003	0.0724365	0.002	Control		0.865666	0.0044	0.601322	0.0008	NPC
0.0107829	0.0042	0.22708	0	Control		0.865	0.0016	0.245196	0.0025	NPC
0	0	0	0.0036	Control		0.848139	0.0031	0.408482	0.0609	Control
0.000938086	0.0039	0.154969	0.0002	Control		0.829	0.0169	0.78752	0.0054	Control
0.129395	0.0283	0.410268	0.0092	Control		0.8276	0.0038	0.410575	0.0059	Control
0	0.0001	0	0.0008	Control		0.82466	0.0155	0.790549	0.0595	NPC
0.815284	0.0758	0.635936	0.0465	Control		0.824	0.0073	0.450992	0.0128	NPC
0	0.0005	0	0.0041	Control		0.822	0.007	0.829459	0.0054	NPC
0.898734	0.0292	0.351364	0.196	Control		0.818054	0.0005	0.151782	0.0039	NPC
0	0	0	0.0009	Control		0.7916	0.0114	0.745447	0.0011	NPC
0	0.0001	0	0.0026	Control		0.786258	0.005	0.7466	0.01	NPC
0	0	0	0.0014	Control		0.785428	0.0002	0.426426	0.0019	NPC
0	0.0001	0	0.0022	Control		0.773464	0.004	0.657863	0.0006	NPC
0.00609756	0.0001	0.00282353	0.0037	Control		0.768707	0.0095	0.490996	0.0465	NPC
0	0	0	0.0009	Control		0.761552	0.0012	0.418702	0.001	Control
0.0164088	0.0069	0.241151	0.0027	Control		0.748699	0.0004	0.308647	0.0161	NPC
0.00703895	0.0009	0.0262911	0.0043	Control		0.7432	0.0082	0.68048	0.0017	NPC
0	0.0014	0	0.011	Control		0.726291	0.0041	0.667067	0.0068	NPC
0.00984529	0.0049	0.0867515	0.0002	Control		0.724145	0.003	0.626976	0	NPC
0.00140911	0.0007	0.00047081	0.0096	Control		0.706765	0.0087	0.675805	0.0032	NPC
0.16651	0.0056	0.0320452	0.0038	Control		0.6864	0.0122	0.659728	0.0284	NPC
0	0	0	0.0003	Control		0.6744	0.006	0.516219	0.0046	Control
0	0	0	0.0026	Control		0.671734	0.0158	0.690214	0.0009	Control
0.0441729	0.0151	0.107244	0.0018	Control		0.667333	0.0321	0.835101	0.0054	NPC
0	0.0016	NA	0.0027	Control		0.666933	0.0022	0.334869	0.0005	Control
0	0.0006	0	0.0003	Control		0.593719	0.0188	0.913331	0.0013	Control
0.01594	0	0.000474608	0.005	Control		0.588141	0.1194	NA	0.0165	NPC
0.191749	0.0002	0.00566305	0.004	Control		0.53803	0.0005	0.10006	0.0038	NPC
0.032364	0.0139	0.361972	0.0002	Control		0.535028	0.021	0.956365	0.004	NPC
0.880919	0.0957	0.478893	0.0961	Control		0.512805	0.0027	0.483464	0.0091	NPC
0.000469043	0	0.0556079	0	Control		0.509608	0.0022	0.604963	0.0049	Control
0.00890764	0.0066	0.00987306	0.0073	NPC		0.507209	0.025	0.88353	0.0066	NPC
0.00187529	0.0005	0.00754361	0.0006	NPC		0.494198	0.0152	0.931559	0.0081	Control
0.866667	0.3208	0.94421	0.1446	NPC		0.493896	0.0752	0.964772	0.0088	NPC
0	0	0	0	NPC		0.484078	0.0018	0.461277	0.0026	Control
0.00140647	0.0011	0.0173709	0.0004	NPC		0.4704	0.009	0.573544	0.0005	Control
0.0229723	0.0038	0.0772128	0.0061	NPC		0.467093	0.0386	0.954746	0.0078	Control
0.01594	0.0069	0.298163	0.0033	NPC		0.462092	0.0043	0.70082	0.0009	Control
0	0.0001	0	0	Control		0.461277	0.0028	0.658327	0.0037	Control
0.0726676	0.0183	0.52307	0.0023	NPC		0.446579	0.0049	0.458075	0.0048	NPC
0	0	0	0.0028	NPC		0.428486	0.0037	0.354555	0.0014	NPC
0.0689493	0.0013	0.0969412	0.002	NPC		0.403203	0.0275	NA	0.0078	NPC
0.0243902	0.0067	0.404135	0.003	NPC		0.362014	0.0273	0.91213	0.0074	NPC
0	0	0	0	NPC		0.322	0.0028	0.779936	0.0045	Control
0.0103141	0.0044	0.220339	0.002	NPC		0.306923	0.004	0.602161	0.0014	Control
0.000469484	0.0014	0.0329877	0.0019	NPC		0.2902	0.0039	0.411494	0.0032	NPC
0	0	0	0.0017	NPC		0.2834	0.0047	0.377351	0.0019	Control
0.938584	0	0.00141044	0.0013	NPC		0.209451	0.0015	0.587387	0.0002	Control
0.0196998	0.0051	0.190274	0.0035	NPC		0.1888	0.011	0.743846	0.0028	Control
0.924051	0.0059	0.029149	0	NPC		0.1824	0.0011	0.223112	0.0022	Control
0.00187529	0	0.00140779	0	NPC		0.1692	0.0162	0.871974	0.002	Control
0.00750117	0.0001	0.00611477	0.0006	NPC		0.1626	0.0009	0.11031	0.0011	NPC
0.0403188	0.0112	0.262588	0.0064	NPC		0.151861	0.001	0.355013	0.0018	NPC
0.164088	0.0026	0.00657895	0.0156	NPC		0.1472	0.0052	0.702843	0.0006	Control
0.0173465	0.0074	0.0113261	0.0444	NPC		0.084017	0.0004	0.098538	0.0004	Control
0.676981	0.0035	0.0874471	0.0318	NPC		0.077015	0.0169	0.796919	0.0011	Control
0.713549	0.002	0.0526316	0.025	NPC		0.066266	0.0058	0.703785	0.0001	NPC
0	0	0	0.0007	NPC		0.058612	0.0047	0.681882	0.0003	Control
0.515947	0.0757	0.780178	0.0156	NPC		0.0544	0.0008	0.0734735	0.0007	NPC
0.566604	0.131	0.516447	0.0144	NPC		0.043017	0.0015	0.439351	0.0005	NPC
0	0	0	0	NPC		0.018218	0.0069	0.884554	0.0001	NPC
0.578997	0.2564	0.916823	0.0128	NPC		0.005801	0	0.467949	0.0001	Control
0.0271917	0.0075	0.246234	0.0019	NPC
0.0248826	0	0.000471032	0.0021	NPC
0.719644	0.0032	0.0446429	0.0506	NPC
0.0379747	0.0126	0.408557	0.0004	NPC
0	0.0008	0	0.0012	NPC
0	0	0	0	NPC
0.0365682	0.0116	0.361412	0.0157	NPC
0	0.001	0	0.0016	NPC
0.19503	0.0233	0.495045	0.0065	NPC
0.130333	0.025	0.491517	0.0017	NPC
0.0347092	0.0002	0.0042513	0.0002	NPC
0	0	0	0	NPC
0.357579	0.0853	0.971857	0.0068	NPC
0.876231	0.0135	0.255989	0.1052	NPC
0.870136	0.0112	0.0709253	0.0358	NPC
0.0192398	0.0024	0.00796999	0.0005	NPC
0.637131	0.0041	0.0718336	0.0319	NPC
0.358384	0.0319	0.5871	0.0046	NPC
0.891651	0.2601	0.824248	0.1103	NPC
0	0	0	0.0008	NPC
0.00187529	0.0028	0.227914	0.0033	NPC
0.010788	0.0027	0.289561	0.0008	NPC
0.00375059	0.0007	0.00234522	0	NPC
0.0346929	0.0154	0.535782	0.0002	NPC
0	0.0004	0	0.0008	NPC
0.946085	0.4791	0.965647	0.1128	NPC
0.00562588	0.0009	0.0150376	0.0029	NPC
0.0492264	0.0147	0.00140779	0.0033	NPC
0	0.0146	0	0.012	NPC
0.0182841	0.0012	0.0108337	0.0017	NPC
0.782466	0.0004	0.000939408	0.0031	NPC
0.235818	0.0063	0.30596	0.0027	NPC
0	0.0023	0	0.0003	NPC
0.00281294	0.0007	0.0607345	0	NPC
0.000469043	0	0.0474401	0	NPC
0	0.0041	0	0	NPC
0.221753	0.0001	0.00424729	0.003	NPC
0.788092	0.1513	0.852113	0.0613	NPC
0.0257853	0.0025	0.207902	0.0015	NPC
0	0.0016	0	0	NPC

[truncated: 1 more sheets: Supplementary Fig7]
